# Supplementary material for: Iron atom–cluster interactions increase activity and improve durability in Fe–N–C fuel cells
Source: Nat Commun. 2022 May 26;13:2963. doi: 10.1038/s41467-022-30702-z (PMC9135695; doi:10.1038/s41467-022-30702-z)
Supplement: Supplementary file 8 — Source Data [file 41467_2022_30702_MOESM8_ESM.xlsx]

## Sheet: Figure 2a
FeSA-2DNPC									FeSA/FeAC-2DNPC									FeSA/FeNP-2DNPC
B.E.(eV)	Raw Intensity	Peak Sum	Background	Pyridinic N	Fe-N	Graphitic N	Oxidized N		B.E.(eV)	Raw Intensity	Peak Sum	Background	Pyridinic N	Fe-N	Graphitic N	Oxidized N		B.E.(eV)	Raw Intensity	Peak Sum	Background	Pyridinic N	Fe-N	Graphitic N	Oxidized N
408.04	5237.53	5257.86	5237.53	5239.02	5238.59	5244.35	5248.49		407.97	4751.28	4703.23	4687.31	4688.59	4688.18	4693.47	4694.92		407.91	5176.01	5182.28	5162.12	5163.51	5162.98	5168.22	5173.93
407.94	5221.2	5258.89	5237.53	5239.05	5238.62	5244.54	5249.27		407.87	4674.54	4704	4687.31	4688.61	4688.2	4693.65	4695.46		407.81	5129.68	5183.38	5162.12	5163.54	5163	5168.39	5174.81
407.84	5198.31	5260.08	5237.58	5239.14	5238.7	5244.8	5250.2		407.77	4624.58	4704.9	4687.35	4688.69	4688.27	4693.88	4696.12		407.71	5215.91	5184.71	5162.21	5163.66	5163.11	5168.67	5175.9
407.74	5310.59	5261.49	5237.72	5239.3	5238.86	5245.14	5251.34		407.67	4628.38	4706.05	4687.56	4688.92	4688.49	4694.27	4697.02		407.61	5221.62	5185.94	5162.06	5163.54	5162.98	5168.71	5176.88
407.64	5252.81	5262.66	5237.47	5239.09	5238.64	5245.12	5252.23		407.57	4721.37	4707.29	4687.75	4689.14	4688.71	4694.67	4698.02		407.51	5263.76	5187.31	5161.88	5163.4	5162.83	5168.74	5178
407.54	5302.67	5264.19	5237.42	5239.07	5238.61	5245.3	5253.46		407.47	4641.42	4708.36	4687.64	4689.06	4688.62	4694.77	4698.81		407.41	5348.67	5188.76	5161.59	5163.14	5162.56	5168.65	5179.18
407.44	5202.8	5265.74	5237.2	5238.89	5238.43	5245.32	5254.7		407.37	4834.5	4709.82	4687.79	4689.24	4688.8	4695.14	4700		407.31	5243.93	5190.16	5161.05	5162.63	5162.04	5168.33	5180.3
407.34	5458.71	5267.83	5237.32	5239.04	5238.57	5245.69	5256.48		407.27	4521.58	4710.81	4687.31	4688.8	4688.35	4694.9	4700.69		407.21	5080.43	5192.11	5160.81	5162.43	5161.82	5168.32	5181.96
407.24	5272.44	5269.3	5236.57	5238.34	5237.86	5245.21	5257.61		407.17	4643.32	4712.98	4687.85	4689.37	4688.91	4695.68	4702.57		407.11	5284.6	5194.8	5161.04	5162.69	5162.08	5168.8	5184.34
407.14	5307.68	5271.64	5236.45	5238.26	5237.77	5245.36	5259.6		407.07	4748.85	4714.95	4688	4689.55	4689.08	4696.08	4704.22		407.01	5249.09	5197.18	5160.68	5162.38	5161.75	5168.7	5186.4
407.04	5195.43	5274.16	5236.21	5238.06	5237.57	5245.41	5261.76		406.97	4730.99	4716.79	4687.8	4689.39	4688.91	4696.15	4705.73		406.91	5247.04	5200	5160.43	5162.16	5161.52	5168.71	5188.88
406.94	5284.15	5277.37	5236.35	5238.24	5237.74	5245.86	5264.58		406.87	4742.51	4718.92	4687.66	4689.29	4688.8	4696.29	4707.51		406.81	5293.63	5203.18	5160.17	5161.95	5161.3	5168.74	5191.71
406.84	5262.44	5280.63	5236.19	5238.12	5237.61	5246.02	5267.44		406.77	4929	4721.27	4687.48	4689.15	4688.65	4696.4	4709.5		406.71	5285.81	5206.61	5159.79	5161.61	5160.94	5168.64	5194.78
406.74	5392.16	5284.33	5236.1	5238.08	5237.56	5246.26	5270.72		406.67	4660.31	4723.29	4686.69	4688.4	4687.9	4695.93	4711.14		406.61	5066.05	5210.49	5159.42	5161.28	5160.61	5168.59	5198.27
406.64	5327.56	5288.01	5235.58	5237.61	5237.08	5246.09	5273.96		406.57	4706.21	4726.49	4686.78	4688.53	4688.02	4696.34	4713.93		406.51	5415.4	5215.47	5159.69	5161.6	5160.91	5169.19	5202.84
406.54	5119.14	5292.35	5235.27	5237.35	5236.81	5246.15	5277.83		406.47	4766.45	4729.86	4686.71	4688.51	4687.99	4696.62	4716.89		406.41	5304.99	5219.92	5158.95	5160.91	5160.21	5168.79	5206.87
406.44	5221.18	5297.86	5235.66	5237.79	5237.24	5246.94	5282.86		406.37	4818.23	4733.39	4686.45	4688.29	4687.77	4696.72	4719.97		406.31	5337.67	5225.23	5158.53	5160.53	5159.82	5168.73	5211.73
406.34	5278.52	5303.53	5235.71	5237.89	5237.34	5247.4	5288.02		406.27	4606.22	4737.13	4686.02	4687.91	4687.37	4696.67	4723.24		406.21	5198.85	5230.99	5158.01	5160.07	5159.34	5168.59	5217.02
406.24	5428.65	5309.54	5235.56	5237.8	5237.24	5247.69	5293.49		406.17	4739.47	4741.95	4686.28	4688.22	4687.67	4697.34	4727.57		406.11	5225.1	5237.75	5157.89	5160	5159.26	5168.88	5223.27
406.14	5452.28	5315.6	5234.91	5237.21	5236.64	5247.5	5298.99		406.07	4668.53	4746.75	4686.11	4688.1	4687.54	4697.59	4731.85		406.01	5283.53	5245.04	5157.7	5159.86	5159.11	5169.11	5230.04
406.04	5355.71	5322.17	5234.18	5236.54	5235.96	5247.26	5304.96		405.97	4830.97	4752.22	4686.17	4688.21	4687.64	4698.1	4736.78		405.91	5294.76	5252.8	5157.33	5159.56	5158.78	5169.2	5237.25
405.94	5362.55	5329.67	5233.77	5236.2	5235.61	5247.37	5311.82		405.87	4843.68	4757.61	4685.69	4687.79	4687.21	4698.1	4741.59		405.81	5154.37	5261.18	5156.93	5159.22	5158.43	5169.29	5245.05
405.84	5573.31	5337.77	5233.34	5235.83	5235.23	5247.48	5319.25		405.77	4801.5	4763.43	4685.18	4687.33	4686.74	4698.1	4746.79		405.71	5200.3	5270.64	5156.94	5159.29	5158.49	5169.8	5253.89
405.74	5293.61	5345.78	5232.2	5234.75	5234.15	5246.92	5326.56		405.67	4828.67	4769.84	4684.8	4687.01	4686.41	4698.25	4752.56		405.61	5367.05	5280.64	5156.81	5159.23	5158.41	5170.22	5263.23
405.64	5455.21	5355.37	5231.99	5234.62	5234	5247.32	5335.4		405.57	4768.09	4776.65	4684.33	4686.6	4686	4698.36	4758.68		405.51	5402.73	5290.83	5156.2	5158.69	5157.85	5170.19	5272.72
405.54	5341.57	5365.06	5231.24	5233.94	5233.31	5247.23	5344.3		405.47	4809.59	4784.12	4684.06	4686.39	4685.78	4698.69	4765.42		405.41	5288.08	5301.58	5155.49	5158.04	5157.19	5170.09	5282.73
405.44	5309.62	5375.76	5230.87	5233.64	5233.01	5247.56	5354.16		405.37	4700.99	4791.92	4683.65	4686.05	4685.42	4698.94	4772.45		405.31	5291.03	5313.31	5155.11	5157.73	5156.86	5170.36	5293.67
405.34	5512.48	5387.17	5230.6	5233.46	5232.82	5248.03	5364.68		405.27	4852.34	4800.53	4683.59	4686.06	4685.43	4699.57	4780.24		405.21	5414.42	5325.65	5154.71	5157.41	5156.53	5170.67	5305.17
405.24	5366.44	5398.5	5229.66	5232.6	5231.94	5247.88	5375.06		405.17	4878.24	4809.08	4683.04	4685.59	4684.94	4699.76	4787.91		405.11	5300.39	5338.21	5153.96	5156.74	5155.84	5170.66	5316.85
405.14	5452.01	5410.86	5229.2	5232.22	5231.56	5248.27	5386.41		405.07	4941.24	4817.95	4682.4	4685.03	4684.37	4699.92	4795.85		405.01	5299.75	5351.64	5153.53	5156.4	5155.48	5171.04	5329.32
405.04	5477.41	5423.46	5228.45	5231.56	5230.89	5248.42	5397.93		404.97	4782.96	4827	4681.56	4684.26	4683.59	4699.93	4803.9		404.91	5319.98	5365.56	5153.11	5156.06	5155.13	5171.48	5342.22
404.94	5484.29	5436.44	5227.61	5230.82	5230.14	5248.56	5409.75		404.87	5012.99	4836.9	4681.23	4684.02	4683.34	4700.51	4812.73		404.81	5479.65	5379.83	5152.63	5155.67	5154.72	5171.92	5355.4
404.84	5446.51	5449.79	5226.75	5230.06	5229.37	5248.74	5421.86		404.77	4746.71	4846.34	4680.15	4683.02	4682.33	4700.41	4821.03		404.71	5263.35	5393.98	5151.68	5154.82	5153.85	5171.97	5368.38
404.74	5427.15	5463.6	5226.01	5229.42	5228.73	5249.13	5434.35		404.67	4824.6	4856.89	4679.93	4682.89	4682.19	4701.25	4830.34		404.61	5336.16	5409.01	5151.36	5154.6	5153.6	5172.72	5382.15
404.64	5419.28	5477.74	5225.33	5228.85	5228.15	5249.67	5447.06		404.57	4794.4	4867.37	4679.46	4682.52	4681.81	4701.93	4839.49		404.51	5253.52	5423.98	5150.82	5154.17	5153.16	5173.35	5395.76
404.54	5394.44	5492.08	5224.68	5228.32	5227.61	5250.34	5459.86		404.47	4807.66	4878.08	4679.08	4682.24	4681.52	4702.81	4848.76		404.41	5401.43	5439.25	5150.52	5153.98	5152.95	5174.32	5409.57
404.44	5522.57	5506.6	5224.11	5227.87	5227.15	5251.21	5472.7		404.37	4880.24	4888.8	4678.66	4681.93	4681.2	4703.76	4857.91		404.31	5497.49	5454.05	5149.8	5153.37	5152.32	5174.98	5422.76
404.34	5449.43	5520.69	5223.11	5226.99	5226.27	5251.79	5484.96		404.27	4858.11	4899.29	4678.01	4681.38	4680.64	4704.61	4866.67		404.21	5342.11	5468.41	5148.79	5152.49	5151.42	5175.51	5435.36
404.24	5498.81	5534.92	5222.35	5226.36	5225.63	5252.79	5497.18		404.17	4826.73	4909.78	4677.42	4680.91	4680.16	4705.71	4875.26		404.11	5497.95	5482.94	5148.23	5152.06	5150.96	5176.64	5447.96
404.14	5481.85	5548.81	5221.42	5225.57	5224.84	5253.83	5508.83		404.07	5020.13	4920.26	4676.93	4680.55	4679.79	4707.12	4883.6		404.01	5398.28	5496.65	5147.21	5151.18	5150.07	5177.54	5459.51
404.04	5612.32	5562.51	5220.54	5224.84	5224.1	5255.2	5519.99		403.97	4755.65	4929.95	4675.81	4679.56	4678.79	4708.18	4890.86		403.91	5451.41	5510.19	5146.49	5150.59	5149.46	5178.99	5470.6
403.94	5585.8	5575.45	5219.23	5223.68	5222.94	5256.48	5530.03		403.87	4863.23	4940.34	4675.55	4679.43	4678.66	4710.47	4898.44		403.81	5652.81	5523.05	5145.6	5149.86	5148.71	5180.65	5480.63
403.84	5419.13	5588.15	5217.99	5222.61	5221.87	5258.31	5539.34		403.77	4869.25	4950.22	4674.94	4678.96	4678.19	4712.89	4905.01		403.71	5485.35	5534.76	5144.13	5148.55	5147.38	5182.2	5489.03
403.74	5540.28	5601.1	5217.32	5222.1	5221.36	5261.32	5548.26		403.67	5013.95	4960.01	4674.31	4678.48	4677.7	4715.95	4910.8		403.61	5507.74	5546.43	5143.14	5147.73	5146.54	5184.88	5496.71
403.64	5597.95	5613.4	5216.23	5221.2	5220.46	5264.77	5555.66		403.57	5000.31	4969.38	4673.2	4677.53	4676.75	4719.44	4915.26		403.51	5550.94	5557.61	5142.09	5146.85	5145.65	5188.38	5502.99
403.54	5589.25	5625.46	5214.95	5220.1	5219.38	5269.17	5561.65		403.47	4934.21	4979.09	4672.13	4676.64	4675.85	4724.18	4918.82		403.41	5633.83	5568.45	5140.9	5145.86	5144.64	5192.98	5507.69
403.44	5536.47	5637.77	5213.69	5219.05	5218.33	5275.12	5566.34		403.37	4829.84	4989.65	4671.28	4675.96	4675.18	4730.77	4921.57		403.31	5575.07	5579.18	5139.47	5144.63	5143.39	5198.98	5510.59
403.34	5781.53	5650.89	5212.6	5218.18	5217.47	5283.29	5569.76		403.27	5092.71	5001.66	4670.76	4675.64	4674.85	4739.88	4923.58		403.21	5760.48	5590.69	5138.21	5143.58	5142.33	5207.39	5512.03
403.24	5697.19	5664.39	5210.69	5216.49	5215.8	5293.33	5570.84		403.17	5062.49	5014.56	4669.39	4674.46	4673.69	4750.98	4923.59		403.11	5573.69	5602.99	5136.41	5142	5140.74	5218.22	5511.25
403.14	5642.84	5680.12	5209.06	5215.1	5214.43	5307.13	5570.63		403.07	5090.04	5030.15	4668.1	4673.4	4672.63	4765.89	4922.54		403.01	5778.54	5618.03	5135.14	5140.97	5139.71	5233.47	5509.3
403.04	5722.17	5698.95	5207.6	5213.9	5213.25	5325.58	5569.02		402.97	5054.86	5049.22	4666.73	4672.25	4671.49	4785.42	4920.24		402.91	5459.26	5635.81	5133.28	5139.37	5138.09	5253.11	5505.07
402.94	5715.7	5721.57	5205.87	5212.44	5211.82	5349.37	5565.54		402.87	5223.65	5073.15	4665.46	4671.23	4670.49	4810.92	4916.9		402.81	5768.62	5659.19	5132.33	5138.69	5137.42	5279.96	5500.11
402.84	5858.06	5749.57	5204.15	5211.02	5210.44	5380.05	5560.52		402.77	5119.44	5102.62	4663.64	4669.67	4668.95	4843.02	4911.9		402.71	5700.81	5687.86	5130.49	5137.14	5135.87	5313.62	5492.68
402.74	5821.75	5783.92	5201.96	5209.14	5208.6	5418.53	5553.52		402.67	5083.41	5139.91	4662.15	4668.46	4667.78	4883.95	4906.18		402.61	5718.11	5724.55	5128.83	5135.8	5134.54	5356.73	5483.97
402.64	5907.76	5826.73	5199.87	5207.39	5206.9	5466.83	5545.23		402.57	5366.73	5186.28	4660.78	4667.39	4666.74	4934.89	4899.6		402.51	5770.25	5770.66	5127.13	5134.43	5133.19	5410.58	5473.85
402.54	6053.67	5879.12	5197.49	5205.36	5204.94	5525.97	5535.32		402.47	5320.12	5242.03	4658.48	4665.4	4664.8	4996.05	4891.21		402.41	5984.57	5827.71	5125.26	5132.92	5131.71	5476.52	5462.35
402.44	5980.24	5942.25	5194.61	5202.87	5202.53	5596.98	5523.72		402.37	5270.12	5309.39	4656.32	4663.59	4663.05	5069.55	4882.16		402.31	5872.34	5896.55	5122.77	5130.82	5129.64	5555.26	5449.14
402.34	5991.53	6017.97	5191.97	5200.64	5200.39	5681.58	5511.29		402.27	5335.28	5389.17	4654.32	4661.96	4661.48	5156.11	4872.57		402.21	6092.1	5979.03	5120.6	5129.06	5127.93	5648.52	5435.32
402.24	6020.2	6106.67	5189.29	5198.39	5198.26	5780	5497.88		402.17	5534.77	5481.25	4652.1	4660.13	4659.75	5255.48	4862.18		402.11	5902.29	6074.53	5117.78	5126.69	5125.63	5755.48	5420.08
402.14	6290.36	6208.36	5186.49	5196.07	5196.07	5892.11	5483.58		402.07	5669.48	5584.91	4649.22	4657.69	4657.4	5366.85	4850.64		402.01	6178.24	6183.76	5115.51	5124.91	5123.92	5876.7	5404.76
402.04	6284.46	6321.69	5182.78	5192.88	5193.04	6016.4	5467.72		401.97	5676.46	5699.22	4645.89	4654.82	4654.67	5489.15	4838.26		401.91	6369.71	6304.06	5112.43	5122.35	5121.48	6009.38	5388.15
401.94	6493.81	6446.1	5179.08	5189.73	5190.09	6152.18	5451.34		401.87	5676.55	5822.62	4642.53	4651.97	4651.97	5620.71	4825.57		401.81	6513.97	6433.31	5108.79	5119.28	5118.55	6151.21	5370.63
401.84	6438.26	6578.54	5174.66	5185.92	5186.52	6296.2	5433.87		401.77	6051.97	5952.24	4639.16	4649.14	4649.34	5758.57	4812.67		401.71	6508.61	6568.19	5104.71	5115.82	5115.29	6298.74	5352.48
401.74	6534.34	6716.6	5170.41	5182.33	5183.24	6445.94	5416.33		401.67	6072.16	6083.04	4634.55	4645.13	4645.57	5897.55	4798.44		401.61	6555.74	6704.68	5100.65	5112.43	5112.17	6447.75	5334.26
401.64	6952.61	6855.52	5165.82	5178.45	5179.78	6596.44	5398.32		401.57	6077.11	6211.61	4629.86	4641.09	4641.86	6034.13	4784.12		401.51	6632.31	6837.14	5096.43	5108.95	5109.09	6592.45	5315.94
401.54	6964.73	6989.27	5159.82	5173.23	5175.13	6741.51	5378.86		401.47	6288.8	6332.57	4625.14	4637.08	4638.3	6162.81	4769.82		401.41	7162.9	6959.31	5091.98	5105.3	5106.03	6726.38	5297.52
401.44	7112.54	7113.4	5153.75	5168.01	5170.74	6876.47	5359.43		401.37	6459.66	6439.35	4619.72	4632.43	4634.29	6276.84	4754.94		401.31	7032.22	7063.08	5085.97	5100.19	5101.82	6841.2	5277.79
401.34	7101.46	7221.25	5147.17	5162.36	5166.3	6994.42	5339.66		401.27	6525.24	6525.98	4613.72	4627.29	4630.08	6370.07	4739.69		401.21	7158.53	7143.61	5080.33	5095.53	5098.57	6931.75	5258.75
401.24	7424.67	7307.11	5140.6	5156.83	5162.59	7089.32	5320.17		401.17	6640.83	6587.1	4607.48	4622	4626.23	6436.86	4724.45		401.11	7220.81	7194.15	5074.31	5090.6	5095.85	6990.89	5239.74
401.14	7440.82	7364.2	5132.92	5150.28	5158.81	7153.95	5299.91		401.07	6573.16	6618.05	4600.85	4616.42	4622.86	6472.2	4709.11		401.01	7282.05	7210.62	5068.09	5085.6	5094.3	7013.99	5220.99
401.04	7432.05	7389.36	5125.16	5143.79	5156.49	7184.59	5279.97		400.97	6645.2	6616.89	4594.42	4611.16	4621.06	6473.61	4694.31		400.91	7243.96	7191.48	5061.67	5080.57	5094.58	6998.78	5202.57
400.94	7415.07	7380.68	5117.4	5137.44	5156.39	7178.56	5260.5		400.87	6641.34	6583.3	4587.73	4605.8	4621	6440.06	4679.62		400.81	7194.85	7138.66	5055.35	5075.84	5097.82	6946.23	5184.8
400.84	7384.42	7339.02	5109.68	5131.31	5159.43	7135.78	5241.55		400.77	6480.73	6520.48	4581.03	4600.63	4623.85	6373.76	4665.32		400.71	7025.83	7056.93	5049.15	5071.53	5105.17	6859.91	5167.76
400.74	7299.78	7268.12	5102.03	5125.47	5166.75	7058.78	5223.23		400.67	6426.01	6434.37	4574.84	4596.23	4631.27	6279.43	4651.94		400.61	6939.49	6953.74	5043.42	5068.1	5118.27	6745.83	5151.8
400.64	7174.68	7174.23	5094.65	5120.18	5179.84	6952.41	5205.73		400.57	6420.24	6331.69	4568.8	4592.36	4644.33	6162.26	4639.14		400.51	6871.03	6837.33	5037.92	5065.5	5138.28	6610.61	5136.71
400.54	7027.32	7064.96	5087.65	5115.69	5200.26	6822.76	5189.21		400.47	6257.26	6220.26	4562.76	4589.02	4664.43	6028.31	4626.78		400.41	6546.92	6716.35	5032.61	5063.96	5166.56	6461.22	5122.44
400.44	6851.83	6948.57	5081.13	5112.25	5229.5	6676.47	5173.76		400.37	6013.78	6108.65	4557.23	4587.01	4693.64	5884.34	4615.36		400.31	6592.67	6599.93	5028.22	5064.66	5204.99	6305.22	5109.73
400.34	6772.55	6833.14	5075.18	5110.24	5268.85	6520.12	5159.47		400.27	6077.35	6004.65	4552.48	4586.99	4733.57	5736.38	4605.16		400.21	6513.51	6494.33	5023.69	5067.15	5253.1	6147.65	5097.5
400.24	6632.93	6725.55	5069.47	5109.79	5318.74	6359.42	5146.02		400.17	5972.26	5913.83	4547.51	4588.58	4784.02	5588.61	4595.15		400.11	6371.39	6405.75	5019.37	5072.68	5311.06	5994.03	5086.1
400.14	6757.65	6632.08	5064.22	5111.8	5379.4	6199.92	5133.61		400.07	5839.43	5841.77	4542.86	4593.18	4845.52	5445.78	4585.89		400.01	6408.3	6338.45	5015.45	5082.58	5377.77	5848.75	5075.69
400.04	6588.19	6556.33	5058.52	5116.4	5449.08	6045.11	5121.33		399.97	5665.57	5791.98	4538.64	4602.1	4916.93	5311.43	4577.44		399.91	6417.91	6293.93	5011.41	5097.87	5450.26	5714.32	5065.73
399.94	6440.38	6502.23	5053.38	5126.03	5526.68	5899.53	5110.14		399.87	5789.98	5766.02	4534.96	4617.01	4995.79	5188.19	4569.91		399.81	6125.73	6272.34	5007.34	5120.42	5524.78	5592.89	5056.27
399.84	6540.12	6470.93	5048.72	5142.56	5608.84	5765.72	5099.97		399.77	5731.25	5762.36	4530.87	4638.87	5077.06	5076.7	4562.34		399.71	6232.87	6272.62	5004.1	5153.19	5597.13	5486.43	5048.16
399.74	6506.24	6461.19	5043.71	5167.65	5690.21	5644.51	5089.94		399.67	5727.17	5779.08	4526.95	4670.46	5155.83	4978.37	4555.28		399.61	6360.88	6289.9	5000.53	5197.16	5660.13	5394.02	5040.21
399.64	6560.59	6471.62	5038.79	5204.7	5765.59	5537.22	5080.49		399.57	5780.58	5811.78	4523.04	4713.98	5225.32	4893.06	4548.53		399.51	6392.77	6319.13	4996.59	5254.26	5707.18	5315.15	5032.32
399.54	6377.29	6498.86	5033.67	5256.66	5828.36	5443.59	5071.27		399.47	5876.91	5854.72	4518.94	4771.43	5278.08	4820.12	4541.9		399.41	6299.33	6355.17	4992.55	5326.34	5732.66	5249.07	5024.74
399.44	6574.88	6539.9	5029.16	5327.51	5872.82	5363.97	5063.07		399.37	5869.96	5901.82	4514.51	4844.38	5307.25	4758.52	4535.2		399.31	6500.23	6393.79	4988.76	5414.4	5732.99	5194.87	5017.81
399.34	6456.22	6589.67	5023.96	5418.58	5892.24	5296.15	5054.58		399.27	5917.2	5948.44	4510.09	4933.92	5308.62	4707.39	4528.76		399.21	6331.44	6431.44	4984.38	5517.04	5706.75	5150.16	5010.62
399.24	6644.67	6646.35	5019.15	5532.36	5884.65	5239.97	5046.81		399.17	6035.93	5991.58	4505.5	5039.24	5281.21	4665.24	4522.38		399.11	6395.92	6468.45	4980.47	5633.18	5657.98	5114.48	5004.23
399.14	6680.69	6707.38	5013.68	5667.34	5849.37	5192.99	5038.73		399.07	6120.64	6030.45	4500.51	5157.79	5227.95	4630.43	4515.81		399.01	6421.36	6504.15	4976.37	5758.19	5591.5	5085.65	4997.93
399.04	6940.53	6772.56	5008.08	5821.21	5790.52	5154.28	5030.79		398.97	5943.92	6065.47	4495.22	5285.25	5155.01	4601.76	4509.12		398.91	6633.58	6537.93	4972.18	5886.44	5513.86	5062.39	4991.8
398.94	6847.38	6839.7	5001.58	5987.41	5713.13	5121.69	5022.22		398.87	6167.53	6096.96	4490.5	5415.99	5070.45	4578.86	4503.16		398.81	6664.69	6566.71	4967.37	6009.8	5430.79	5042.96	4985.27
398.84	6848.54	6906.39	4995.38	6158.33	5624.9	5095.1	5014.19		398.77	6222.65	6121.07	4485.03	5540.25	4979.95	4559.35	4496.6		398.71	6582.24	6586.35	4962.45	6119.76	5348.23	5026.87	4978.85
398.74	6978.26	6965.76	4989.15	6322.02	5531.78	5073.05	5006.34		398.67	6189.93	6133.4	4479.36	5648.56	4890.07	4542.87	4489.98		398.61	6608.8	6590.74	4957.76	6206.86	5270.71	5013.61	4972.82
398.64	7058.21	7007.87	4982.46	6464.1	5438.79	5054.14	4998.23		398.57	6196.33	6127.45	4473.78	5730.6	4805.69	4528.95	4483.56		398.51	6533.88	6572.5	4952.97	6261.46	5200.86	5002.22	4966.87
398.54	6978.38	7021.47	4975.48	6569.92	5350.32	5037.68	4990		398.47	6124.62	6095.93	4468.17	5776.46	4729.91	4516.84	4477.2		398.41	6487.6	6526.12	4948.39	6277	5140.55	4992.46	4961.27
398.44	7019.15	6995.98	4968.75	6626.52	5269.98	5023.57	4982.16		398.37	5980.44	6033.85	4462.76	5779.92	4664.72	4506.35	4471.15		398.31	6450.6	6449.12	4943.93	6250.88	5090.24	4983.89	4955.9
398.34	6947.95	6923.71	4961.86	6624.94	5199.17	5010.88	4974.29		398.27	5933.58	5940.38	4457.81	5740.02	4610.84	4497.33	4465.63		398.21	6351.59	6343.48	4939.56	6185.75	5049.5	4976.17	4950.74
398.24	6730.98	6804.56	4955.18	6564.78	5138.99	4999.57	4966.76		398.17	5716.42	5819.02	4453	5661.04	4567.46	4489.21	4460.31		398.11	6217.7	6215.17	4935.47	6088.82	5017.5	4969.3	4945.95
398.14	6553.95	6645.89	4949.21	6453.93	5089.71	4989.84	4960.03		398.07	5674.62	5677.59	4448.88	5552.2	4533.94	4482.34	4455.75		398.01	6128.74	6072.2	4931.75	5969.59	4993.03	4963.22	4941.62
398.04	6426.62	6459.21	4943.81	6305.03	5050.33	4981.33	4953.97		397.97	5437.72	5524.44	4444.88	5423.49	4508.22	4476.01	4451.36		397.91	5903.73	5922.59	4928.28	5837.63	4974.51	4957.7	4937.6
397.94	6314.85	6257.84	4938.83	6132.81	5019.43	4973.71	4948.39		397.87	5381.04	5368.92	4441.65	5285.97	4489.35	4470.76	4447.77		397.81	5737.93	5774.34	4925.45	5702.36	4961	4953.07	4934.28
397.84	6159.4	6054.37	4934.2	5951.41	4995.53	4966.81	4943.23		397.77	5117.1	5218.02	4438.58	5148.18	4475.27	4465.92	4444.4		397.71	5609.4	5633.55	4923.1	5571.11	4951.15	4949.1	4931.49
397.74	5890.38	5859.56	4930.09	5773.08	4977.38	4960.7	4938.65		397.67	5115	5078.44	4436.37	5018.14	4465.38	4462.12	4441.9		397.61	5525.29	5504.87	4921.11	5449.5	4943.94	4945.65	4929.11
397.64	5811.43	5681.8	4926.86	5607.58	4964.1	4955.7	4935		397.57	4998.12	4953.43	4434.15	4900.15	4457.83	4458.48	4439.44		397.51	5445.05	5391.31	4919.36	5341.31	4938.52	4942.57	4927.01
397.54	5433.77	5525.56	4923.88	5460.46	4953.98	4951.13	4931.65		397.47	4906.61	4845.79	4432.32	4797.78	4452.24	4455.34	4437.37		397.41	5267.18	5294.34	4917.84	5248.51	4934.35	4939.82	4925.16
397.44	5388.03	5394.39	4922.17	5336.17	4947.18	4947.96	4929.59		397.37	4738.66	4756.16	4430.77	4712.25	4448	4452.6	4435.62		397.31	5154.39	5214.42	4916.82	5171.96	4931.39	4937.69	4923.86
397.34	5218.54	5287.35	4920.6	5234.44	4941.95	4945.06	4927.72		397.27	4763.03	4684.15	4429.77	4643.52	4445	4450.49	4434.43		397.21	5107.41	5150.4	4916.14	5110.74	4929.2	4935.96	4922.9
397.24	5326.36	5203.25	4919.6	5154.53	4938.26	4942.83	4926.44		397.17	4676.51	4627.5	4428.68	4589.62	4442.36	4448.39	4433.17		397.11	5217.52	5100.36	4915.58	5063.12	4927.44	4934.44	4922.1
397.14	4991	5138.37	4918.23	5093.08	4934.86	4940.33	4924.81		397.07	4554.36	4584.34	4427.87	4548.8	4440.31	4446.64	4432.2		397.01	5052.64	5061.76	4914.71	5026.65	4925.56	4932.67	4921
397.04	5002.43	5090.82	4917.99	5048.42	4933.01	4939.03	4924.33		396.97	4529.11	4552.35	4427.46	4518.89	4438.85	4445.35	4431.64		396.91	5154.11	5033.14	4914.31	4999.92	4924.31	4931.44	4920.39
396.94	4974.95	5056.06	4917.71	5016.16	4931.43	4937.77	4923.82		396.87	4400.97	4528.89	4427.12	4497.27	4437.63	4444.2	4431.17		396.81	5044.04	5011.64	4913.61	4980.14	4922.87	4929.97	4919.5
396.84	4969.43	5031.07	4917.51	4993.38	4930.14	4936.66	4923.43		396.77	4468.86	4512.19	4427.21	4482.24	4436.94	4443.52	4431.13		396.71	4911.07	4996.04	4913.23	4966.11	4921.84	4928.86	4918.93
396.74	5091.12	5013.16	4917.34	4977.46	4929.02	4935.64	4923.06		396.67	4408.52	4499.88	4427.07	4471.46	4436.11	4442.67	4430.87		396.61	4937.13	4984.89	4913.24	4956.4	4921.25	4928.19	4918.77
396.64	5005.46	4999.8	4916.76	4965.91	4927.61	4934.26	4922.3		396.57	4539.88	4491.03	4427.14	4464.01	4435.55	4442.06	4430.82		396.51	4973.5	4976.55	4913.17	4949.39	4920.66	4927.48	4918.53
396.54	4964.64	4990.14	4916.46	4957.89	4926.57	4933.21	4921.83		396.47	4521.19	4483.99	4426.77	4458.26	4434.62	4441.06	4430.34		396.41	4903.61	4970.11	4913	4944.18	4920	4926.71	4918.2
396.44	5073.62	4982.9	4916.3	4952.17	4925.75	4932.35	4921.51		396.37	4480.54	4478.54	4426.46	4454.01	4433.81	4440.17	4429.93		396.31	4914.77	4965.26	4913.02	4940.48	4919.6	4926.18	4918.08
396.34	5028.09	4976.82	4915.77	4947.51	4924.62	4931.16	4920.83		396.27	4401.37	4474.27	4426.28	4450.85	4433.18	4439.44	4429.66		396.21	4990.68	4961.32	4913.02	4937.6	4919.19	4925.64	4917.94
396.24	5008.28	4971.93	4915.39	4943.92	4923.7	4930.16	4920.31		396.17	4552.56	4470.97	4426.36	4448.57	4432.85	4439	4429.64		396.11	4863.08	4957.83	4912.79	4935.1	4918.61	4924.92	4917.58
396.14	4902.03	4967.82	4915.08	4941.02	4922.89	4929.27	4919.87		396.07	4530.96	4467.67	4425.95	4446.24	4432.05	4438.1	4429.14		396.01	4909.11	4955.17	4912.94	4933.37	4918.42	4924.6	4917.59
396.04	5002.56	4964.57	4915.12	4938.9	4922.48	4928.76	4919.78		395.97	4596.29	4464.81	4425.61	4444.27	4431.36	4437.29	4428.72		395.91	5008.78	4952.72	4912.95	4931.79	4918.13	4924.17	4917.48
395.94	4940.25	4961.36	4914.83	4936.76	4921.78	4927.95	4919.36		395.87	4419.94	4462.01	4425.05	4442.31	4430.49	4436.3	4428.08		395.81	4988.93	4950.25	4912.67	4930.13	4917.57	4923.47	4917.09
395.84	4877.05	4958.67	4914.74	4935.05	4921.31	4927.38	4919.16		395.77	4303.35	4460.01	4425.07	4441.09	4430.21	4435.9	4428.02		395.71	4781.38	4948.05	4912.45	4928.69	4917.09	4922.85	4916.75
395.74	4962.06	4956.43	4914.87	4933.74	4921.09	4927.04	4919.17		395.67	4561.49	4458.57	4425.47	4440.39	4430.34	4435.9	4428.34		395.61	4713.78	4946.62	4912.83	4927.99	4917.23	4922.86	4917.02
395.64	4997.78	4954.11	4914.71	4932.29	4920.6	4926.44	4918.9		395.57	4542.8	4456.44	4425.02	4438.96	4429.64	4435.09	4427.82		395.51	4962.34	4945.54	4913.41	4927.59	4917.59	4923.08	4917.49
395.54	4857.47	4951.85	4914.43	4930.85	4920.02	4925.75	4918.52		395.47	4561.19	4454.52	4424.64	4437.69	4429.03	4434.35	4427.37		395.41	5028.45	4943.87	4913.26	4926.56	4917.24	4922.61	4917.25
395.44	4884.11	4950.23	4914.62	4929.99	4919.94	4925.54	4918.61		395.37	4397.67	4452.65	4424.19	4436.43	4428.37	4433.57	4426.86		395.31	5138.64	4942.13	4912.93	4925.42	4916.72	4921.95	4916.82
395.34	4857.35	4948.65	4914.72	4929.15	4919.78	4925.27	4918.62		395.27	4437.1	4451.42	4424.28	4435.78	4428.25	4433.34	4426.88		395.21	5018.88	4940.16	4912.28	4924.03	4915.89	4921	4916.07
395.24	4927.96	4947.28	4914.92	4928.47	4919.74	4925.11	4918.72		395.17	4455.2	4450.15	4424.24	4435.07	4428.03	4433	4426.78		395.11	4927.3	4938.64	4911.97	4923.05	4915.42	4920.4	4915.68
395.14	4937.15	4945.8	4914.87	4927.64	4919.47	4924.73	4918.58		395.07	4534.2	4448.92	4424.14	4434.35	4427.75	4432.61	4426.61		395.01	4972.94	4937.46	4911.92	4922.39	4915.22	4920.08	4915.54
395.04	5063.92	4944.38	4914.8	4926.84	4919.19	4924.33	4918.42		394.97	4483.46	4447.5	4423.78	4433.43	4427.23	4431.98	4426.2		394.91	4983.51	4936.23	4911.75	4921.65	4914.9	4919.64	4915.28
394.94	4875.04	4942.63	4914.3	4925.67	4918.49	4923.53	4917.83		394.87	4385.3	4446.32	4423.59	4432.71	4426.89	4431.53	4425.95		394.81	4920.75	4935.04	4911.54	4920.92	4914.56	4919.19	4914.99
394.84	4959.28	4941.6	4914.43	4925.19	4918.44	4923.37	4917.88		394.77	4316.68	4445.52	4423.71	4432.36	4426.87	4431.4	4426.02		394.71	4997.84	4934.09	4911.51	4920.41	4914.4	4918.92	4914.89
394.74	4894.83	4940.35	4914.28	4924.47	4918.12	4922.94	4917.65		394.67	4336.24	4445.01	4424.06	4432.26	4427.09	4431.52	4426.32		394.61	5011.48	4932.97	4911.26	4919.71	4914.03	4918.44	4914.56
394.64	5014.29	4939.4	4914.34	4924.02	4918.03	4922.74	4917.65		394.57	4377.35	4444.48	4424.35	4432.14	4427.25	4431.58	4426.55		394.51	4739.49	4931.86	4910.97	4919	4913.63	4917.94	4914.2
394.54	4905.87	4938.1	4914.01	4923.2	4917.54	4922.15	4917.23		394.47	4319.39	4443.88	4424.5	4431.91	4427.29	4431.52	4426.66		394.41	4942.27	4931.59	4911.47	4919.12	4914.02	4918.23	4914.63
394.44	5057.09	4937.23	4914.03	4922.77	4917.43	4921.94	4917.19		394.37	4438.2	4443.5	4424.84	4431.9	4427.52	4431.65	4426.95		394.31	4901.84	4930.78	4911.38	4918.67	4913.84	4917.94	4914.47
394.34	4932.38	4935.89	4913.55	4921.88	4916.81	4921.22	4916.64		394.27	4522.07	4442.78	4424.8	4431.53	4427.37	4431.41	4426.86		394.21	4931.93	4930.12	4911.41	4918.36	4913.77	4917.78	4914.43
394.24	5151.29	4935.03	4913.49	4921.43	4916.62	4920.94	4916.51		394.17	4450.74	4441.82	4424.48	4430.9	4426.96	4430.9	4426.5		394.11	5022.96	4929.42	4911.35	4917.99	4913.62	4917.54	4914.31
394.14	4930.91	4933.47	4912.69	4920.27	4915.71	4919.93	4915.65		394.07	4564.35	4441.14	4424.4	4430.53	4426.78	4430.64	4426.37		394.01	5085.75	4928.48	4911.02	4917.38	4913.22	4917.04	4913.92
394.04	4891.27	4932.7	4912.63	4919.87	4915.53	4919.66	4915.52		393.97	4440.29	4440.11	4423.94	4429.81	4426.23	4430.01	4425.88		393.91	5178.88	4927.4	4910.52	4916.6	4912.63	4916.37	4913.35
393.94	4860.2	4932.09	4912.7	4919.62	4915.5	4919.54	4915.54		393.87	4495.5	4439.52	4423.89	4429.5	4426.1	4429.79	4425.78		393.81	4921.2	4926.07	4909.74	4915.56	4911.78	4915.43	4912.52
393.84	4911.99	4931.63	4912.88	4919.5	4915.58	4919.53	4915.65		393.77	4441.51	4438.77	4423.65	4429.03	4425.79	4429.39	4425.51		393.71	5008.88	4925.52	4909.71	4915.29	4911.67	4915.24	4912.43
393.74	4922.64	4931.02	4912.88	4919.23	4915.48	4919.35	4915.6		393.67	4309.07	4438.23	4423.59	4428.76	4425.65	4429.18	4425.41		393.61	4940.08	4924.74	4909.42	4914.78	4911.32	4914.81	4912.08
393.64	4882.84	4930.41	4912.85	4918.94	4915.36	4919.15	4915.51		393.57	4573.67	4438.14	4423.97	4428.92	4425.96	4429.41	4425.75		393.51	4899.82	4924.18	4909.33	4914.48	4911.17	4914.58	4911.94
393.54	4835.84	4929.97	4912.95	4918.79	4915.38	4919.08	4915.56		393.47	4412.03	4437.21	4423.48	4428.24	4425.4	4428.78	4425.23		393.41	4995.66	4923.76	4909.36	4914.3	4911.13	4914.47	4911.92
393.44	4963.29	4929.7	4913.21	4918.82	4915.56	4919.18	4915.77		393.37	4408.12	4436.83	4423.52	4428.09	4425.38	4428.68	4425.23		393.31	5083.41	4923.08	4909.11	4913.86	4910.82	4914.09	4911.62
393.34	5014.3	4929.04	4913.04	4918.44	4915.31	4918.86	4915.55		393.27	4492.15	4436.48	4423.57	4427.97	4425.36	4428.6	4425.25		393.21	4842.33	4922.17	4908.6	4913.18	4910.27	4913.46	4911.06
393.24	4891.69	4928.22	4912.7	4917.89	4914.9	4918.37	4915.16		393.17	4539.15	4435.88	4423.34	4427.58	4425.08	4428.25	4424.99		393.11	4883.58	4921.97	4908.79	4913.2	4910.4	4913.53	4911.21
393.14	5044.54	4927.84	4912.77	4917.77	4914.9	4918.3	4915.18		393.07	4444.13	4435.14	4422.97	4427.05	4424.65	4427.75	4424.58		393.01	4935.99	4921.67	4908.87	4913.12	4910.43	4913.49	4911.23
--									392.97	4410.16	4434.72	4422.9	4426.83	4424.53	4427.56	4424.48		392.91	4893.16	4921.23	4908.79	4912.89	4910.3	4913.3	4911.11
--									392.87	4448.95	4434.43	4422.94	4426.73	4424.52	4427.49	4424.49		392.81	4967.22
--									392.77	4359.14	4434.03	4422.85	4426.52	4424.39	4427.3	4424.38		392.71	4863.99
--									392.67	4421.37	4433.93	4423.06	4426.6	4424.55	4427.4	4424.56		392.61	4924.79
--									392.57	4348.18	4433.65	4423.06	4426.49	4424.51	4427.31	4424.54		392.51	4967.39
--									392.47	4500.49	4433.61	4423.31	4426.62	4424.72	4427.45	4424.75		392.41	5009.72
--									392.37	4444.97	4433.09	4423.06	4426.26	4424.42	4427.11	4424.48		392.31	5034.9
--									392.27	4368.56								392.21	4993.52
--									392.17	4453.09								392.11	4827.42
--									392.07	4459.6								392.01	5027.74
--									391.97	4480.82
--
--
--
--
--
--
--
--
--
--
--
--
--
--
--
--
--
--
--

## Sheet: Figure 2b
FeSA-2DNPC											FeSA/FeAC-2DNPC											FeSA/FeNP-2DNPC
B.E.(eV)	Raw Intensity	Peak Sum	Background	Fe2+ 2p3/2	Fe2+ 2p1/2	Fe3+ 2p3/2	Fe3+ 2p1/2	Satellite peak 1	Satellite peak 2		B.E.(eV)	Raw Intensity	Peak Sum	Background	Fe2+ 2p3/2	Fe2+ 2p1/2	Fe3+ 2p3/2	Fe3+ 2p1/2	Satellite peak 1	Satellite peak 2		B.E.(eV)	Raw Intensity	Peak Sum	Background	Fe2+ 2p3/2	Fe2+ 2p1/2	Fe3+ 2p3/2	Fe3+ 2p1/2	Satellite peak 1	Satellite peak 2	Fe0 2p3/2	Fe0 2p1/2
737.51	4821.07	4809.37	4808.14	4808.32	4808.46	4808.31	4808.5	4808.28	4808.19		738.37	4409.08	4542.25	4541.47	4541.6	4541.69	4541.58	4541.69	4541.56	4541.5		739.94	4930.15	4933.07	4932.44	4932.53	4932.57	4932.52	4932.58	4932.53	4932.5	4932.44	4932.44
737.41	4779.14	4809.38	4808.14	4808.32	4808.46	4808.31	4808.5	4808.28	4808.19		738.27	4552.47	4542.26	4541.47	4541.6	4541.7	4541.58	4541.69	4541.56	4541.5		739.84	4949.69	4933.07	4932.44	4932.53	4932.58	4932.52	4932.58	4932.53	4932.5	4932.44	4932.44
737.31	4774.34	4809.56	4808.3	4808.49	4808.63	4808.48	4808.68	4808.45	4808.35		738.17	4686.43	4542.2	4541.41	4541.54	4541.64	4541.52	4541.63	4541.49	4541.44		739.74	4973.17	4933.04	4932.4	4932.49	4932.54	4932.48	4932.54	4932.49	4932.46	4932.4	4932.4
737.21	4870.54	4809.77	4808.5	4808.69	4808.83	4808.67	4808.88	4808.65	4808.55		738.07	4590.61	4541.35	4540.54	4540.67	4540.77	4540.65	4540.77	4540.63	4540.57		739.64	4852.08	4932.94	4932.3	4932.39	4932.44	4932.38	4932.45	4932.4	4932.36	4932.3	4932.3
737.11	4802.22	4809.43	4808.14	4808.33	4808.48	4808.32	4808.53	4808.29	4808.19		737.97	4513.28	4541.06	4540.24	4540.38	4540.48	4540.35	4540.47	4540.33	4540.28		739.54	4966.25	4933.15	4932.49	4932.59	4932.64	4932.58	4932.65	4932.59	4932.56	4932.5	4932.5
737.01	4791.16	4809.48	4808.18	4808.37	4808.52	4808.35	4808.57	4808.33	4808.23		737.87	4475.35	4541.23	4540.41	4540.54	4540.64	4540.52	4540.63	4540.49	4540.44		739.44	4865.63	4933.07	4932.41	4932.51	4932.56	4932.49	4932.56	4932.51	4932.48	4932.41	4932.42
736.91	4791.83	4809.6	4808.27	4808.47	4808.62	4808.45	4808.67	4808.42	4808.32		737.77	4399.04	4541.63	4540.79	4540.93	4541.03	4540.91	4541.02	4540.88	4540.82		739.34	4802.9	4933.24	4932.57	4932.67	4932.72	4932.66	4932.73	4932.67	4932.64	4932.58	4932.58
736.81	4935.91	4809.71	4808.37	4808.56	4808.72	4808.55	4808.77	4808.52	4808.42		737.67	4669.56	4542.48	4541.64	4541.77	4541.88	4541.75	4541.88	4541.73	4541.67		739.24	4938.7	4933.56	4932.89	4932.99	4933.04	4932.98	4933.05	4932.99	4932.96	4932.9	4932.9
736.71	4759.54	4808.99	4807.64	4807.83	4807.99	4807.82	4808.05	4807.79	4807.69		737.57	4460.12	4541.73	4540.88	4541.01	4541.12	4540.99	4541.11	4540.97	4540.91		739.14	4997.02	4933.56	4932.88	4932.98	4933.03	4932.96	4933.04	4932.98	4932.94	4932.88	4932.88
736.61	4736.06	4809.29	4807.91	4808.11	4808.27	4808.1	4808.33	4808.07	4807.97		737.47	4425.25	4542.22	4541.36	4541.49	4541.61	4541.47	4541.6	4541.45	4541.39		739.04	4823.43	4933.41	4932.72	4932.82	4932.87	4932.81	4932.88	4932.82	4932.79	4932.72	4932.73
736.51	4674.47	4809.72	4808.32	4808.52	4808.69	4808.51	4808.75	4808.48	4808.38		737.37	4525.74	4542.92	4542.05	4542.19	4542.3	4542.17	4542.3	4542.14	4542.08		738.94	4748.74	4933.68	4932.99	4933.09	4933.14	4933.07	4933.15	4933.09	4933.06	4932.99	4932.99
736.41	4758.68	4810.5	4809.09	4809.29	4809.46	4809.28	4809.52	4809.25	4809.15		737.27	4561.77	4543.03	4542.15	4542.28	4542.4	4542.27	4542.4	4542.24	4542.18		738.84	4895.77	4934.14	4933.44	4933.54	4933.59	4933.53	4933.61	4933.54	4933.51	4933.44	4933.45
736.31	4848.51	4810.81	4809.38	4809.58	4809.76	4809.57	4809.82	4809.54	4809.44		737.17	4589.42	4542.92	4542.03	4542.17	4542.29	4542.15	4542.29	4542.12	4542.06		738.74	4816.15	4934.24	4933.53	4933.63	4933.69	4933.62	4933.7	4933.64	4933.6	4933.53	4933.54
736.21	4721.34	4810.6	4809.16	4809.36	4809.54	4809.35	4809.6	4809.32	4809.21		737.07	4552.53	4542.65	4541.75	4541.89	4542.01	4541.87	4542.01	4541.84	4541.78		738.64	4782.14	4934.54	4933.82	4933.92	4933.98	4933.91	4933.99	4933.93	4933.89	4933.82	4933.83
736.11	4844.49	4811.12	4809.66	4809.87	4810.05	4809.85	4810.12	4809.82	4809.72		736.97	4502.02	4542.6	4541.68	4541.82	4541.95	4541.8	4541.95	4541.78	4541.72		738.54	4993.16	4934.91	4934.19	4934.29	4934.35	4934.28	4934.36	4934.3	4934.26	4934.19	4934.2
736.01	4856.91	4810.94	4809.46	4809.67	4809.85	4809.65	4809.93	4809.62	4809.52		736.87	4544.45	4542.85	4541.92	4542.06	4542.19	4542.04	4542.19	4542.02	4541.95		738.44	4900.15	4934.78	4934.05	4934.15	4934.21	4934.14	4934.22	4934.15	4934.12	4934.05	4934.05
735.91	4827.49	4810.69	4809.19	4809.4	4809.59	4809.38	4809.66	4809.35	4809.25		736.77	4508.3	4542.84	4541.9	4542.05	4542.18	4542.03	4542.18	4542	4541.94		738.34	4921.7	4934.87	4934.13	4934.23	4934.29	4934.22	4934.31	4934.24	4934.2	4934.13	4934.14
735.81	4769.77	4810.61	4809.08	4809.29	4809.49	4809.28	4809.56	4809.25	4809.14		736.67	4600.93	4543.06	4542.1	4542.25	4542.38	4542.23	4542.38	4542.2	4542.14		738.24	4945.11	4934.91	4934.16	4934.26	4934.33	4934.25	4934.34	4934.27	4934.23	4934.16	4934.17
735.71	4875.29	4810.85	4809.31	4809.52	4809.72	4809.51	4809.8	4809.48	4809.37		736.57	4546.15	4542.72	4541.76	4541.9	4542.03	4541.88	4542.04	4541.85	4541.79		738.14	4821.36	4934.89	4934.13	4934.24	4934.3	4934.23	4934.32	4934.24	4934.21	4934.14	4934.14
735.61	4798.8	4810.49	4808.93	4809.14	4809.35	4809.13	4809.43	4809.1	4808.99		736.47	4543.3	4542.7	4541.73	4541.87	4542.01	4541.85	4542.02	4541.83	4541.76		738.04	4914.41	4935.17	4934.41	4934.51	4934.58	4934.5	4934.6	4934.52	4934.48	4934.41	4934.42
735.51	4890.67	4810.57	4808.99	4809.2	4809.41	4809.19	4809.5	4809.16	4809.05		736.37	4630.9	4542.71	4541.72	4541.86	4542.01	4541.84	4542.01	4541.82	4541.76		737.94	4812.28	4935.23	4934.46	4934.56	4934.63	4934.55	4934.65	4934.57	4934.53	4934.46	4934.47
735.41	4784.87	4810.13	4808.52	4808.74	4808.95	4808.72	4809.04	4808.69	4808.58		736.27	4596.42	4542.19	4541.19	4541.33	4541.48	4541.31	4541.48	4541.29	4541.22		737.84	4840.71	4935.54	4934.76	4934.86	4934.93	4934.85	4934.95	4934.87	4934.83	4934.76	4934.77
735.31	4809.32	4810.28	4808.65	4808.87	4809.09	4808.86	4809.18	4808.83	4808.72		736.17	4574.3	4541.87	4540.86	4541.01	4541.15	4540.98	4541.16	4540.96	4540.9		737.74	4819.56	4935.78	4934.99	4935.1	4935.16	4935.08	4935.19	4935.1	4935.06	4934.99	4935
735.21	4785.54	4810.31	4808.65	4808.87	4809.09	4808.86	4809.19	4808.83	4808.72		736.07	4445.18	4541.69	4540.66	4540.81	4540.96	4540.79	4540.97	4540.76	4540.7		737.64	5042.59	4936.07	4935.27	4935.38	4935.45	4935.37	4935.47	4935.39	4935.35	4935.27	4935.28
735.11	4807.48	4810.46	4808.78	4809.01	4809.23	4808.99	4809.33	4808.97	4808.85		735.97	4552.05	4542.27	4541.23	4541.38	4541.53	4541.36	4541.54	4541.33	4541.27		737.54	5032.97	4935.82	4935.01	4935.12	4935.19	4935.1	4935.21	4935.12	4935.09	4935.01	4935.02
735.01	4888.88	4810.49	4808.79	4809.02	4809.25	4809	4809.35	4808.97	4808.86		735.87	4547.94	4542.22	4541.16	4541.31	4541.47	4541.29	4541.48	4541.27	4541.2		737.44	4956.04	4935.59	4934.77	4934.88	4934.95	4934.86	4934.98	4934.89	4934.85	4934.77	4934.78
734.91	4888.47	4810.06	4808.33	4808.56	4808.79	4808.55	4808.9	4808.52	4808.4		735.77	4681.52	4542.19	4541.12	4541.28	4541.44	4541.26	4541.45	4541.23	4541.16		737.34	4953.02	4935.54	4934.71	4934.83	4934.9	4934.81	4934.93	4934.84	4934.8	4934.72	4934.72
734.81	4802.58	4809.62	4807.87	4808.1	4808.34	4808.09	4808.46	4808.06	4807.94		735.67	4507.33	4541.37	4540.29	4540.44	4540.6	4540.42	4540.62	4540.39	4540.32		737.24	4814.16	4935.51	4934.67	4934.78	4934.86	4934.77	4934.89	4934.79	4934.75	4934.67	4934.68
734.71	4711.06	4809.68	4807.9	4808.13	4808.38	4808.12	4808.5	4808.09	4807.97		735.57	4649.26	4541.58	4540.48	4540.64	4540.81	4540.62	4540.82	4540.59	4540.52		737.14	4950.37	4935.81	4934.96	4935.08	4935.16	4935.06	4935.18	4935.09	4935.05	4934.97	4934.97
734.61	4734.64	4810.26	4808.46	4808.69	4808.94	4808.68	4809.07	4808.65	4808.53		735.47	4627.35	4540.94	4539.83	4539.99	4540.16	4539.97	4540.18	4539.94	4539.87		737.04	4911.26	4935.79	4934.93	4935.04	4935.12	4935.03	4935.15	4935.05	4935.01	4934.93	4934.94
734.51	4755.76	4810.71	4808.88	4809.11	4809.37	4809.1	4809.5	4809.07	4808.95		735.37	4463.93	4540.44	4539.31	4539.47	4539.64	4539.45	4539.66	4539.42	4539.35		736.94	5025.43	4935.85	4934.98	4935.1	4935.18	4935.09	4935.21	4935.11	4935.07	4934.99	4934.99
734.41	4835.23	4811.05	4809.19	4809.42	4809.69	4809.41	4809.82	4809.38	4809.26		735.27	4648.51	4540.9	4539.76	4539.92	4540.1	4539.9	4540.12	4539.87	4539.8		736.84	4825.94	4935.65	4934.76	4934.88	4934.96	4934.87	4934.99	4934.89	4934.85	4934.77	4934.77
734.31	4904.41	4810.92	4809.04	4809.27	4809.55	4809.26	4809.68	4809.23	4809.11		735.17	4547.73	4540.27	4539.11	4539.27	4539.45	4539.25	4539.48	4539.22	4539.15		736.74	5019.21	4935.92	4935.03	4935.15	4935.23	4935.13	4935.26	4935.16	4935.12	4935.03	4935.04
734.21	4769.06	4810.41	4808.49	4808.73	4809.01	4808.72	4809.15	4808.69	4808.56		735.07	4586.63	4540.24	4539.06	4539.22	4539.41	4539.2	4539.43	4539.17	4539.1		736.64	4962.35	4935.73	4934.82	4934.94	4935.03	4934.93	4935.06	4934.95	4934.91	4934.83	4934.83
734.11	4803.14	4810.66	4808.72	4808.96	4809.24	4808.94	4809.39	4808.92	4808.79		734.97	4633.85	4539.97	4538.78	4538.94	4539.13	4538.92	4539.16	4538.89	4538.82		736.54	4872.45	4935.67	4934.76	4934.88	4934.97	4934.86	4935	4934.89	4934.85	4934.76	4934.77
734.01	4792.35	4810.73	4808.75	4808.99	4809.28	4808.98	4809.44	4808.95	4808.82		734.87	4528.12	4539.42	4538.21	4538.37	4538.57	4538.35	4538.6	4538.32	4538.25		736.44	4858.03	4935.83	4934.91	4935.03	4935.12	4935.02	4935.16	4935.04	4935	4934.91	4934.92
733.91	4765.34	4810.85	4808.84	4809.09	4809.39	4809.08	4809.55	4809.05	4808.92		734.77	4628.98	4539.5	4538.27	4538.44	4538.64	4538.41	4538.67	4538.39	4538.31		736.34	4950.84	4936.03	4935.1	4935.22	4935.31	4935.2	4935.35	4935.23	4935.19	4935.1	4935.11
733.81	4811.33	4811.13	4809.09	4809.34	4809.64	4809.33	4809.81	4809.3	4809.17		734.67	4611.95	4538.98	4537.73	4537.9	4538.1	4537.87	4538.13	4537.85	4537.77		736.24	4884.96	4936.01	4935.06	4935.18	4935.28	4935.17	4935.31	4935.19	4935.15	4935.06	4935.07
733.71	4851.44	4811.15	4809.08	4809.33	4809.64	4809.32	4809.82	4809.29	4809.16		734.57	4644.89	4538.55	4537.29	4537.45	4537.66	4537.43	4537.7	4537.4	4537.33		736.14	4928.81	4936.14	4935.18	4935.3	4935.4	4935.29	4935.44	4935.32	4935.27	4935.19	4935.19
733.61	4858.39	4810.94	4808.84	4809.09	4809.41	4809.08	4809.59	4809.05	4808.91		734.47	4431.84	4537.93	4536.65	4536.81	4537.03	4536.79	4537.07	4536.77	4536.69		736.04	4860.3	4936.17	4935.2	4935.32	4935.42	4935.31	4935.46	4935.33	4935.29	4935.2	4935.21
733.51	4875.61	4810.7	4808.55	4808.8	4809.13	4808.79	4809.32	4808.77	4808.63		734.37	4585.48	4538.57	4537.27	4537.44	4537.66	4537.42	4537.7	4537.39	4537.32		735.94	4876.29	4936.36	4935.38	4935.5	4935.61	4935.49	4935.65	4935.52	4935.48	4935.39	4935.39
733.41	4851.68	4810.35	4808.17	4808.42	4808.76	4808.41	4808.96	4808.38	4808.25		734.27	4604.43	4538.31	4536.98	4537.15	4537.38	4537.13	4537.42	4537.1	4537.03		735.84	4877.88	4936.52	4935.52	4935.65	4935.76	4935.64	4935.8	4935.67	4935.62	4935.53	4935.54
733.31	4820.94	4810.14	4807.92	4808.17	4808.52	4808.16	4808.73	4808.14	4808		734.17	4548.61	4537.93	4536.58	4536.75	4536.98	4536.73	4537.03	4536.7	4536.63		735.74	4930.59	4936.68	4935.67	4935.79	4935.9	4935.78	4935.95	4935.81	4935.77	4935.67	4935.68
733.21	4760.6	4810.1	4807.84	4808.1	4808.46	4808.09	4808.67	4808.06	4807.93		734.07	4582.76	4537.88	4536.51	4536.68	4536.92	4536.66	4536.97	4536.63	4536.56		735.64	4863.8	4936.7	4935.68	4935.81	4935.92	4935.79	4935.96	4935.82	4935.78	4935.68	4935.69
733.11	4828	4810.41	4808.11	4808.38	4808.74	4808.36	4808.96	4808.34	4808.2		733.97	4452.79	4537.62	4536.23	4536.41	4536.65	4536.39	4536.7	4536.36	4536.28		735.54	4980.53	4936.89	4935.85	4935.98	4936.1	4935.97	4936.15	4936	4935.96	4935.86	4935.87
733.01	4753.32	4810.34	4808	4808.26	4808.64	4808.25	4808.87	4808.23	4808.09		733.87	4497.06	4538.14	4536.73	4536.91	4537.15	4536.89	4537.21	4536.86	4536.78		735.44	4938.17	4936.8	4935.74	4935.87	4935.99	4935.86	4936.04	4935.89	4935.85	4935.75	4935.76
732.91	4829.38	4810.69	4808.31	4808.58	4808.96	4808.57	4809.2	4808.54	4808.4		733.77	4479.47	4538.4	4536.97	4537.15	4537.4	4537.12	4537.46	4537.1	4537.02		735.34	4900.18	4936.81	4935.74	4935.87	4935.99	4935.86	4936.04	4935.89	4935.84	4935.74	4935.75
732.81	4983.89	4810.61	4808.19	4808.46	4808.85	4808.45	4809.11	4808.42	4808.28		733.67	4546.97	4538.77	4537.31	4537.49	4537.75	4537.47	4537.81	4537.44	4537.36		735.24	4924.36	4936.91	4935.83	4935.96	4936.08	4935.94	4936.14	4935.98	4935.93	4935.83	4935.84
732.71	4956.99	4809.65	4807.18	4807.45	4807.86	4807.44	4808.12	4807.42	4807.27		733.57	4472.86	4538.73	4537.25	4537.43	4537.7	4537.41	4537.77	4537.38	4537.3		735.14	4951.08	4936.95	4935.85	4935.98	4936.11	4935.97	4936.17	4936.01	4935.96	4935.86	4935.87
732.61	4792.79	4808.84	4806.32	4806.6	4807.01	4806.59	4807.29	4806.56	4806.42		733.47	4513.14	4539.15	4537.64	4537.82	4538.09	4537.8	4538.16	4537.77	4537.69		735.04	4937.78	4936.93	4935.82	4935.95	4936.08	4935.94	4936.14	4935.97	4935.92	4935.82	4935.83
732.51	4887.94	4808.96	4806.4	4806.68	4807.1	4806.67	4807.39	4806.64	4806.49		733.37	4594.83	4539.32	4537.78	4537.97	4538.24	4537.94	4538.32	4537.92	4537.83		734.94	4968.38	4936.94	4935.81	4935.95	4936.08	4935.93	4936.14	4935.97	4935.92	4935.82	4935.82
732.41	4947.54	4808.54	4805.93	4806.21	4806.65	4806.2	4806.95	4806.18	4806.03		733.27	4555.91	4539	4537.44	4537.63	4537.91	4537.61	4537.99	4537.58	4537.49		734.84	4887.38	4936.88	4935.73	4935.87	4936	4935.85	4936.07	4935.89	4935.84	4935.74	4935.75
732.31	4732.85	4807.78	4805.12	4805.4	4805.85	4805.39	4806.16	4805.37	4805.22		733.17	4575.97	4538.92	4537.33	4537.52	4537.81	4537.5	4537.9	4537.47	4537.39		734.74	4887.93	4937.01	4935.85	4935.99	4936.12	4935.97	4936.19	4936.01	4935.96	4935.86	4935.86
732.21	4910.41	4808.25	4805.54	4805.82	4806.28	4805.81	4806.6	4805.78	4805.63		733.07	4511.37	4538.72	4537.1	4537.29	4537.59	4537.27	4537.68	4537.24	4537.16		734.64	5048.97	4937.15	4935.97	4936.1	4936.24	4936.09	4936.32	4936.13	4936.08	4935.98	4935.98
732.11	4889.43	4807.7	4804.94	4805.22	4805.69	4805.21	4806.03	4805.19	4805.03		732.97	4519.22	4538.9	4537.26	4537.44	4537.75	4537.42	4537.85	4537.4	4537.31		734.54	4891.62	4936.89	4935.69	4935.83	4935.97	4935.82	4936.05	4935.85	4935.81	4935.7	4935.7
732.01	4765.88	4807.27	4804.45	4804.74	4805.22	4804.73	4805.58	4804.7	4804.55		732.87	4637.46	4539.04	4537.36	4537.56	4537.87	4537.53	4537.97	4537.51	4537.42		734.44	5007.84	4937.01	4935.8	4935.94	4936.09	4935.93	4936.16	4935.96	4935.91	4935.81	4935.81
731.91	4886.66	4807.55	4804.67	4804.96	4805.46	4804.95	4805.83	4804.93	4804.77		732.77	4642.67	4538.47	4536.77	4536.96	4537.28	4536.94	4537.39	4536.91	4536.82		734.34	5068.63	4936.85	4935.62	4935.76	4935.91	4935.75	4935.99	4935.79	4935.74	4935.63	4935.64
731.81	4834.47	4807.14	4804.2	4804.49	4805	4804.49	4805.4	4804.46	4804.3		732.67	4403.18	4537.87	4536.13	4536.33	4536.66	4536.31	4536.78	4536.28	4536.19		734.24	4915.22	4936.55	4935.3	4935.44	4935.59	4935.43	4935.68	4935.46	4935.42	4935.3	4935.31
731.71	4733.37	4807.03	4804.03	4804.32	4804.85	4804.32	4805.26	4804.29	4804.13		732.57	4474.66	4538.7	4536.93	4537.12	4537.46	4537.1	4537.59	4537.07	4536.98		734.14	4930.14	4936.62	4935.35	4935.49	4935.65	4935.48	4935.73	4935.51	4935.47	4935.35	4935.36
731.61	4824.91	4807.5	4804.43	4804.73	4805.27	4804.72	4805.7	4804.7	4804.54		732.47	4580.5	4539.1	4537.3	4537.5	4537.84	4537.48	4537.98	4537.45	4537.36		734.04	4969.73	4936.65	4935.36	4935.5	4935.66	4935.49	4935.76	4935.53	4935.48	4935.36	4935.37
731.51	4775.48	4807.44	4804.31	4804.61	4805.17	4804.61	4805.62	4804.59	4804.42		732.37	4671.9	4538.88	4537.04	4537.24	4537.59	4537.22	4537.74	4537.19	4537.1		733.94	4946.9	4936.58	4935.27	4935.42	4935.59	4935.41	4935.68	4935.45	4935.4	4935.28	4935.29
731.41	4821.64	4807.68	4804.48	4804.78	4805.35	4804.78	4805.82	4804.76	4804.59		732.27	4489.31	4538.11	4536.24	4536.44	4536.8	4536.42	4536.95	4536.39	4536.3		733.84	4984.42	4936.58	4935.25	4935.39	4935.56	4935.38	4935.66	4935.42	4935.37	4935.25	4935.26
731.31	4772.5	4807.65	4804.38	4804.69	4805.27	4804.68	4805.77	4804.66	4804.49		732.17	4398.18	4538.43	4536.52	4536.72	4537.09	4536.7	4537.25	4536.67	4536.58		733.74	4991.49	4936.48	4935.13	4935.27	4935.45	4935.26	4935.55	4935.3	4935.25	4935.13	4935.14
731.21	4744.94	4807.91	4804.56	4804.87	4805.48	4804.87	4805.99	4804.85	4804.68		732.07	4466.25	4539.29	4537.34	4537.55	4537.93	4537.52	4538.1	4537.5	4537.4		733.64	5022.82	4936.36	4934.99	4935.14	4935.31	4935.12	4935.42	4935.16	4935.12	4934.99	4935
731.11	4922.43	4808.33	4804.91	4805.22	4805.84	4805.21	4806.38	4805.19	4805.02		731.97	4586.21	4539.76	4537.77	4537.97	4538.36	4537.95	4538.54	4537.92	4537.83		733.54	4968.94	4936.17	4934.77	4934.92	4935.1	4934.91	4935.22	4934.95	4934.9	4934.78	4934.79
731.01	4791.65	4807.73	4804.23	4804.55	4805.18	4804.54	4805.75	4804.52	4804.35		731.87	4492.83	4539.51	4537.48	4537.69	4538.09	4537.66	4538.27	4537.64	4537.54		733.44	4932.41	4936.11	4934.69	4934.84	4935.03	4934.83	4935.14	4934.87	4934.82	4934.7	4934.7
730.91	4883.8	4807.89	4804.31	4804.62	4805.28	4804.62	4805.88	4804.6	4804.42		731.77	4636.1	4539.82	4537.74	4537.95	4538.37	4537.93	4538.56	4537.9	4537.81		733.34	4913.01	4936.14	4934.69	4934.85	4935.04	4934.84	4935.16	4934.88	4934.83	4934.7	4934.71
730.81	4935.54	4807.52	4803.85	4804.17	4804.84	4804.17	4805.47	4804.15	4803.97		731.67	4573.34	4539.28	4537.16	4537.37	4537.79	4537.35	4538	4537.32	4537.22		733.24	4912.77	4936.21	4934.75	4934.9	4935.1	4934.89	4935.23	4934.93	4934.88	4934.75	4934.76
730.71	4934.99	4806.85	4803.09	4803.42	4804.11	4803.41	4804.77	4803.39	4803.22		731.57	4543.28	4539.1	4536.94	4537.15	4537.59	4537.13	4537.81	4537.11	4537.01		733.14	5081.06	4936.29	4934.8	4934.96	4935.16	4934.94	4935.29	4934.99	4934.94	4934.81	4934.82
730.61	4972.47	4806.19	4802.34	4802.66	4803.38	4802.66	4804.07	4802.64	4802.46		731.47	4517.57	4539.11	4536.9	4537.12	4537.57	4537.1	4537.8	4537.07	4536.97		733.04	4932.58	4935.96	4934.44	4934.6	4934.81	4934.59	4934.94	4934.63	4934.58	4934.45	4934.46
730.51	4782.03	4805.31	4801.36	4801.69	4802.43	4801.69	4803.16	4801.67	4801.49		731.37	4512.6	4539.28	4537.02	4537.24	4537.69	4537.22	4537.94	4537.19	4537.09		732.94	4948.95	4935.99	4934.45	4934.6	4934.82	4934.59	4934.96	4934.64	4934.59	4934.45	4934.47
730.41	4759.77	4805.53	4801.47	4801.8	4802.56	4801.8	4803.33	4801.78	4801.6		731.27	4573.77	4539.48	4537.16	4537.38	4537.86	4537.36	4538.12	4537.34	4537.23		732.84	5019.64	4935.98	4934.41	4934.57	4934.79	4934.56	4934.94	4934.61	4934.56	4934.42	4934.43
730.31	4925.1	4805.88	4801.71	4802.05	4802.83	4802.05	4803.64	4802.03	4801.84		731.17	4546.1	4539.31	4536.94	4537.17	4537.65	4537.15	4537.93	4537.12	4537.02		732.74	4942.07	4935.8	4934.2	4934.36	4934.59	4934.35	4934.74	4934.4	4934.35	4934.21	4934.22
730.21	4707.67	4805.28	4801	4801.34	4802.15	4801.34	4803.01	4801.32	4801.14		731.07	4570.8	4539.31	4536.89	4537.11	4537.61	4537.1	4537.91	4537.07	4536.96		732.64	4821.1	4935.81	4934.19	4934.35	4934.57	4934.33	4934.74	4934.38	4934.33	4934.19	4934.2
730.11	4795.83	4805.94	4801.54	4801.88	4802.71	4801.88	4803.62	4801.86	4801.68		730.97	4559.34	4539.17	4536.69	4536.91	4537.43	4536.9	4537.74	4536.87	4536.76		732.54	4918.09	4936.12	4934.46	4934.62	4934.86	4934.61	4935.03	4934.66	4934.61	4934.47	4934.48
730.01	4783.39	4806.09	4801.57	4801.91	4802.77	4801.92	4803.73	4801.9	4801.71		730.87	4468.52	4539.09	4536.55	4536.78	4537.31	4536.76	4537.64	4536.73	4536.63		732.44	4996.65	4936.19	4934.5	4934.66	4934.91	4934.65	4935.09	4934.7	4934.65	4934.51	4934.52
729.91	4799.92	4806.33	4801.68	4802.02	4802.91	4802.02	4803.93	4802.01	4801.82		730.77	4556.67	4539.56	4536.96	4537.19	4537.73	4537.17	4538.09	4537.14	4537.03		732.34	4949.75	4936.07	4934.35	4934.51	4934.76	4934.5	4934.95	4934.56	4934.5	4934.36	4934.37
729.81	4864.79	4806.48	4801.69	4802.04	4802.95	4802.04	4804.03	4802.02	4801.83		730.67	4521.97	4539.51	4536.84	4537.07	4537.63	4537.05	4538.01	4537.03	4536.92		732.24	5005.51	4936.06	4934.31	4934.48	4934.73	4934.47	4934.93	4934.52	4934.47	4934.32	4934.33
729.71	4875.88	4806.27	4801.32	4801.68	4802.62	4801.68	4803.77	4801.67	4801.47		730.57	4639.08	4539.67	4536.93	4537.16	4537.74	4537.15	4538.14	4537.12	4537.01		732.14	4977.45	4935.92	4934.14	4934.31	4934.57	4934.29	4934.77	4934.35	4934.3	4934.15	4934.16
729.61	4691.65	4806.01	4800.9	4801.25	4802.23	4801.26	4803.46	4801.24	4801.04		730.47	4613.9	4539.13	4536.32	4536.56	4537.15	4536.54	4537.57	4536.51	4536.4		732.04	4879.89	4935.85	4934.03	4934.2	4934.47	4934.19	4934.68	4934.24	4934.19	4934.04	4934.05
729.51	4862.88	4806.81	4801.52	4801.88	4802.89	4801.89	4804.21	4801.88	4801.67		730.37	4467.47	4538.74	4535.86	4536.1	4536.71	4536.08	4537.16	4536.05	4535.94		731.94	5107.03	4936.02	4934.16	4934.33	4934.61	4934.32	4934.84	4934.38	4934.33	4934.17	4934.18
729.41	4807.65	4806.65	4801.17	4801.53	4802.57	4801.54	4804	4801.53	4801.32		730.27	4567.15	4539.23	4536.27	4536.51	4537.14	4536.49	4537.61	4536.46	4536.35		731.84	4928.68	4935.64	4933.74	4933.91	4934.19	4933.9	4934.43	4933.96	4933.91	4933.75	4933.76
729.31	4838.04	4806.82	4801.13	4801.5	4802.57	4801.51	4804.11	4801.5	4801.29		730.17	4508.71	4539.13	4536.08	4536.33	4536.97	4536.31	4537.48	4536.28	4536.17		731.74	5066.39	4935.69	4933.75	4933.93	4934.22	4933.92	4934.46	4933.98	4933.92	4933.76	4933.77
729.21	4725.57	4806.84	4800.92	4801.29	4802.4	4801.3	4804.08	4801.29	4801.08		730.07	4524.67	4539.38	4536.24	4536.49	4537.16	4536.47	4537.7	4536.45	4536.33		731.64	4885.01	4935.4	4933.43	4933.6	4933.9	4933.59	4934.16	4933.65	4933.6	4933.44	4933.45
729.11	4859.24	4807.53	4801.35	4801.73	4802.88	4801.74	4804.71	4801.73	4801.52		729.97	4604.36	4539.54	4536.31	4536.56	4537.25	4536.54	4537.83	4536.52	4536.4		731.54	4814.68	4935.56	4933.55	4933.72	4934.03	4933.71	4934.3	4933.77	4933.72	4933.55	4933.57
729.01	4797.19	4807.49	4801.02	4801.4	4802.59	4801.41	4804.61	4801.4	4801.19		729.87	4590.33	4539.23	4535.91	4536.16	4536.87	4536.14	4537.49	4536.11	4536		731.44	4965.08	4935.9	4933.84	4934.02	4934.33	4934.01	4934.62	4934.07	4934.02	4933.85	4933.86
728.91	4844	4807.84	4801.04	4801.43	4802.66	4801.44	4804.9	4801.43	4801.21		729.77	4571.55	4539.02	4535.58	4535.84	4536.57	4535.82	4537.24	4535.79	4535.67		731.34	4969.62	4935.86	4933.76	4933.94	4934.27	4933.93	4934.56	4933.99	4933.94	4933.77	4933.78
728.81	4922.38	4807.97	4800.8	4801.18	4802.46	4801.19	4804.97	4801.19	4800.97		729.67	4632.71	4538.92	4535.37	4535.62	4536.38	4535.61	4537.11	4535.58	4535.46		731.24	5038.84	4935.82	4933.67	4933.85	4934.19	4933.85	4934.5	4933.91	4933.86	4933.68	4933.7
728.71	4917.96	4807.71	4800.1	4800.49	4801.81	4800.5	4804.64	4800.5	4800.28		729.57	4568.9	4538.46	4534.79	4535.05	4535.83	4535.03	4536.61	4535	4534.88		731.14	5041.73	4935.61	4933.42	4933.6	4933.94	4933.59	4934.27	4933.65	4933.6	4933.42	4933.44
728.61	4896.91	4807.54	4799.42	4799.82	4801.18	4799.83	4804.4	4799.83	4799.6		729.47	4512.44	4538.39	4534.58	4534.85	4535.65	4534.83	4536.51	4534.8	4534.68		731.04	4979.98	4935.4	4933.15	4933.34	4933.69	4933.33	4934.03	4933.39	4933.34	4933.16	4933.17
728.51	4877.21	4807.58	4798.86	4799.26	4800.68	4799.27	4804.36	4799.27	4799.05		729.37	4732.94	4538.68	4534.72	4534.98	4535.81	4534.96	4536.75	4534.94	4534.81		730.94	5103.06	4935.33	4933.04	4933.22	4933.59	4933.21	4933.95	4933.28	4933.23	4933.04	4933.06
728.41	4847.77	4807.82	4798.41	4798.82	4800.28	4798.83	4804.53	4798.83	4798.6		729.27	4586.02	4537.66	4533.53	4533.8	4534.66	4533.78	4535.69	4533.76	4533.63		730.84	5060.23	4934.97	4932.62	4932.81	4933.18	4932.8	4933.56	4932.87	4932.81	4932.63	4932.64
728.31	4878.06	4808.35	4798.13	4798.54	4800.06	4798.55	4804.98	4798.55	4798.32		729.17	4538.01	4537.53	4533.22	4533.49	4534.38	4533.47	4535.53	4533.45	4533.32		730.74	4948.63	4934.72	4932.31	4932.5	4932.88	4932.49	4933.28	4932.56	4932.51	4932.31	4932.33
728.21	4933.01	4808.85	4797.67	4798.08	4799.66	4798.1	4805.4	4798.1	4797.87		729.07	4423.75	4537.72	4533.19	4533.47	4534.38	4533.45	4535.67	4533.43	4533.3		730.64	4848.08	4934.73	4932.27	4932.46	4932.85	4932.45	4933.28	4932.52	4932.47	4932.27	4932.29
728.11	4886.02	4809.19	4796.9	4797.31	4798.95	4797.33	4805.66	4797.33	4797.1		728.97	4604.66	4538.61	4533.85	4534.12	4535.07	4534.1	4536.52	4534.08	4533.95		730.54	4849.47	4935	4932.47	4932.67	4933.07	4932.66	4933.52	4932.73	4932.68	4932.48	4932.5
728.01	4966.33	4810	4796.39	4796.81	4798.51	4796.82	4806.37	4796.83	4796.59		728.87	4669.05	4538.47	4533.42	4533.7	4534.68	4533.69	4536.33	4533.66	4533.53		730.44	4883.44	4935.27	4932.68	4932.87	4933.29	4932.86	4933.76	4932.94	4932.89	4932.69	4932.7
727.91	4919.81	4810.56	4795.41	4795.84	4797.6	4795.85	4806.84	4795.86	4795.62		728.77	4649.87	4537.98	4532.61	4532.9	4533.91	4532.88	4535.79	4532.86	4532.72		730.34	4979.65	4935.46	4932.8	4932.99	4933.43	4932.99	4933.92	4933.06	4933.01	4932.81	4932.82
727.81	4855.1	4811.64	4794.7	4795.13	4796.97	4795.14	4807.83	4795.15	4794.91		728.67	4508.65	4537.66	4531.91	4532.2	4533.25	4532.18	4535.42	4532.16	4532.03		730.24	4928.27	4935.41	4932.68	4932.88	4933.33	4932.87	4933.85	4932.95	4932.9	4932.69	4932.71
727.71	4971.95	4813.38	4794.35	4794.78	4796.7	4794.8	4809.46	4794.81	4794.57		728.57	4596.37	4538.23	4532.05	4532.34	4533.43	4532.32	4535.94	4532.3	4532.17		730.14	4947.06	4935.5	4932.69	4932.89	4933.35	4932.89	4933.91	4932.97	4932.91	4932.7	4932.72
727.61	4774.27	4814.76	4793.33	4793.77	4795.76	4793.79	4810.74	4793.8	4793.56		728.47	4658.34	4538.37	4531.67	4531.96	4533.09	4531.94	4536.02	4531.92	4531.78		730.04	4921.82	4935.54	4932.66	4932.86	4933.34	4932.85	4933.92	4932.94	4932.88	4932.67	4932.69
727.51	4863.24	4817.63	4793.44	4793.88	4795.96	4793.9	4813.5	4793.92	4793.67		728.37	4605.63	4538.21	4530.91	4531.21	4532.38	4531.19	4535.81	4531.17	4531.03		729.94	5050.86	4935.65	4932.68	4932.89	4933.38	4932.88	4934	4932.97	4932.91	4932.69	4932.71
727.41	4893.84	4820.38	4793.04	4793.49	4795.65	4793.51	4816.13	4793.53	4793.27		728.27	4591.72	4538.48	4530.47	4530.76	4531.98	4530.75	4536.01	4530.73	4530.59		729.84	5015.1	4935.45	4932.4	4932.6	4933.11	4932.6	4933.77	4932.68	4932.63	4932.4	4932.42
727.31	4940.88	4823.37	4792.46	4792.91	4795.17	4792.94	4819	4792.96	4792.7		728.17	4473.86	4538.94	4530.1	4530.4	4531.66	4530.39	4536.42	4530.37	4530.23		729.74	4963.31	4935.34	4932.19	4932.4	4932.92	4932.4	4933.63	4932.48	4932.43	4932.2	4932.22
727.21	4795.18	4826.53	4791.61	4792.07	4794.43	4792.09	4822.03	4792.11	4791.86		728.07	4623.4	4540.25	4530.44	4530.74	4532.05	4530.73	4537.66	4530.71	4530.56		729.64	4975.78	4935.37	4932.12	4932.33	4932.87	4932.32	4933.63	4932.41	4932.36	4932.12	4932.15
727.11	4872.19	4831	4791.59	4792.05	4794.52	4792.08	4826.35	4792.1	4791.84		727.97	4611.01	4540.83	4529.89	4530.19	4531.54	4530.18	4538.17	4530.16	4530.01		729.54	5037.5	4935.38	4932.01	4932.22	4932.78	4932.22	4933.6	4932.31	4932.26	4932.02	4932.04
727.01	4902.4	4835.5	4791.13	4791.6	4794.18	4791.62	4830.71	4791.65	4791.39		727.87	4616	4541.66	4529.4	4529.71	4531.12	4529.7	4538.93	4529.68	4529.53		729.44	5006.26	4935.24	4931.75	4931.97	4932.54	4931.96	4933.43	4932.05	4932	4931.76	4931.78
726.91	4977.32	4840.33	4790.49	4790.96	4793.67	4790.99	4835.38	4791.02	4790.75		727.77	4556.54	4542.66	4528.88	4529.19	4530.66	4529.18	4539.86	4529.17	4529.02		729.34	4888.54	4935.19	4931.57	4931.78	4932.38	4931.78	4933.34	4931.88	4931.82	4931.58	4931.6
726.81	4882.83	4845.2	4789.42	4789.9	4792.74	4789.93	4840.08	4789.96	4789.69		727.67	4480.94	4544.24	4528.72	4529.03	4530.56	4529.02	4541.37	4529.01	4528.85		729.24	4973	4935.45	4931.67	4931.89	4932.51	4931.89	4933.56	4931.99	4931.94	4931.68	4931.71
726.71	4755.2	4851.08	4788.88	4789.36	4792.36	4789.4	4845.78	4789.43	4789.16		727.57	4604.17	4546.52	4529	4529.32	4530.91	4529.31	4543.57	4529.3	4529.14		729.14	4999.22	4935.51	4931.57	4931.79	4932.43	4931.79	4933.59	4931.89	4931.84	4931.58	4931.61
726.61	4877.72	4858.15	4789.07	4789.56	4792.73	4789.6	4852.64	4789.63	4789.36		727.47	4532.52	4548.34	4528.56	4528.88	4530.53	4528.87	4545.3	4528.85	4528.7		729.04	4912.16	4935.54	4931.41	4931.63	4932.29	4931.63	4933.58	4931.73	4931.68	4931.42	4931.44
726.51	4871.39	4864.92	4788.57	4789.06	4792.41	4789.1	4859.19	4789.14	4788.86		727.37	4466.05	4550.87	4528.53	4528.86	4530.58	4528.85	4547.74	4528.83	4528.68		728.94	5059.54	4935.8	4931.45	4931.68	4932.36	4931.68	4933.8	4931.78	4931.73	4931.46	4931.49
726.41	4765.43	4872.08	4788.09	4788.59	4792.15	4788.63	4866.11	4788.67	4788.39		727.27	4530.71	4554.1	4528.9	4529.23	4531.03	4529.22	4550.88	4529.21	4529.05		728.84	4924.65	4935.74	4931.14	4931.37	4932.07	4931.36	4933.69	4931.47	4931.42	4931.15	4931.18
726.31	4843.42	4880.14	4788.22	4788.73	4792.52	4788.77	4873.89	4788.81	4788.53		727.17	4545.39	4557.27	4528.89	4529.23	4531.1	4529.22	4553.94	4529.21	4529.05		728.74	5020.95	4936.05	4931.16	4931.39	4932.11	4931.38	4933.96	4931.49	4931.44	4931.17	4931.19
726.21	4820.97	4887.96	4787.9	4788.42	4792.49	4788.46	4881.4	4788.5	4788.22		727.07	4611.62	4560.66	4528.8	4529.13	4531.09	4529.12	4557.23	4529.11	4528.95		728.64	5204.62	4936.17	4930.94	4931.17	4931.92	4931.17	4934.03	4931.28	4931.23	4930.95	4930.97
726.11	4911.83	4896.03	4787.71	4788.23	4792.62	4788.27	4889.11	4788.33	4788.04		726.97	4592.52	4563.98	4528.3	4528.64	4530.69	4528.63	4560.44	4528.62	4528.46		728.54	4946.02	4935.89	4930.27	4930.5	4931.28	4930.5	4933.71	4930.61	4930.57	4930.28	4930.3
726.01	4803.85	4903.58	4787	4787.53	4792.29	4787.57	4896.25	4787.62	4787.34		726.87	4524.36	4567.73	4527.92	4528.26	4530.42	4528.26	4564.06	4528.25	4528.08		728.44	5097.37	4936.32	4930.23	4930.46	4931.28	4930.46	4934.09	4930.58	4930.53	4930.24	4930.27
725.91	4912.67	4911.65	4786.91	4787.44	4792.63	4787.48	4903.84	4787.54	4787.25		726.77	4400.54	4572.17	4527.94	4528.29	4530.55	4528.28	4568.37	4528.27	4528.11		728.34	5035.45	4936.45	4929.82	4930.06	4930.9	4930.06	4934.17	4930.18	4930.13	4929.83	4929.86
725.81	4910.85	4918.87	4786.18	4786.72	4792.43	4786.77	4910.5	4786.83	4786.54		726.67	4638.81	4577.63	4528.7	4529.05	4531.44	4529.05	4573.69	4529.04	4528.87		728.24	4969.01	4936.83	4929.56	4929.8	4930.67	4929.8	4934.5	4929.92	4929.88	4929.57	4929.6
725.71	4980.73	4925.73	4785.47	4786.01	4792.34	4786.06	4916.7	4786.13	4785.83		726.57	4436.48	4581.92	4528.04	4528.4	4530.92	4528.39	4577.82	4528.39	4528.22		728.14	4925.94	4937.48	4929.46	4929.71	4930.61	4929.71	4935.09	4929.83	4929.79	4929.47	4929.51
725.61	4925.29	4931.69	4784.35	4784.9	4791.95	4784.95	4921.89	4785.02	4784.72		726.47	4596.15	4587.61	4528.59	4528.95	4531.62	4528.94	4583.33	4528.94	4528.77		728.04	4942.62	4938.37	4929.47	4929.72	4930.66	4929.72	4935.92	4929.85	4929.81	4929.48	4929.51
725.51	4819.5	4937.34	4783.54	4784.1	4792.02	4784.15	4926.62	4784.23	4783.93		726.37	4578.3	4592.5	4528.19	4528.55	4531.39	4528.55	4588.03	4528.54	4528.37		727.94	4838.47	4939.35	4929.44	4929.69	4930.67	4929.69	4936.84	4929.82	4929.78	4929.45	4929.48
725.41	4928.29	4942.85	4783.33	4783.9	4792.85	4783.95	4931.05	4784.03	4783.73		726.27	4577.38	4597.58	4527.89	4528.25	4531.29	4528.25	4592.9	4528.25	4528.07		727.84	4926.73	4940.75	4929.66	4929.91	4930.93	4929.92	4938.18	4930.05	4930.01	4929.67	4929.71
725.31	4859.02	4946.88	4782.5	4783.07	4793.26	4783.13	4933.8	4783.22	4782.91		726.17	4518.64	4602.7	4527.59	4527.96	4531.22	4527.96	4597.76	4527.96	4527.78		727.74	5042.02	4942.12	4929.67	4929.92	4930.98	4929.93	4939.49	4930.06	4930.03	4929.68	4929.72
725.21	4814.09	4950.37	4782.06	4782.64	4794.28	4782.7	4935.79	4782.79	4782.48		726.07	4570.71	4608.11	4527.65	4528.02	4531.54	4528.02	4602.88	4528.02	4527.84		727.64	5044.17	4943.41	4929.39	4929.65	4930.75	4929.65	4940.7	4929.8	4929.76	4929.4	4929.44
725.11	4937.32	4953.16	4781.88	4782.46	4795.83	4782.53	4936.8	4782.62	4782.31		725.97	4701.7	4613.08	4527.39	4527.77	4531.6	4527.77	4607.52	4527.77	4527.59		727.54	4937	4944.91	4929.11	4929.37	4930.52	4929.38	4942.13	4929.52	4929.49	4929.12	4929.16
725.01	4863.9	4954.27	4780.99	4781.58	4796.98	4781.65	4935.82	4781.75	4781.44		725.87	4574.92	4617.04	4526.35	4526.73	4530.92	4526.74	4611.1	4526.74	4526.56		727.44	4997.72	4946.9	4929.09	4929.36	4930.55	4929.36	4944.05	4929.51	4929.48	4929.1	4929.14
724.91	4853.9	4954.87	4780.51	4781.11	4798.89	4781.18	4933.99	4781.29	4780.98		725.77	4573.84	4621.45	4526.06	4526.45	4531.06	4526.45	4615.06	4526.46	4526.27		727.34	4963.9	4949	4928.93	4929.19	4930.43	4929.2	4946.07	4929.35	4929.32	4928.94	4928.98
724.81	4798.25	4954.7	4780.09	4780.7	4801.25	4780.77	4930.98	4780.88	4780.57		725.67	4550.62	4625.48	4525.77	4526.17	4531.29	4526.17	4618.55	4526.18	4525.99		727.24	4941.71	4951.44	4928.84	4929.11	4930.4	4929.11	4948.44	4929.27	4929.24	4928.85	4928.89
724.71	4835.18	4954.14	4779.99	4780.6	4804.37	4780.68	4927.15	4780.79	4780.48		725.57	4532.8	4629.16	4525.63	4526.02	4531.75	4526.03	4621.6	4526.04	4525.85		727.14	4899.84	4954.21	4928.81	4929.08	4930.43	4929.09	4951.12	4929.25	4929.22	4928.82	4928.86
724.61	4920.7	4952.82	4779.67	4780.29	4807.76	4780.37	4922.07	4780.49	4780.18		725.47	4494.3	4632.4	4525.58	4525.99	4532.43	4525.99	4624.09	4526.01	4525.81		727.04	5020.57	4957.36	4928.88	4929.15	4930.57	4929.16	4954.18	4929.33	4929.3	4928.89	4928.94
724.51	4981.34	4950.64	4778.86	4779.49	4811.18	4779.57	4915.61	4779.7	4779.39		725.37	4716.6	4635.27	4525.77	4526.18	4533.48	4526.19	4626.07	4526.2	4526.01		726.94	5029.22	4960.48	4928.65	4928.93	4930.41	4928.94	4957.2	4929.11	4929.09	4928.67	4928.71
724.41	4831.69	4947.93	4777.7	4778.34	4814.81	4778.42	4908.05	4778.56	4778.25		725.27	4502.9	4636.18	4524.63	4525.05	4533.36	4525.05	4625.93	4525.07	4524.88		726.84	4898.08	4963.84	4928.41	4928.69	4930.24	4928.7	4960.46	4928.87	4928.85	4928.42	4928.47
724.31	4883.31	4946.09	4777.39	4778.04	4819.9	4778.12	4900.75	4778.27	4777.96		725.17	4578.11	4637.72	4524.76	4525.18	4534.7	4525.19	4626.23	4525.21	4525.01		726.74	4824.93	4967.77	4928.48	4928.77	4930.39	4928.77	4964.29	4928.95	4928.94	4928.49	4928.54
724.21	4831.75	4944.13	4776.78	4777.44	4825.3	4777.53	4892.72	4777.68	4777.37		725.07	4591.02	4638.19	4524.44	4524.87	4535.81	4524.88	4625.24	4524.9	4524.7		726.64	4874.56	4972.11	4928.74	4929.02	4930.73	4929.03	4968.51	4929.22	4929.2	4928.75	4928.8
724.11	4925.89	4942.81	4776.47	4777.13	4831.64	4777.22	4884.69	4777.39	4777.08		724.97	4615.97	4638.01	4524.05	4524.48	4537.09	4524.49	4623.36	4524.51	4524.31		726.54	5019.12	4976.52	4928.87	4929.16	4930.96	4929.17	4972.8	4929.36	4929.35	4928.88	4928.93
724.01	4906.36	4941.45	4775.61	4776.28	4838.08	4776.38	4875.96	4776.55	4776.24		724.87	4665.43	4637.21	4523.5	4523.93	4538.5	4523.95	4620.57	4523.98	4523.77		726.44	4965.66	4980.73	4928.65	4928.94	4930.84	4928.95	4976.87	4929.15	4929.14	4928.66	4928.71
723.91	4805.9	4940.8	4774.86	4775.54	4845.26	4775.64	4867.31	4775.82	4775.52		724.77	4604.59	4635.73	4522.65	4523.09	4539.93	4523.11	4616.77	4523.14	4522.94		726.34	5035.91	4985.18	4928.56	4928.85	4930.86	4928.87	4981.17	4929.06	4929.06	4928.57	4928.62
723.81	4976.62	4941.41	4774.68	4775.37	4853.6	4775.48	4859.33	4775.67	4775.37		724.67	4625.02	4634.34	4522.16	4522.61	4542.08	4522.62	4612.73	4522.66	4522.45		726.24	4849.29	4989.52	4928.29	4928.6	4930.73	4928.61	4985.35	4928.81	4928.81	4928.31	4928.36
723.71	4883.37	4941.8	4773.52	4774.22	4861.53	4774.33	4850.55	4774.53	4774.24		724.57	4663.42	4632.71	4521.55	4522	4544.48	4522.02	4608.05	4522.06	4521.85		726.14	4882.77	4994.3	4928.49	4928.79	4931.07	4928.81	4989.94	4929.02	4929.02	4928.5	4928.56
723.61	4938.45	4943.49	4772.89	4773.6	4870.49	4773.72	4842.56	4773.93	4773.64		724.47	4563.61	4630.85	4520.7	4521.16	4547.07	4521.18	4602.72	4521.22	4521.01		726.04	4909.17	4998.93	4928.6	4928.91	4931.35	4928.92	4994.37	4929.14	4929.15	4928.61	4928.67
723.51	5012.3	4945.61	4771.94	4772.66	4879.54	4772.78	4834.61	4773	4772.73		724.37	4743.23	4629.72	4520.45	4520.91	4550.69	4520.93	4597.67	4520.98	4520.77		725.94	4948.59	5003.34	4928.65	4928.96	4931.6	4928.98	4998.55	4929.2	4929.21	4928.66	4928.72
723.41	5044.14	4948.02	4770.56	4771.29	4888.48	4771.41	4826.61	4771.65	4771.39		724.27	4690.87	4627.76	4519.12	4519.59	4553.72	4519.61	4591.33	4519.66	4519.45		725.84	4983.94	5007.43	4928.6	4928.91	4931.77	4928.93	5002.37	4929.16	4929.18	4928.61	4928.68
723.31	5015.07	4950.87	4768.99	4769.73	4897.41	4769.86	4818.87	4770.11	4769.86		724.17	4695.97	4626.48	4518.09	4518.57	4557.53	4518.6	4585.17	4518.65	4518.44		725.74	4977.17	5011.13	4928.46	4928.78	4931.91	4928.8	5005.76	4929.03	4929.06	4928.48	4928.54
723.21	4923.75	4954.4	4767.58	4768.33	4906.55	4768.46	4811.74	4768.72	4768.5		724.07	4497.11	4625.62	4517.03	4517.52	4561.8	4517.54	4578.94	4517.6	4517.39		725.64	5035.36	5014.46	4928.34	4928.67	4932.1	4928.69	5008.74	4928.93	4928.96	4928.36	4928.43
723.11	4839.85	4958.82	4766.69	4767.45	4916.1	4767.58	4805.61	4767.86	4767.66		723.97	4582.87	4626.47	4517.15	4517.64	4567.75	4517.67	4573.92	4517.73	4517.52		725.54	4937.72	5017.2	4928.08	4928.41	4932.22	4928.43	5011.06	4928.68	4928.71	4928.1	4928.17
723.01	4969.47	4963.91	4766.27	4767.04	4925.83	4767.18	4800.43	4767.47	4767.3		723.87	4763.23	4627.4	4516.76	4517.26	4573.66	4517.29	4568.5	4517.35	4517.14		725.44	4982.44	5019.66	4928.06	4928.39	4932.65	4928.41	5013.02	4928.66	4928.71	4928.07	4928.15
722.91	4915.23	4968.27	4765.1	4765.89	4934.34	4766.03	4794.98	4766.33	4766.21		723.77	4659.8	4627.86	4515.29	4515.79	4578.95	4515.83	4562.17	4515.9	4515.68		725.34	4954.37	5021.45	4927.92	4928.26	4933.05	4928.28	5014.23	4928.54	4928.59	4927.94	4928.02
722.81	4944.81	4972.73	4764.24	4765.03	4942.47	4765.19	4790.29	4765.51	4765.43		723.67	4515.23	4629.57	4514.43	4514.94	4585.26	4514.97	4556.65	4515.05	4514.84		725.24	5042.62	5022.72	4927.86	4928.2	4933.63	4928.22	5014.81	4928.49	4928.55	4927.87	4927.96
722.71	4928.81	4976.57	4763.2	4764.01	4949.54	4764.17	4785.87	4764.5	4764.5		723.57	4665.22	4632.74	4514.42	4514.94	4592.79	4514.98	4552.24	4515.06	4514.85		725.14	4994.38	5023.18	4927.58	4927.92	4934.11	4927.95	5014.46	4928.23	4928.29	4927.59	4927.68
722.61	4892.98	4979.85	4762.25	4763.07	4955.61	4763.23	4781.94	4763.59	4763.66		723.47	4551.17	4635.59	4513.52	4514.05	4599.71	4514.09	4547.22	4514.18	4513.97		725.04	4998.51	5023.19	4927.41	4927.76	4934.86	4927.79	5013.51	4928.07	4928.15	4927.43	4927.52
722.51	4985.15	4982.44	4761.5	4762.33	4960.6	4762.5	4778.59	4762.88	4763.05		723.37	4619.64	4639.62	4513.3	4513.83	4607.51	4513.87	4543.17	4513.97	4513.76		724.94	4945.82	5022.68	4927.24	4927.59	4935.77	4927.62	5011.86	4927.92	4928	4927.26	4927.35
722.41	4993.73	4983.43	4760.22	4761.06	4963.61	4761.24	4775.05	4761.63	4761.94		723.27	4587.23	4643.66	4512.66	4513.2	4615.01	4513.25	4539.03	4513.35	4513.14		724.84	4961.82	5021.86	4927.19	4927.55	4937.01	4927.58	5009.7	4927.89	4927.98	4927.21	4927.31
722.31	4893.25	4983.12	4758.88	4759.74	4964.97	4759.92	4771.77	4760.33	4760.79		723.17	4716.31	4648.19	4512.22	4512.77	4622.69	4512.81	4535.39	4512.92	4512.72		724.74	5005.28	5020.65	4927.11	4927.47	4938.43	4927.5	5006.92	4927.81	4927.92	4927.12	4927.23
722.21	4957.59	4982.02	4758.11	4758.98	4965.23	4759.17	4769.34	4759.6	4760.26		723.07	4652.21	4652.13	4511	4511.56	4629.45	4511.61	4531.28	4511.72	4511.52		724.64	4943.56	5019.09	4926.92	4927.28	4940	4927.32	5003.55	4927.64	4927.76	4926.93	4927.04
722.11	4886.57	4979.14	4756.97	4757.85	4963.4	4758.04	4766.78	4758.5	4759.39		722.97	4696.12	4656.47	4510.16	4510.72	4636.31	4510.78	4527.85	4510.9	4510.71		724.54	5120.54	5017.55	4926.88	4927.25	4942	4927.28	4999.9	4927.61	4927.75	4926.89	4927.01
722.01	4891.03	4975.23	4756.22	4757.12	4960.28	4757.32	4764.83	4757.81	4758.98		722.87	4682.53	4660.4	4509.05	4509.62	4642.47	4509.68	4524.45	4509.81	4509.63		724.44	5024.42	5015.56	4926.4	4926.78	4943.88	4926.81	4995.49	4927.16	4927.3	4926.42	4926.54
721.91	4882.77	4969.94	4755.45	4756.36	4955.53	4756.57	4763.05	4757.08	4758.6		722.77	4613.88	4664.1	4508.02	4508.59	4648.12	4508.66	4521.4	4508.79	4508.62		724.34	5078.26	5013.91	4926.16	4926.54	4946.34	4926.58	4991.08	4926.94	4927.1	4926.18	4926.3
721.81	4981.5	4963.45	4754.72	4755.64	4949.34	4755.86	4761.46	4756.4	4758.33		722.67	4651.63	4667.72	4507.39	4507.97	4653.43	4508.04	4519	4508.18	4508.03		724.24	5111.43	5012.34	4925.79	4926.18	4949.03	4926.22	4986.37	4926.58	4926.76	4925.81	4925.94
721.71	4858.57	4955.28	4753.42	4754.35	4941.26	4754.58	4759.44	4755.15	4757.57		722.57	4708.94	4670.44	4506.52	4507.12	4657.6	4507.19	4516.61	4507.34	4507.2		724.14	4880.83	5010.99	4925.34	4925.73	4952.03	4925.77	4981.5	4926.15	4926.34	4925.35	4925.49
721.61	4835.49	4946.88	4752.81	4753.77	4932.75	4754.01	4758.23	4754.6	4757.59		722.47	4603.64	4671.99	4505.32	4505.92	4660.39	4505.99	4514.08	4506.16	4506.04		724.04	4975.87	5010.6	4925.45	4925.84	4955.99	4925.89	4977.18	4926.27	4926.49	4925.46	4925.6
721.51	4847.86	4937.9	4752.34	4753.31	4923.44	4753.56	4757.25	4754.18	4757.85		722.37	4651.7	4673.19	4504.73	4505.34	4662.62	4505.42	4512.35	4505.59	4505.51		723.94	5034.99	5010.44	4925.32	4925.72	4960.13	4925.77	4972.68	4926.17	4926.4	4925.34	4925.49
721.41	4922.56	4928.3	4751.79	4752.77	4913.34	4753.03	4756.28	4753.69	4758.14		722.27	4684.38	4673.03	4503.85	4504.48	4663.32	4504.56	4510.51	4504.74	4504.7		723.84	4996.83	5010.66	4925.05	4925.46	4964.53	4925.51	4968.14	4925.92	4926.18	4925.07	4925.23
721.31	4963.15	4917.95	4750.81	4751.81	4902.29	4752.08	4754.94	4752.78	4758.11		722.17	4698.62	4671.51	4502.78	4503.41	4662.5	4503.49	4508.61	4503.69	4503.69		723.74	4916.74	5011.53	4924.88	4925.29	4969.44	4925.34	4963.84	4925.77	4926.05	4924.89	4925.06
721.21	4942.7	4907.22	4749.59	4750.61	4890.68	4750.89	4753.41	4751.63	4757.97		722.07	4600.99	4668.73	4501.61	4502.25	4660.28	4502.34	4506.75	4502.55	4502.61		723.64	5000.75	5013.17	4924.9	4925.31	4974.91	4925.37	4959.93	4925.81	4926.11	4924.91	4925.09
721.11	4838.7	4896.64	4748.48	4749.52	4879.02	4749.81	4752.04	4750.59	4758.08		721.97	4633.35	4665.37	4501.02	4501.67	4657.35	4501.76	4505.57	4501.98	4502.12		723.54	5055.44	5015.19	4924.71	4925.14	4980.53	4925.19	4956.04	4925.65	4925.98	4924.73	4924.91
721.01	4829.64	4886.85	4747.97	4749.02	4867.98	4749.32	4751.3	4750.14	4758.93		721.87	4647.9	4660.72	4500.23	4500.89	4653.02	4500.99	4504.29	4501.22	4501.45		723.44	5008.98	5017.62	4924.39	4924.82	4986.32	4924.88	4952.27	4925.35	4925.71	4924.41	4924.6
720.91	4755.55	4877.45	4747.5	4748.57	4857.15	4748.88	4750.63	4749.75	4759.96		721.77	4593.1	4654.99	4499.35	4500.02	4647.5	4500.12	4502.99	4500.37	4500.72		723.34	4934.16	5020.67	4924.19	4924.62	4992.46	4924.68	4948.86	4925.17	4925.56	4924.2	4924.41
720.81	4817.34	4868.93	4747.45	4748.54	4847.03	4748.86	4750.41	4749.79	4761.56		721.67	4522.42	4648.71	4498.79	4499.47	4641.34	4499.58	4502.09	4499.84	4500.33		723.24	5061.47	5024.35	4924.16	4924.6	4998.96	4924.66	4945.91	4925.17	4925.6	4924.18	4924.39
720.71	4852.06	4860.63	4747.05	4748.16	4836.96	4748.5	4749.86	4749.47	4762.95		721.57	4571.22	4642.14	4498.65	4499.34	4634.79	4499.45	4501.65	4499.74	4500.39		723.14	5066.49	5028.08	4923.82	4924.27	5005.22	4924.34	4942.91	4924.86	4925.33	4923.84	4924.07
720.61	4979.55	4852.77	4746.45	4747.57	4827.15	4747.93	4749.12	4748.96	4764.27		721.47	4596.4	4634.7	4498.21	4498.92	4627.3	4499.04	4500.97	4499.34	4500.2		723.04	5070.32	5032.06	4923.47	4923.93	5011.47	4924	4940.16	4924.54	4925.05	4923.49	4923.74
720.51	4818.69	4844.86	4745.11	4746.26	4817.17	4746.62	4747.66	4747.72	4764.99		721.37	4621.8	4626.71	4497.63	4498.34	4619.17	4498.47	4500.18	4498.79	4499.9		722.94	5082.55	5036.17	4923.11	4923.57	5017.58	4923.65	4937.67	4924.21	4924.77	4923.13	4923.39
720.41	4769.58	4838.6	4744.69	4745.85	4808.7	4746.24	4747.13	4747.4	4766.73		721.27	4537.4	4618.31	4496.89	4497.61	4610.54	4497.75	4499.26	4498.08	4499.5		722.84	5061.53	5040.26	4922.72	4923.19	5023.41	4923.27	4935.38	4923.85	4924.46	4922.74	4923.02
720.31	4755.07	4833.36	4744.55	4745.73	4801.14	4746.13	4746.88	4747.37	4768.85		721.17	4521.63	4610.29	4496.65	4497.39	4602.22	4497.53	4498.86	4497.88	4499.65		722.74	5060.08	5044.26	4922.38	4922.86	5028.93	4922.94	4933.38	4923.55	4924.21	4922.4	4922.7
720.21	4762.16	4828.94	4744.49	4745.69	4794.29	4746.11	4746.73	4747.44	4771.12		721.07	4582.19	4602.39	4496.5	4497.25	4593.93	4497.4	4498.58	4497.77	4499.95		722.64	5000.65	5047.98	4922.05	4922.53	5033.93	4922.61	4931.59	4923.24	4923.96	4922.07	4922.38
720.11	4802.1	4825.17	4744.39	4745.61	4788.05	4746.04	4746.54	4747.47	4773.39		720.97	4620.6	4594.28	4495.99	4496.75	4585.33	4496.9	4497.95	4497.31	4499.97		722.54	5009.36	5051.41	4921.85	4922.34	5038.44	4922.43	4930.14	4923.09	4923.88	4921.87	4922.21
720.01	4831.79	4821.83	4744.05	4745.3	4782.2	4745.75	4746.12	4747.28	4775.44		720.87	4627.07	4586.21	4495.24	4496.02	4576.67	4496.18	4497.11	4496.61	4499.83		722.44	5069.44	5054.23	4921.64	4922.13	5042.15	4922.22	4928.84	4922.91	4923.77	4921.66	4922.02
719.91	4842.54	4818.92	4743.55	4744.82	4776.78	4745.29	4745.55	4746.94	4777.29		720.77	4523.98	4578.44	4494.46	4495.25	4568.23	4495.42	4496.23	4495.87	4499.73		722.34	4925.56	5056.19	4921.28	4921.78	5044.83	4921.87	4927.55	4922.58	4923.53	4921.3	4921.69
719.81	4899.17	4816.48	4742.98	4744.28	4771.88	4744.77	4744.9	4746.54	4779.02		720.67	4667.86	4571.72	4494.28	4495.08	4560.73	4495.26	4495.97	4495.75	4500.33		722.24	5161.15	5057.65	4921.27	4921.78	5046.86	4921.87	4926.75	4922.61	4923.66	4921.29	4921.71
719.71	4852.06	4814.16	4742.09	4743.41	4767.18	4743.92	4743.94	4745.85	4780.31		720.57	4559.16	4564.65	4493.24	4494.06	4552.77	4494.25	4494.86	4494.77	4500.16		722.14	5063.79	5057.63	4920.68	4921.2	5047.26	4921.3	4925.49	4922.07	4923.22	4920.7	4921.16
719.61	4878.77	4812.48	4741.46	4742.8	4763.23	4743.33	4743.25	4745.44	4781.71		720.47	4483.69	4558.75	4492.85	4493.68	4545.88	4493.88	4494.4	4494.43	4500.74		722.04	5071.39	5056.87	4920.33	4920.85	5046.8	4920.96	4924.58	4921.76	4923.03	4920.35	4920.85
719.51	4884.31	4810.93	4740.67	4742.04	4759.57	4742.59	4742.4	4744.92	4782.75		720.37	4542.71	4553.9	4492.91	4493.75	4539.92	4493.96	4494.39	4494.55	4501.86		721.94	5199.76	5055.11	4919.96	4920.49	5045.23	4920.6	4923.73	4921.44	4922.84	4919.98	4920.52
719.41	4740.21	4809.55	4739.84	4741.24	4756.28	4741.82	4741.52	4744.39	4783.51		720.27	4415.64	4549.28	4492.61	4493.47	4534.1	4493.69	4494.03	4494.31	4502.73		721.84	4970.59	5052.1	4919.27	4919.81	5042.3	4919.93	4922.64	4920.8	4922.35	4919.3	4919.9
719.31	4707.66	4809.11	4739.84	4741.27	4754.18	4741.87	4741.46	4744.74	4784.81		720.17	4526.72	4546.03	4493.07	4493.94	4529.52	4494.17	4494.44	4494.84	4504.44		721.74	4971.05	5048.78	4919.15	4919.7	5038.95	4919.82	4922.18	4920.73	4922.44	4919.17	4919.84
719.21	4847.8	4808.91	4740.03	4741.48	4752.57	4742.11	4741.59	4745.33	4785.96		720.07	4482.53	4542.7	4492.87	4493.76	4524.78	4494	4494.19	4494.72	4505.6		721.64	4946.59	5044.69	4919.02	4919.58	5034.73	4919.7	4921.77	4920.65	4922.56	4919.04	4919.81
719.11	4834.28	4807.9	4739.41	4740.89	4750.44	4741.55	4740.92	4745.2	4785.95		719.97	4688.07	4540.21	4492.93	4493.84	4520.78	4494.09	4494.2	4494.86	4507.09		721.54	4976.02	5040.02	4918.95	4919.52	5029.82	4919.65	4921.47	4920.64	4922.77	4918.98	4919.86
719.01	4734.35	4806.93	4738.86	4740.37	4748.61	4741.06	4740.33	4745.23	4785.64		719.87	4595.21	4537.04	4491.77	4492.69	4516.01	4492.95	4492.99	4493.79	4507.44		721.44	4964.41	5034.78	4918.81	4919.39	5024.22	4919.53	4921.12	4920.56	4922.93	4918.84	4919.89
718.91	4731.99	4806.45	4738.89	4740.43	4747.56	4741.15	4740.31	4745.94	4785.51		719.77	4610.08	4534.91	4491.15	4492.09	4512.21	4492.37	4492.33	4493.27	4508.38		721.34	4969.38	5029.23	4918.7	4919.29	5018.18	4919.43	4920.84	4920.51	4923.16	4918.73	4920.02
718.81	4668.23	4805.91	4738.93	4740.5	4746.69	4741.25	4740.31	4746.79	4785.01		719.67	4601.94	4533.15	4490.44	4491.4	4508.72	4491.69	4491.58	4492.67	4509.28		721.24	5125.85	5023.49	4918.58	4919.17	5011.77	4919.32	4920.57	4920.45	4923.41	4918.6	4920.25
718.71	4806.7	4805.68	4739.34	4740.94	4746.34	4741.73	4740.67	4748.15	4784.52		719.57	4491.85	4531.83	4489.77	4490.75	4505.64	4491.06	4490.88	4492.13	4510.24		721.14	4993.28	5017.37	4918.07	4918.68	5004.76	4918.83	4919.94	4920.01	4923.32	4918.09	4920.24
718.61	4707.02	4804.63	4738.95	4740.59	4745.31	4741.41	4740.25	4748.91	4782.9		719.47	4598.62	4531.52	4489.76	4490.76	4503.55	4491.08	4490.83	4492.26	4511.85		721.04	5012.21	5011.74	4917.89	4918.5	4997.97	4918.66	4919.64	4919.9	4923.6	4917.91	4920.76
718.51	4808.31	4804.17	4739.13	4740.8	4744.96	4741.66	4740.39	4750.46	4781.55		719.37	4542.11	4530.86	4489.11	4490.13	4501.11	4490.47	4490.15	4491.77	4512.8		720.94	4879.28	5006.41	4917.65	4918.28	4991.14	4918.45	4919.31	4919.75	4923.89	4917.68	4921.5
718.41	4857.06	4803.21	4738.73	4740.44	4744.1	4741.34	4739.96	4751.67	4779.37		719.27	4433.82	4530.77	4488.8	4489.83	4499.27	4490.19	4489.8	4491.64	4514.02		720.84	4977	5001.93	4917.75	4918.38	4984.74	4918.56	4919.32	4919.93	4924.55	4917.77	4922.91
718.31	4861.45	4802.12	4738.06	4739.8	4743.03	4740.74	4739.25	4752.88	4776.7		719.17	4459.2	4531.51	4489.12	4490.18	4498.31	4490.55	4490.09	4492.19	4515.81		720.74	5057.23	4997.86	4917.6	4918.25	4978.29	4918.43	4919.1	4919.87	4925.04	4917.63	4924.48
718.21	4808.44	4801.22	4737.35	4739.13	4741.99	4740.12	4738.51	4754.38	4773.83		719.07	4628.47	4532.21	4489.3	4490.38	4497.39	4490.77	4490.24	4492.62	4517.32		720.64	4886.17	4994.39	4917.26	4917.92	4971.9	4918.11	4918.69	4919.63	4925.39	4917.29	4926.31
718.11	4968.17	4800.92	4736.94	4738.76	4741.3	4739.8	4738.06	4756.56	4771.15		718.97	4391.78	4531.98	4488.47	4489.57	4495.64	4489.98	4489.38	4492.09	4517.68		720.54	5007.37	4992.21	4917.34	4918.01	4966.23	4918.21	4918.7	4919.81	4926.22	4917.36	4929.03
718.01	4892.09	4800.08	4735.61	4737.47	4739.72	4738.56	4736.71	4758.21	4767.47		718.87	4503.26	4533.19	4489.05	4490.17	4495.44	4490.6	4489.93	4493.02	4519.26		720.44	5015.8	4990.62	4917.12	4917.8	4960.63	4918.01	4918.43	4919.71	4926.81	4917.14	4931.92
717.91	4781.72	4800.12	4734.72	4736.62	4738.6	4737.76	4735.78	4760.75	4764.19		718.77	4604.07	4533.71	4488.96	4490.11	4494.71	4490.56	4489.82	4493.36	4519.98		720.34	4917.75	4989.86	4916.88	4917.57	4955.39	4917.79	4918.13	4919.6	4927.46	4916.9	4935.16
717.81	4892.66	4801.31	4734.45	4736.39	4738.13	4737.59	4735.48	4764.4	4761.55		718.67	4566.51	4533.59	4488.28	4489.45	4493.47	4489.92	4489.11	4493.18	4519.85		720.24	4898.48	4990.08	4916.87	4917.58	4950.8	4917.81	4918.08	4919.74	4928.41	4916.9	4938.89
717.71	4758.95	4802.46	4733.54	4735.53	4737.05	4736.79	4734.55	4767.94	4758.3		718.57	4393.04	4533.63	4487.81	4489	4492.55	4489.51	4488.62	4493.31	4519.7		720.14	5047.41	4990.88	4916.92	4917.64	4946.66	4917.87	4918.08	4919.94	4929.47	4916.94	4942.71
717.61	4890.92	4805.01	4733.39	4735.43	4736.75	4736.75	4734.38	4772.79	4755.88		718.47	4459.57	4534.62	4488.38	4489.6	4492.72	4490.12	4489.16	4494.58	4520.32		720.04	5029.93	4991.6	4916.6	4917.33	4942.57	4917.58	4917.72	4919.81	4930.22	4916.63	4945.95
717.51	4863.01	4807.49	4732.49	4734.57	4735.7	4735.96	4733.45	4777.46	4752.79		718.37	4513.47	4535.15	4488.55	4489.79	4492.56	4490.35	4489.31	4495.6	4520.28		719.94	4927.51	4992.32	4916.32	4917.06	4938.92	4917.32	4917.4	4919.74	4931.06	4916.35	4948.72
717.41	4825.57	4810.84	4731.74	4733.87	4734.81	4735.34	4732.68	4782.88	4749.97		718.27	4498.82	4535.31	4488.4	4489.67	4492.13	4490.26	4489.14	4496.44	4519.67		719.84	4802.63	4992.91	4916.29	4917.05	4935.9	4917.32	4917.33	4919.96	4932.17	4916.32	4950.91
717.31	4983.24	4815.15	4731.2	4733.38	4734.15	4734.93	4732.11	4789.1	4747.47		718.17	4494.08	4535.54	4488.34	4489.64	4491.83	4490.25	4489.06	4497.56	4518.9		719.74	4969.42	4993.12	4916.57	4917.34	4933.56	4917.63	4917.58	4920.52	4933.59	4916.6	4952.31
717.21	4891.27	4819.28	4729.76	4731.99	4732.59	4733.62	4730.65	4795	4744.21		718.07	4523.02	4535.81	4488.3	4489.63	4491.58	4490.28	4489.01	4498.9	4517.94		719.64	5050.66	4992.04	4916.44	4917.23	4931.14	4917.52	4917.41	4920.73	4934.58	4916.47	4952.06
717.11	4955.81	4824.66	4728.83	4731.12	4731.56	4732.84	4729.7	4801.98	4741.61		717.97	4678.02	4535.98	4488.1	4489.45	4491.19	4490.14	4488.78	4500.29	4516.61		719.54	5027.47	4989.83	4916.11	4916.91	4928.82	4917.22	4917.05	4920.79	4935.32	4916.14	4950.37
717.01	4794.09	4830.34	4727.53	4729.87	4730.16	4731.69	4728.37	4809.1	4738.77		717.87	4417.66	4535.34	4486.96	4488.35	4489.9	4489.07	4487.63	4501.02	4514.19		719.44	4958.69	4986.88	4915.84	4916.66	4926.84	4916.98	4916.75	4920.99	4936	4915.87	4947.69
716.91	4836.9	4837.56	4727.15	4729.55	4729.68	4731.47	4727.97	4817.61	4737		717.77	4493.13	4536.42	4487.38	4488.8	4490.17	4489.56	4488.03	4503.56	4513.2		719.34	4955.12	4983.52	4915.74	4916.57	4925.28	4916.91	4916.61	4921.44	4936.71	4915.77	4944.41
716.81	4928.18	4845.09	4726.52	4728.98	4728.96	4731.02	4727.32	4826.25	4735.13		717.67	4503.94	4537.28	4487.34	4488.79	4490	4489.6	4487.98	4505.97	4511.65		719.24	4983.49	4979.86	4915.64	4916.48	4923.94	4916.84	4916.49	4922.01	4937.23	4915.67	4940.68
716.71	4804.6	4852.53	4725.36	4727.89	4727.72	4730.05	4726.15	4834.65	4732.86		717.57	4592.64	4538.35	4487.24	4488.73	4489.78	4489.58	4487.86	4508.64	4509.98		719.14	5022.93	4976.06	4915.48	4916.34	4922.73	4916.71	4916.3	4922.63	4937.45	4915.51	4936.73
716.61	4850.84	4861.01	4724.9	4727.5	4727.19	4729.81	4725.67	4843.93	4731.43		717.47	4586.44	4539.21	4486.61	4488.14	4489.05	4489.03	4487.22	4511.13	4507.73		719.04	5024.46	4972.31	4915.21	4916.09	4921.58	4916.48	4916.01	4923.3	4937.32	4915.24	4932.77
716.51	4860.15	4869.4	4724.18	4726.84	4726.39	4729.31	4724.93	4852.99	4729.85		717.37	4600.67	4540.48	4486.02	4487.58	4488.35	4488.52	4486.6	4514.01	4505.51		718.94	4969.93	4968.9	4914.94	4915.84	4920.58	4916.25	4915.72	4924.14	4936.92	4914.98	4929.09
716.41	5051.02	4877.78	4723.4	4726.13	4725.54	4728.78	4724.14	4861.89	4728.32		717.27	4511.09	4542.05	4485.34	4486.93	4487.58	4487.93	4485.91	4517.18	4503.21		718.84	5091.08	4966.08	4914.81	4915.72	4919.82	4916.15	4915.56	4925.32	4936.4	4914.84	4925.94
716.31	4770.58	4884.93	4721.52	4724.33	4723.59	4727.18	4722.24	4869.41	4725.79		717.17	4654.18	4544.58	4485.18	4486.81	4487.34	4487.88	4485.74	4521.25	4501.47		718.74	4997.84	4963.54	4914.38	4915.31	4918.87	4915.76	4915.1	4926.43	4935.35	4914.41	4922.95
716.21	4722.97	4893.36	4721.24	4724.12	4723.24	4727.2	4721.94	4878.1	4724.95		717.07	4561.86	4546.69	4484.17	4485.85	4486.25	4486.98	4484.72	4524.84	4498.93		718.64	4983.75	4961.86	4914.17	4915.12	4918.23	4915.6	4914.88	4928.03	4934.33	4914.21	4920.67
716.11	4903.97	4901.57	4721.23	4724.19	4723.17	4727.54	4721.92	4886.42	4724.47		716.97	4623.88	4549.78	4483.71	4485.42	4485.71	4486.63	4484.24	4529.33	4497		718.54	4809.33	4960.88	4914	4914.97	4917.7	4915.47	4914.69	4929.96	4933.2	4914.04	4918.87
716.01	4651.33	4908.04	4720.18	4723.23	4722.06	4726.9	4720.85	4892.89	4723.01		716.87	4529.04	4552.92	4482.88	4484.63	4484.8	4485.91	4483.39	4533.77	4494.78		718.44	5003.09	4961	4914.26	4915.25	4917.65	4915.77	4914.93	4932.64	4932.4	4914.29	4917.89
715.91	4760.67	4915.08	4720.58	4723.71	4722.4	4727.75	4721.24	4899.79	4723.07		716.77	4460.23	4557.02	4482.6	4484.4	4484.46	4485.77	4483.11	4539.07	4493.21		718.34	5083.7	4961.33	4914.04	4915.05	4917.17	4915.6	4914.69	4935.21	4931.06	4914.08	4916.75
715.81	4787.96	4920.43	4720.35	4723.57	4722.12	4728.06	4720.99	4904.88	4722.55		716.67	4492.06	4561.89	4482.73	4484.58	4484.53	4486.05	4483.23	4545.03	4492.14		718.24	4952.68	4962.12	4913.62	4914.66	4916.53	4915.23	4914.26	4937.98	4929.5	4913.66	4915.68
715.71	5016.53	4924.43	4719.96	4723.28	4721.68	4728.3	4720.59	4908.47	4721.92		716.57	4541.49	4566.88	4482.68	4484.57	4484.42	4486.15	4483.16	4550.98	4490.98		718.14	4966.33	4963.9	4913.53	4914.59	4916.25	4915.19	4914.14	4941.49	4928.26	4913.57	4915.12
715.61	4876.03	4925.81	4718.26	4721.67	4719.93	4727.34	4718.88	4909.27	4720.01		716.47	4471.67	4571.81	4482.33	4484.27	4484.01	4485.98	4482.8	4556.77	4489.62		718.04	4995.26	4966.27	4913.4	4914.48	4915.95	4915.11	4914	4945.41	4927.02	4913.44	4914.67
715.51	4945.43	4926.6	4717.35	4720.87	4718.97	4727.31	4717.96	4909.31	4718.93		716.37	4592.37	4577.32	4482.39	4484.39	4484.02	4486.24	4482.85	4562.99	4488.77		717.94	4915.05	4969.21	4913.2	4914.3	4915.61	4914.97	4913.78	4949.72	4925.75	4913.24	4914.24
715.41	4937.64	4925.6	4716.04	4719.67	4717.62	4727.04	4716.64	4907.37	4717.48		716.27	4623.22	4582.17	4481.73	4483.79	4483.31	4485.8	4482.19	4568.45	4487.31		717.84	4920.54	4972.96	4913.2	4914.32	4915.48	4915.02	4913.76	4954.7	4924.73	4913.23	4914.07
715.31	4982.54	4923.3	4714.77	4718.51	4716.3	4727	4715.35	4903.9	4716.09		716.17	4546.31	4586.81	4480.89	4483	4482.42	4485.21	4481.33	4573.56	4485.74		717.74	4939.88	4977.29	4913.18	4914.33	4915.35	4915.06	4913.73	4960.15	4923.76	4913.22	4913.94
715.21	4795.01	4919.5	4713.24	4717.09	4714.73	4726.93	4713.81	4898.68	4714.45		716.07	4547.92	4591.77	4480.5	4482.67	4481.98	4485.11	4480.94	4578.86	4484.71		717.64	5053.05	4982.15	4913.11	4914.29	4915.18	4915.06	4913.65	4966	4922.81	4913.15	4913.79
715.11	4799	4915.7	4712.77	4716.75	4714.22	4728.21	4713.33	4893.15	4713.89		715.97	4710.31	4596.46	4480.1	4482.33	4481.53	4485.05	4480.52	4583.76	4483.75		717.54	4969.33	4987.28	4912.77	4913.98	4914.75	4914.79	4913.29	4972.03	4921.65	4912.81	4913.38
715.01	4969.34	4911.01	4712.27	4716.38	4713.68	4729.79	4712.82	4886.37	4713.32		715.87	4605.45	4599.8	4478.73	4481.02	4480.11	4484.07	4479.14	4587.18	4481.9		717.44	5065.71	4993.11	4912.63	4913.86	4914.52	4914.72	4913.14	4978.66	4920.75	4912.67	4913.19
714.91	4820.04	4904.68	4710.8	4715.04	4712.17	4730.77	4711.34	4877.56	4711.78		715.77	4635.33	4603.28	4477.97	4480.33	4479.32	4483.78	4478.38	4590.6	4480.73		717.34	4991.86	4999.16	4912.26	4913.52	4914.07	4914.43	4912.76	4985.43	4919.69	4912.3	4912.77
714.81	4932.18	4898.8	4710.17	4714.56	4711.51	4733.04	4710.7	4868.75	4711.1		715.67	4698.62	4605.99	4477.03	4479.46	4478.34	4483.39	4477.43	4593.09	4479.43		717.24	4976.57	5005.76	4912.06	4913.35	4913.8	4914.31	4912.55	4992.67	4918.86	4912.1	4912.53
714.71	4896.35	4892.12	4708.9	4713.43	4710.2	4735.16	4709.41	4858.62	4709.77		715.57	4564.54	4607.63	4475.71	4478.21	4476.98	4482.71	4476.1	4594.36	4477.8		717.14	5068.36	5012.69	4911.9	4913.23	4913.58	4914.24	4912.38	5000.16	4918.14	4911.95	4912.34
714.61	4921.71	4885.74	4707.82	4712.52	4709.09	4738.05	4708.33	4848.21	4708.65		715.47	4499.11	4609.32	4475.18	4477.76	4476.41	4482.96	4475.56	4595.51	4477.02		717.04	5033.09	5019.59	4911.52	4912.88	4913.13	4913.95	4911.98	5007.56	4917.24	4911.56	4911.92
714.51	4976.55	4879.56	4706.59	4711.46	4707.83	4741.41	4707.09	4837.35	4707.39		715.37	4552.69	4610.61	4475.04	4477.7	4476.24	4483.73	4475.41	4596.06	4476.65		716.94	5229.98	5026.66	4911.22	4912.61	4912.77	4913.75	4911.68	5015.06	4916.47	4911.27	4911.6
714.41	4968.75	4873.64	4705.05	4710.08	4706.25	4745.16	4705.54	4826.03	4705.8		715.27	4756.7	4610.8	4474.57	4477.32	4475.74	4484.36	4474.94	4595.3	4476.01		716.84	5070.63	5033.21	4910.44	4911.86	4911.94	4913.08	4910.88	5021.98	4915.27	4910.49	4910.79
714.31	4993.02	4868.55	4703.53	4708.76	4704.71	4749.71	4704.01	4814.76	4704.26		715.17	4574.11	4609.02	4472.89	4475.72	4474.03	4483.98	4473.25	4592.33	4474.17		716.74	5012	5039.98	4910.05	4911.51	4911.49	4912.8	4910.48	5029.06	4914.51	4910.1	4910.38
714.21	5054.42	4864.31	4701.87	4707.29	4703.02	4754.94	4702.34	4803.5	4702.57		715.07	4783.37	4607.65	4472.29	4475.21	4473.39	4484.91	4472.64	4589.49	4473.44		716.64	4954.82	5046.58	4909.8	4911.3	4911.19	4912.68	4910.22	5035.91	4913.92	4909.85	4910.11
714.11	4827.27	4860.86	4699.85	4705.48	4700.97	4760.69	4700.31	4792.14	4700.52		714.97	4553.69	4604.44	4470.43	4473.45	4471.51	4484.87	4470.78	4584.52	4471.47		716.54	5136.95	5052.85	4909.69	4911.23	4911.04	4912.71	4910.1	5042.37	4913.5	4909.74	4909.98
714.01	5110.76	4860.02	4699.12	4704.98	4700.21	4768.65	4699.57	4782.44	4699.76		714.87	4532.19	4602.16	4469.93	4473.06	4470.98	4486.5	4470.27	4580.14	4470.88		716.44	5068.92	5058.04	4909.13	4910.71	4910.44	4912.31	4909.54	5047.72	4912.67	4909.18	4909.41
713.91	5065.24	4858.96	4696.76	4702.86	4697.83	4775.93	4697.2	4771.55	4697.37		714.77	4669.21	4599.72	4469.56	4472.79	4470.58	4488.62	4469.9	4575.21	4470.43		716.34	4964.67	5062.63	4908.74	4910.36	4910	4912.09	4909.14	5052.4	4912.04	4908.79	4909
713.81	4952.85	4859.64	4694.64	4701	4695.69	4784.41	4695.08	4761.43	4695.24		714.67	4494.6	4596.32	4468.37	4471.71	4469.37	4490.33	4468.7	4568.9	4469.18		716.24	5013.13	5066.56	4908.6	4910.27	4909.82	4912.15	4908.99	5056.37	4911.68	4908.66	4908.85
713.71	4966.14	4862.48	4693.16	4699.81	4694.18	4794.48	4693.59	4752.49	4693.73		714.57	4557.74	4593.99	4468.22	4471.67	4469.19	4493.51	4468.54	4563.2	4468.96		716.14	4987.67	5069.34	4908.35	4910.06	4909.53	4912.12	4908.73	5059.13	4911.23	4908.4	4908.58
713.61	4919.03	4866.77	4691.6	4698.55	4692.59	4805.4	4692.02	4744.04	4692.15		714.47	4562.62	4591.47	4467.68	4471.26	4468.63	4496.81	4468	4556.8	4468.38		716.04	5029.25	5071.05	4908.15	4909.91	4909.3	4912.19	4908.52	5060.77	4910.85	4908.21	4908.37
713.51	4920.47	4872.81	4690.29	4697.59	4691.27	4817.43	4690.71	4736.45	4690.82		714.37	4574.6	4589.26	4467.11	4470.82	4468.04	4500.61	4467.43	4550.17	4467.77		715.94	5022.18	5071.48	4907.86	4909.66	4908.97	4912.2	4908.22	5061.07	4910.39	4907.91	4908.06
713.41	4838.3	4880.26	4688.97	4696.65	4689.92	4830.23	4689.38	4729.43	4689.48		714.27	4501.33	4587.47	4466.47	4470.32	4467.37	4504.9	4466.78	4543.38	4467.09		715.84	4995.13	5070.73	4907.58	4909.43	4908.65	4912.27	4907.93	5060.11	4909.97	4907.63	4907.77
713.31	4969.53	4889.45	4688.11	4696.23	4689.05	4844.15	4688.52	4723.47	4688.61		714.17	4595.58	4586.72	4466.27	4470.26	4467.15	4510.22	4466.57	4537.01	4466.85		715.74	5041.92	5068.89	4907.36	4909.27	4908.4	4912.47	4907.71	5057.98	4909.62	4907.42	4907.55
713.21	4786.78	4899.03	4686.5	4695.1	4687.41	4857.83	4686.9	4717.3	4686.98		714.07	4623.09	4586.12	4465.49	4469.64	4466.35	4515.59	4465.79	4530.17	4466.05		715.64	5084.39	5065.85	4907.03	4909	4908.05	4912.64	4907.37	5054.56	4909.16	4907.09	4907.21
713.11	4907.49	4910.61	4685.92	4695.09	4686.82	4872.91	4686.31	4712.7	4686.39		713.97	4684.48	4586.16	4464.56	4468.87	4465.39	4521.43	4464.84	4523.32	4465.09		715.54	5112.65	5061.72	4906.6	4908.62	4907.58	4912.79	4906.93	5049.94	4908.62	4906.66	4906.77
713.01	4954.93	4922.21	4684.65	4694.47	4685.53	4887.44	4685.04	4707.9	4685.1		713.87	4644.87	4586.7	4463.24	4467.73	4464.06	4527.51	4463.53	4516.33	4463.75		715.44	5075.87	5056.7	4906.09	4908.18	4907.05	4912.98	4906.42	5044.31	4908.01	4906.16	4906.26
712.91	4880.72	4934.02	4683.1	4693.67	4683.96	4901.6	4683.48	4703.28	4683.54		713.77	4548.14	4588.36	4462.16	4466.83	4462.96	4534.44	4462.44	4509.85	4462.65		715.34	5102.74	5051.09	4905.68	4907.82	4906.6	4913.4	4906	5037.94	4907.5	4905.74	4905.83
712.81	4978.82	4946.45	4681.97	4693.42	4682.81	4915.84	4682.34	4699.49	4682.39		713.67	4565.03	4591.51	4461.65	4466.52	4462.43	4542.52	4461.92	4504.25	4462.11		715.24	5120.34	5044.92	4905.2	4907.41	4906.1	4913.9	4905.51	5030.84	4906.93	4905.26	4905.35
712.71	4849.23	4958.22	4680.27	4692.76	4681.09	4928.89	4680.63	4695.5	4680.68		713.57	4628.94	4595.44	4461.03	4466.12	4461.79	4551.01	4461.3	4498.89	4461.48		715.14	5125.9	5038.39	4904.67	4906.95	4905.55	4914.54	4904.98	5023.19	4906.32	4904.74	4904.81
712.61	5001.81	4970.35	4679.3	4693.03	4680.1	4941.76	4679.65	4692.58	4679.69		713.47	4662.78	4599.84	4460.03	4465.36	4460.77	4559.58	4460.3	4493.51	4460.46		715.04	5027.13	5031.7	4904.13	4906.48	4904.98	4915.39	4904.43	5015.15	4905.7	4904.19	4904.26
712.51	5023.38	4980.89	4677.44	4692.65	4678.23	4952.53	4677.8	4689.07	4677.83		713.37	4551.16	4604.79	4458.82	4464.41	4459.55	4568.31	4459.08	4488.3	4459.23		714.94	5070.78	5025.3	4903.83	4906.26	4904.65	4916.72	4904.12	5007.14	4905.33	4903.9	4903.96
712.41	5020.46	4990.3	4675.46	4692.41	4676.23	4961.63	4675.81	4685.68	4675.84		713.27	4729.21	4611.06	4458.27	4464.15	4458.98	4577.95	4458.53	4484.13	4458.67		714.84	4975.55	5018.99	4903.42	4905.93	4904.23	4918.23	4903.71	4998.93	4904.86	4903.49	4903.54
712.31	5044.12	4998.45	4673.48	4692.51	4674.24	4968.91	4673.82	4682.52	4673.85		713.17	4644.3	4616.81	4456.65	4462.85	4457.35	4586.68	4456.91	4479.25	4457.04		714.74	4949.68	5013.26	4903.24	4905.83	4904.03	4920.28	4903.52	4990.98	4904.62	4903.31	4903.36
712.21	4963.93	5004.93	4671.35	4692.86	4672.1	4973.95	4671.69	4679.39	4671.71		713.07	4722.09	4623.43	4455.53	4462.1	4456.22	4595.87	4455.78	4475.23	4455.91		714.64	5047.17	5008.1	4903.13	4905.81	4903.89	4922.76	4903.41	4983.23	4904.45	4903.2	4903.24
712.11	4989.57	5010.18	4669.68	4694.11	4670.4	4977.13	4670.01	4676.87	4670.02		712.97	4554.37	4629.8	4453.94	4460.92	4454.61	4604.43	4454.19	4471.07	4454.3		714.54	4948.28	5003.33	4902.77	4905.55	4903.52	4925.4	4903.05	4975.45	4904.04	4902.85	4902.89
712.01	5058.34	5013.45	4667.84	4695.74	4668.56	4977.68	4668.17	4674.33	4668.18		712.87	4649.27	4637.18	4453.35	4460.8	4454	4613.61	4453.59	4468.21	4453.69		714.44	5034.34	4999.54	4902.66	4905.53	4903.39	4928.7	4902.93	4968.23	4903.88	4902.74	4902.77
711.91	5020.76	5014.5	4665.6	4697.59	4666.3	4975.27	4665.92	4671.5	4665.93		712.77	4645.32	4643.81	4452.18	4460.19	4452.82	4621.68	4452.41	4465.08	4452.51		714.34	4984.92	4996.38	4902.34	4905.31	4903.05	4932.26	4902.6	4961.16	4903.51	4902.42	4902.44
711.81	4959.82	5014	4663.56	4700.32	4664.25	4970.52	4663.88	4668.96	4663.88		712.67	4581.81	4650.08	4451.02	4459.69	4451.65	4629.02	4451.26	4462.23	4451.35		714.24	4877.29	4994.26	4902.14	4905.22	4902.83	4936.44	4902.4	4954.62	4903.26	4902.22	4902.24
711.71	4978.09	5012.24	4661.86	4704.19	4662.54	4963.65	4662.18	4666.84	4662.17		712.57	4698.92	4656.12	4450.24	4459.68	4450.86	4635.79	4450.47	4459.99	4450.56		714.14	4904.46	4993.37	4902.2	4905.4	4902.87	4941.39	4902.45	4948.78	4903.28	4902.28	4902.3
711.61	4940.75	5009.03	4660.05	4708.82	4660.71	4954.37	4660.36	4664.66	4660.35		712.47	4672.2	4660.69	4448.76	4459.12	4449.36	4640.7	4448.99	4457.25	4449.07		714.04	5052.04	4993.43	4902.19	4905.52	4902.85	4946.82	4902.44	4943.35	4903.23	4902.28	4902.29
711.51	4924.69	5004.97	4658.44	4714.61	4659.09	4943.24	4658.74	4662.74	4658.73		712.37	4569.02	4664.45	4447.43	4458.9	4448.02	4644.44	4447.65	4454.86	4447.72		713.94	5012.67	4994.15	4901.83	4905.28	4902.47	4952.42	4902.07	4938.03	4902.83	4901.92	4901.92
711.41	5034.96	5000.31	4656.91	4721.55	4657.55	4930.4	4657.21	4660.95	4657.2		712.27	4657.22	4667.73	4446.7	4459.51	4447.28	4647.31	4446.92	4453.23	4446.99		713.84	5103.75	4995.98	4901.55	4905.15	4902.18	4958.65	4901.8	4933.28	4902.52	4901.65	4901.64
711.31	4981.91	4994.68	4654.74	4728.97	4655.37	4915.44	4655.04	4658.55	4655.02		712.17	4768.26	4669.29	4445.45	4459.86	4446.02	4648.05	4445.66	4451.21	4445.73		713.74	5005.48	4998.59	4901.06	4904.81	4901.67	4965.17	4901.3	4928.76	4901.99	4901.15	4901.14
711.21	5026.18	4989.38	4652.86	4737.88	4653.48	4899.59	4653.16	4656.46	4653.14		712.07	4731.24	4668.97	4443.52	4459.87	4444.08	4646.46	4443.73	4448.65	4443.79		713.64	5074.85	5002.37	4900.8	4904.72	4901.4	4972.41	4901.04	4924.93	4901.7	4900.9	4900.89
711.11	4964.48	4984.21	4650.72	4747.77	4651.33	4882.59	4651.01	4654.14	4650.99		711.97	4665.84	4667.68	4441.81	4460.48	4442.35	4643.41	4442.02	4446.39	4442.07		713.54	5008.5	5006.86	4900.38	4904.47	4900.96	4979.93	4900.61	4921.35	4901.25	4900.48	4900.46
711.01	5045.42	4980.1	4648.92	4759.27	4649.52	4865.36	4649.21	4652.18	4649.18		711.87	4768.98	4665.69	4440.47	4461.92	4441.01	4639.1	4440.68	4444.6	4440.72		713.44	5025.47	5012.29	4900.11	4904.41	4900.69	4987.97	4900.34	4918.32	4900.95	4900.22	4900.19
710.91	5077.76	4976.51	4646.65	4771.59	4647.23	4847.34	4646.93	4649.76	4646.9		711.77	4688.51	4662.16	4438.51	4463.29	4439.04	4632.65	4438.71	4442.27	4438.76		713.34	5203.56	5018.35	4899.81	4904.32	4900.37	4996.25	4900.03	4915.61	4900.62	4899.91	4899.88
710.81	5168.98	4973.94	4644.18	4784.97	4644.75	4829.08	4644.45	4647.15	4644.42		711.67	4711.57	4658.38	4437.02	4465.75	4437.54	4625.26	4437.22	4440.45	4437.26		713.24	5092.61	5024.52	4899.06	4903.82	4899.61	5004.3	4899.28	4912.78	4899.85	4899.17	4899.13
710.71	5162.49	4972.23	4641.16	4799.01	4641.73	4810.46	4641.44	4644.01	4641.41		711.57	4663.9	4654	4435.38	4468.77	4435.89	4616.52	4435.58	4438.54	4435.62		713.14	5021.55	5031.37	4898.59	4903.63	4899.12	5012.69	4898.8	4910.53	4899.35	4898.7	4898.66
710.61	5095.84	4972.05	4638.17	4814.21	4638.73	4792.22	4638.44	4640.91	4638.41		711.47	4639.66	4649.71	4434.02	4472.86	4434.52	4607.01	4434.21	4436.95	4434.25		713.04	5010.22	5038.65	4898.29	4903.65	4898.81	5021.21	4898.5	4908.7	4899.02	4898.4	4898.35
710.51	5033.7	4973.77	4635.55	4830.75	4636.09	4774.9	4635.81	4638.18	4635.78		711.37	4612.78	4645.65	4432.79	4477.98	4433.28	4596.82	4432.98	4435.52	4433.01		712.94	4990	5046.02	4898.01	4903.75	4898.52	5029.55	4898.22	4907.13	4898.73	4898.13	4898.08
710.41	5078.69	4977.35	4633.26	4848.48	4633.8	4758.59	4633.52	4635.79	4633.49		711.27	4579.9	4642.13	4431.72	4484.24	4432.2	4586.16	4431.91	4434.28	4431.93		712.84	5049.61	5053.36	4897.79	4903.95	4898.29	5037.59	4897.99	4905.81	4898.48	4897.91	4897.85
710.31	5065.02	4982.09	4630.71	4866.54	4631.23	4742.81	4630.97	4633.15	4630.93		711.17	4526.26	4639.44	4430.84	4491.75	4431.31	4575.25	4431.02	4433.25	4431.04		712.74	4876.83	5060.28	4897.41	4904.08	4897.91	5044.96	4897.62	4904.51	4898.08	4897.55	4897.48
710.21	4963.43	4988.14	4628.22	4885.05	4628.73	4727.96	4628.47	4630.57	4628.43		711.07	4599.96	4637.97	4430.27	4500.69	4430.73	4564.42	4430.45	4432.55	4430.47		712.64	5042.13	5067.17	4897.47	4904.73	4897.95	5052.07	4897.66	4903.78	4898.11	4897.6	4897.52
710.11	5111.84	4995.79	4626.29	4904.24	4626.8	4714.6	4626.54	4628.56	4626.5		710.97	4609.56	4637.18	4429.25	4510.37	4429.71	4553.06	4429.44	4431.42	4429.45		712.54	5071.67	5073.02	4897.11	4905.07	4897.58	5057.9	4897.31	4902.77	4897.74	4897.25	4897.17
710.01	5120.9	5003.32	4623.51	4922.33	4624.01	4701.35	4623.75	4625.7	4623.71		710.87	4780.02	4637.61	4428.18	4521.19	4428.62	4541.71	4428.36	4430.24	4428.37		712.44	5036.4	5078.01	4896.68	4905.48	4897.15	5062.64	4896.88	4901.8	4897.3	4896.83	4896.74
709.91	5099.66	5011.17	4620.65	4939.79	4621.15	4688.98	4620.9	4622.77	4620.85		710.77	4689.18	4638.45	4426.08	4532.2	4426.52	4529.56	4426.26	4428.05	4426.27		712.34	5031.63	5082.15	4896.34	4906.13	4896.79	5066.27	4896.53	4900.99	4896.94	4896.49	4896.4
709.81	5134.88	5019.11	4617.9	4956.38	4618.39	4677.66	4618.15	4619.95	4618.1		710.67	4613.94	4641.35	4424.51	4544.93	4424.94	4518.26	4424.68	4426.39	4424.69		712.24	5155.28	5085.26	4896.01	4906.97	4896.45	5068.62	4896.2	4900.27	4896.59	4896.16	4896.06
709.71	5103.66	5026.4	4614.94	4971.4	4615.42	4667.05	4615.18	4616.92	4615.13		710.57	4725.16	4646.23	4423.38	4559.2	4423.81	4507.83	4423.55	4425.19	4423.56		712.14	4979.6	5086.96	4895.38	4907.74	4895.81	5069.27	4895.56	4899.3	4895.94	4895.53	4895.43
709.61	4862.13	5032.96	4612.14	4984.82	4612.61	4657.47	4612.37	4614.05	4612.32		710.47	4660.19	4651.97	4421.58	4573.83	4422	4497.22	4421.75	4423.31	4421.76		712.04	5117.6	5087.97	4895.17	4909.2	4895.6	5068.92	4895.35	4898.81	4895.71	4895.33	4895.22
709.51	4963.19	5039.54	4610.7	4997.43	4611.16	4650.07	4610.93	4612.56	4610.89		710.37	4652.55	4659.52	4420.16	4589.71	4420.57	4487.55	4420.32	4421.82	4420.33		711.94	5266.19	5087.56	4894.62	4910.62	4895.04	5066.81	4894.8	4898.03	4895.15	4894.8	4894.67
709.41	5059.01	5043.72	4608.68	5006.89	4609.14	4642.85	4608.91	4610.48	4608.86		710.27	4790.74	4668.39	4418.77	4606.3	4419.18	4478.52	4418.94	4420.37	4418.94		711.84	5239.5	5085.79	4893.71	4912.03	4894.12	5062.95	4893.89	4896.91	4894.23	4893.89	4893.76
709.31	5095.33	5045.14	4606.1	5012.87	4606.54	4635.76	4606.32	4607.84	4606.27		710.17	4654.38	4677.52	4416.55	4622.53	4416.95	4469.28	4416.72	4418.1	4416.72		711.74	5065.96	5083.24	4892.87	4913.91	4893.27	5057.87	4893.04	4895.88	4893.37	4893.05	4892.91
709.21	5041.15	5043.78	4603.29	5015.47	4603.73	4629.07	4603.51	4604.98	4603.46		710.07	4700.76	4688.27	4415.13	4639.74	4415.52	4461.46	4415.29	4416.62	4415.29		711.64	5148.61	5080.43	4892.44	4916.66	4892.84	5052.07	4892.61	4895.3	4892.93	4892.64	4892.49
709.11	4911.3	5039.93	4600.78	5015.01	4601.21	4623.23	4601	4602.42	4600.95		709.97	4883.58	4699.24	4413.43	4656.55	4413.81	4453.99	4413.59	4414.87	4413.59		711.54	5004.97	5076.95	4891.81	4919.71	4892.2	5045.06	4891.98	4894.52	4892.29	4892.02	4891.86
709.01	4981.13	5033.89	4598.99	5011.86	4599.42	4618.62	4599.21	4600.59	4599.16		709.87	4659.29	4709.24	4410.63	4671.78	4411.01	4446.02	4410.78	4412.01	4410.78		711.44	5142.77	5073.57	4891.54	4923.68	4891.92	5037.58	4891.7	4894.12	4892	4891.75	4891.58
708.91	5010.22	5024.5	4596.8	5004.92	4597.23	4614.03	4597.02	4598.35	4596.97		709.77	4912.36	4720.29	4409.14	4687.47	4409.52	4439.95	4409.3	4410.48	4409.29		711.34	5055.37	5069.82	4890.92	4927.92	4891.3	5029.1	4891.09	4893.39	4891.38	4891.14	4890.97
708.81	4897.59	5012.09	4594.43	4994.6	4594.85	4609.63	4594.64	4595.93	4594.59		709.67	4842.35	4729.12	4406.14	4700.39	4406.51	4432.91	4406.29	4407.44	4406.29		711.24	5039.21	5066.47	4890.52	4933.03	4890.89	5020.35	4890.68	4892.88	4890.96	4890.75	4890.56
708.71	4937.9	4997.66	4592.69	4981.94	4593.1	4606.18	4592.9	4594.15	4592.85		709.57	4703.98	4737.17	4403.54	4712.03	4403.9	4426.77	4403.69	4404.79	4403.68		711.14	5094.16	5063.55	4890.16	4938.89	4890.52	5011.32	4890.31	4892.42	4890.59	4890.4	4890.2
708.61	4976.01	4980.63	4590.71	4966.4	4591.12	4602.76	4590.92	4592.13	4590.87		709.47	4666.48	4744.43	4401.75	4722.41	4402.1	4421.91	4401.9	4402.96	4401.89		711.04	5050.09	5061.06	4889.66	4945.35	4890.01	5001.98	4889.81	4891.83	4890.08	4889.91	4889.7
708.51	5068.78	4961.35	4588.5	4948.38	4588.9	4599.35	4588.7	4589.88	4588.65		709.37	4820.36	4749.84	4400.17	4730.52	4400.52	4417.69	4400.31	4401.34	4400.31		710.94	5150.37	5059.43	4889.26	4952.66	4889.61	4992.73	4889.42	4891.35	4889.67	4889.52	4889.3
708.41	4855.41	4939.86	4585.74	4927.94	4586.14	4595.57	4585.95	4587.09	4585.9		709.27	4804.7	4751.91	4397.66	4734.9	4398.01	4412.91	4397.81	4398.8	4397.8		710.84	5057.27	5058.43	4888.62	4960.5	4888.97	4983.33	4888.78	4890.63	4889.02	4888.9	4888.66
708.31	4952.21	4918.31	4584.2	4907.3	4584.59	4593.17	4584.4	4585.51	4584.35		709.17	4732.92	4751.34	4395.23	4736.31	4395.57	4408.55	4395.38	4396.34	4395.37		710.74	5033.18	5058.63	4888.21	4969.33	4888.55	4974.37	4888.36	4890.15	4888.6	4888.5	4888.25
708.21	4858.43	4895.29	4582.09	4885.05	4582.47	4590.34	4582.28	4583.36	4582.23		709.07	4698.82	4748.28	4393.22	4734.94	4393.56	4404.89	4393.36	4394.29	4393.35		710.64	5134.14	5059.94	4887.85	4978.94	4888.19	4965.78	4888	4889.72	4888.24	4888.16	4887.89
708.11	4988.05	4872.25	4580.5	4862.66	4580.88	4588.14	4580.7	4581.74	4580.64		708.97	4711.82	4742.44	4391.4	4730.53	4391.73	4401.68	4391.54	4392.44	4391.52		710.54	5119.35	5062.07	4887.25	4989	4887.58	4957.32	4887.4	4889.05	4887.63	4887.57	4887.29
708.01	4922.2	4848.26	4578.16	4839.24	4578.53	4585.27	4578.36	4579.37	4578.3		708.87	4640.27	4733.61	4389.49	4722.91	4389.81	4398.6	4389.62	4390.49	4389.61		710.44	5133.54	5065.31	4886.68	4999.7	4887	4949.35	4886.83	4888.42	4887.05	4887.02	4886.72
707.91	4795.11	4824.74	4576.19	4816.21	4576.56	4582.85	4576.38	4577.37	4576.33		708.77	4704.12	4722.48	4387.99	4712.8	4388.31	4396.12	4388.13	4388.97	4388.11		710.34	5065.15	5069.53	4886.08	5010.9	4886.39	4941.83	4886.22	4887.76	4886.44	4886.43	4886.11
707.81	4854.9	4802.33	4574.93	4794.23	4575.29	4581.2	4575.12	4576.08	4575.07		708.67	4765.93	4708.49	4386.11	4699.68	4386.42	4393.4	4386.24	4387.06	4386.22		710.24	5139.12	5074.86	4885.64	5022.68	4885.95	4934.99	4885.78	4887.27	4885.99	4886.01	4885.67
707.71	4813	4780.2	4573.33	4772.49	4573.68	4579.25	4573.51	4574.45	4573.46		708.57	4717.23	4692.03	4383.84	4683.95	4384.15	4390.44	4383.97	4384.76	4383.96		710.14	5112.51	5080.82	4885.02	5034.54	4885.32	4928.51	4885.16	4886.59	4885.36	4885.41	4885.05
707.61	4876.04	4759.12	4571.95	4751.75	4572.3	4577.57	4572.14	4573.04	4572.08		708.47	4600.25	4674.11	4381.85	4666.65	4382.16	4387.87	4381.98	4382.75	4381.97		710.04	5187.57	5087.5	4884.46	5046.59	4884.76	4922.63	4884.6	4885.98	4884.8	4884.88	4884.49
707.51	4846.94	4738.68	4570.21	4731.62	4570.55	4575.55	4570.39	4571.27	4570.33		708.37	4782.05	4655.55	4380.55	4648.62	4380.85	4386.07	4380.68	4381.42	4380.66		709.94	5054.38	5094.45	4883.72	5058.36	4884.01	4917.1	4883.85	4885.19	4884.05	4884.16	4883.75
707.41	4808.92	4719.52	4568.62	4712.73	4568.96	4573.72	4568.8	4569.66	4568.74		708.27	4668.68	4634.97	4378.15	4628.48	4378.45	4383.26	4378.28	4379	4378.26		709.84	5211.07	5101.97	4883.3	5070.19	4883.59	4912.41	4883.44	4884.73	4883.62	4883.77	4883.33
707.31	4686.72	4701.79	4567.24	4695.26	4567.58	4572.11	4567.42	4568.26	4567.36		708.17	4588.64	4614.48	4376.42	4608.38	4376.72	4381.16	4376.55	4377.25	4376.53		709.74	5150.46	5109.1	4882.5	5081.13	4882.78	4907.82	4882.63	4883.89	4882.81	4883	4882.53
707.21	4781.41	4686.02	4566.56	4679.73	4566.89	4571.22	4566.73	4567.55	4566.68		708.07	4554.07	4594.26	4375.16	4588.5	4375.44	4379.59	4375.28	4375.96	4375.26		709.64	5129.57	5116.1	4881.84	5091.48	4882.12	4903.83	4881.97	4883.19	4882.15	4882.38	4881.87
707.11	4648.95	4671	4565.32	4664.93	4565.65	4569.8	4565.5	4566.29	4565.44		707.97	4462.93	4574.34	4374.09	4568.87	4374.37	4378.26	4374.21	4374.87	4374.19		709.54	5089.19	5122.6	4881.24	5100.9	4881.51	4900.32	4881.36	4882.54	4881.54	4881.81	4881.27
707.01	4610.48	4658.03	4564.84	4652.17	4565.17	4569.15	4565.02	4565.79	4564.96		707.87	4489.11	4555.35	4373.56	4550.15	4373.84	4377.49	4373.68	4374.32	4373.66		709.44	5041.2	5128.35	4880.73	5109.18	4881	4897.29	4880.85	4881.99	4881.02	4881.34	4880.76
706.91	4707.66	4646.54	4564.58	4640.87	4564.9	4568.72	4564.75	4565.51	4564.7		707.77	4522.95	4536.84	4372.87	4531.87	4373.15	4376.6	4372.99	4373.61	4372.97		709.34	5097.31	5133.12	4880.33	5116.12	4880.6	4894.73	4880.46	4881.56	4880.62	4880.99	4880.36
706.81	4803.43	4635.72	4563.76	4630.23	4564.08	4567.75	4563.93	4564.66	4563.87		707.67	4609.93	4518.94	4371.98	4514.18	4372.25	4375.52	4372.09	4372.7	4372.07		709.24	5061.59	5136.39	4879.8	5121.25	4880.06	4892.35	4879.93	4881	4880.09	4880.51	4879.83
706.71	4626.81	4625.49	4562.39	4620.17	4562.7	4566.23	4562.55	4563.27	4562.5		707.57	4524.06	4501.51	4370.56	4496.94	4370.82	4373.93	4370.67	4371.26	4370.65		709.14	5135.47	5138.19	4879.36	5124.6	4879.62	4890.32	4879.48	4880.52	4879.63	4880.13	4879.38
706.61	4570.38	4617.35	4562.02	4612.19	4562.32	4565.72	4562.18	4562.88	4562.12		707.47	4497.41	4485.67	4369.64	4481.27	4369.91	4372.87	4369.76	4370.33	4369.73		709.04	5179.96	5138.07	4878.73	5125.81	4878.98	4888.35	4878.85	4879.86	4879	4879.56	4878.76
706.51	4589.7	4610.52	4561.97	4605.51	4562.27	4565.55	4562.13	4562.81	4562.08		707.37	4529.11	4471.17	4368.88	4466.93	4369.14	4371.97	4368.99	4369.55	4368.97		708.94	5124.09	5136.03	4877.99	5124.87	4878.24	4886.48	4878.11	4879.09	4878.26	4878.9	4878.02
706.41	4722.4	4604.48	4561.81	4599.62	4562.11	4565.27	4561.97	4562.64	4561.91		707.27	4407.54	4457.69	4367.92	4453.6	4368.18	4370.89	4368.04	4368.58	4368.01		708.84	5116.07	5132.28	4877.39	5122.03	4877.64	4884.93	4877.51	4878.46	4877.65	4878.38	4877.41
706.31	4670.14	4598.48	4560.89	4593.77	4561.18	4564.23	4561.05	4561.7	4560.99		707.17	4487.42	4446.14	4367.69	4442.19	4367.94	4370.53	4367.8	4368.33	4367.77		708.74	5219.43	5126.76	4876.81	5117.26	4877.05	4883.54	4876.92	4877.84	4877.06	4877.89	4876.83
706.21	4581.34	4593.51	4560.26	4588.93	4560.55	4563.49	4560.42	4561.05	4560.36		707.07	4445.61	4435.33	4366.97	4431.51	4367.22	4369.71	4367.08	4367.6	4367.06		708.64	5067.6	5119.31	4875.97	5110.41	4876.21	4882.03	4876.08	4876.98	4876.22	4877.16	4875.99
706.11	4574.13	4589.68	4560.14	4585.23	4560.43	4563.27	4560.3	4560.92	4560.24		706.97	4453.62	4425.9	4366.5	4422.21	4366.75	4369.14	4366.61	4367.11	4366.59		708.54	5069.46	5110.73	4875.5	5102.3	4875.73	4880.99	4875.61	4876.48	4875.74	4876.82	4875.52
706.01	4682.53	4586.45	4560.06	4582.11	4560.35	4563.09	4560.21	4560.82	4560.16		706.87	4332.65	4417.53	4365.98	4413.95	4366.23	4368.52	4366.09	4366.58	4366.07		708.44	5170.13	5100.84	4875.02	5092.77	4875.25	4880.04	4875.13	4875.98	4875.26	4876.5	4875.05
705.91	4536.52	4583.07	4559.36	4578.85	4559.64	4562.29	4559.51	4560.1	4559.45		706.77	4374.75	4410.9	4366.18	4407.43	4366.42	4368.63	4366.29	4366.77	4366.27		708.34	5119.62	5089.65	4874.3	5081.81	4874.53	4878.92	4874.41	4875.23	4874.54	4875.98	4874.32
705.81	4692.16	4580.93	4559.49	4576.83	4559.77	4562.33	4559.64	4560.22	4559.59		706.67	4351.54	4404.94	4366.13	4401.57	4366.37	4368.5	4366.24	4366.7	4366.21		708.24	5094.4	5077.77	4873.7	5070.03	4873.92	4877.97	4873.81	4874.61	4873.93	4875.65	4873.72
705.71	4662.01	4578.25	4558.73	4574.26	4559	4561.48	4558.88	4559.44	4558.82		706.57	4488.67	4399.96	4366.22	4396.7	4366.45	4368.5	4366.32	4366.78	4366.3		708.14	4995.49	5065.44	4873.16	5057.63	4873.38	4877.14	4873.27	4874.05	4873.39	4875.51	4873.18
705.61	4593.3	4576.04	4558.13	4572.14	4558.41	4560.81	4558.28	4558.84	4558.23		706.47	4398.04	4394.92	4365.49	4391.75	4365.72	4367.7	4365.59	4366.03	4365.57		708.04	5137.49	5053.15	4872.86	5045.01	4873.08	4876.59	4872.96	4873.73	4873.08	4875.82	4872.88
705.51	4483.1	4574.46	4557.93	4570.66	4558.2	4560.53	4558.08	4558.62	4558.02		706.37	4523.18	4391.08	4365.29	4387.99	4365.52	4367.43	4365.4	4365.83	4365.37		707.94	5144.58	5040.66	4872.21	5031.81	4872.43	4875.72	4872.31	4873.06	4872.43	4876.13	4872.23
705.41	4561.9	4573.71	4558.36	4570.01	4558.63	4560.88	4558.51	4559.04	4558.45		706.27	4343.26	4387.06	4364.35	4384.06	4364.58	4366.42	4364.45	4364.88	4364.43		707.84	5054.7	5028.69	4871.54	5018.56	4871.76	4874.86	4871.65	4872.37	4871.76	4876.97	4871.56
705.31	4564.32	4572.69	4558.34	4569.07	4558.6	4560.79	4558.48	4559	4558.43		706.17	4417.19	4384.61	4364.48	4381.69	4364.7	4366.48	4364.58	4364.99	4364.55		707.74	4855.04	5017.93	4871.09	5005.66	4871.31	4874.24	4871.2	4871.9	4871.31	4878.86	4871.11
705.21	4659.12	4571.78	4558.31	4568.26	4558.57	4560.69	4558.45	4558.96	4558.4		706.07	4399.7	4382.13	4364.16	4379.3	4364.39	4366.1	4364.26	4364.66	4364.24		707.64	5001.66	5009.15	4871.13	4993.56	4871.34	4874.13	4871.23	4871.92	4871.34	4882.4	4871.15
705.11	4636.75	4570.45	4557.73	4567.02	4557.98	4560.04	4557.87	4558.37	4557.82		705.97	4417.17	4380.12	4363.95	4377.35	4364.17	4365.83	4364.05	4364.44	4364.02		707.54	4921.57	5001.96	4870.81	4981.53	4871.02	4873.67	4870.91	4871.58	4871.02	4887.08	4870.83
705.01	4732.65	4569.34	4557.27	4565.99	4557.53	4559.53	4557.41	4557.9	4557.36		705.87	4367.09	4378.29	4363.63	4375.6	4363.85	4365.45	4363.73	4364.11	4363.71		707.44	4962.92	4997.34	4870.69	4970.25	4870.89	4873.42	4870.79	4871.44	4870.89	4893.77	4870.71
704.91	4551.3	4567.76	4556.27	4564.48	4556.52	4558.46	4556.41	4556.88	4556.35		705.77	4436.78	4377.01	4363.61	4374.39	4363.83	4365.38	4363.71	4364.08	4363.68		707.34	4954.62	4995.19	4870.46	4959.5	4870.66	4873.08	4870.56	4871.2	4870.66	4902.28	4870.48
704.81	4620.18	4567.27	4556.3	4564.06	4556.55	4558.43	4556.44	4556.9	4556.38		705.67	4394.13	4375.51	4363.18	4372.96	4363.39	4364.89	4363.27	4363.64	4363.25		707.24	5071.53	4995.54	4870.26	4949.47	4870.45	4872.77	4870.35	4870.98	4870.45	4912.59	4870.28
704.71	4580.33	4566.44	4555.93	4563.31	4556.18	4558.01	4556.07	4556.52	4556.01		705.57	4260.73	4374.44	4362.99	4371.94	4363.2	4364.66	4363.09	4363.44	4363.06		707.14	4994.43	4997.61	4869.76	4939.89	4869.96	4872.18	4869.86	4870.47	4869.96	4923.87	4869.78
704.61	4544.72	4565.88	4555.79	4562.81	4556.03	4557.81	4555.93	4556.37	4555.87		705.47	4349.49	4374.28	4363.6	4371.86	4363.81	4365.22	4363.7	4364.05	4363.67		707.04	5024.44	5000.98	4869.46	4931.25	4869.65	4871.78	4869.55	4870.15	4869.65	4935.67	4869.48
704.51	4476.21	4565.55	4555.85	4562.56	4556.09	4557.82	4555.99	4556.43	4555.94		705.37	4275.74	4373.72	4363.69	4371.35	4363.89	4365.26	4363.78	4364.12	4363.75		706.94	4925.69	5004.05	4869.08	4923.32	4869.27	4871.31	4869.17	4869.75	4869.27	4946.41	4869.1
704.41	4756.88	4565.65	4556.31	4562.73	4556.55	4558.23	4556.44	4556.87	4556.39		705.27	4307.13	4373.68	4364.21	4371.37	4364.41	4365.74	4364.3	4364.64	4364.28		706.84	5079.51	5005.58	4868.94	4916.37	4869.13	4871.1	4869.03	4869.6	4869.12	4954.85	4868.96
704.31	4623.51	4564.18	4555.16	4561.31	4555.4	4557.03	4555.29	4555.71	4555.24		705.17	4335.38	4373.53	4364.55	4371.27	4364.75	4366.03	4364.64	4364.97	4364.62		706.74	5075.47	5003.39	4868.42	4909.78	4868.61	4870.5	4868.52	4869.07	4868.6	4958.83	4868.44
704.21	4533.39	4563.48	4554.77	4560.67	4555	4556.59	4554.9	4555.31	4554.85		705.07	4345.89	4373.27	4364.73	4371.06	4364.92	4366.17	4364.81	4365.14	4364.79		706.64	4898.68	4996.89	4867.92	4903.89	4868.1	4869.92	4868.01	4868.55	4868.1	4957.81	4867.94
704.11	4573.36	4563.31	4554.89	4560.57	4555.12	4556.67	4555.02	4555.42	4554.97		704.97	4412.66	4372.99	4364.84	4370.84	4365.03	4366.24	4364.93	4365.24	4364.9		706.54	5085.22	4986.58	4867.84	4899.09	4868.02	4869.78	4867.93	4868.46	4868.02	4952.31	4867.86
704.01	4445.73	4562.94	4554.78	4560.25	4555.01	4556.52	4554.91	4555.31	4554.86		704.87	4406.17	4372.36	4364.55	4370.25	4364.74	4365.92	4364.64	4364.95	4364.61		706.44	4837.54	4972.62	4867.31	4894.43	4867.49	4869.18	4867.4	4867.92	4867.48	4942.57	4867.33
703.91	4546	4563.31	4555.41	4560.67	4555.64	4557.1	4555.54	4555.93	4555.48		704.77	4391.37	4371.79	4364.3	4369.73	4364.49	4365.64	4364.39	4364.69	4364.36		706.34	5005.08	4957.6	4867.38	4890.92	4867.56	4869.19	4867.47	4867.98	4867.55	4931.21	4867.4
703.81	4651.72	4563.12	4555.47	4560.54	4555.69	4557.12	4555.59	4555.97	4555.54		704.67	4312.71	4371.34	4364.14	4369.33	4364.33	4365.44	4364.23	4364.52	4364.2		706.24	4944.15	4941.97	4867.05	4887.51	4867.22	4868.8	4867.13	4867.63	4867.21	4918.73	4867.06
703.71	4544.1	4562.34	4554.91	4559.81	4555.13	4556.53	4555.04	4555.41	4554.98		704.57	4430.58	4371.38	4364.45	4369.41	4364.64	4365.71	4364.53	4364.82	4364.51		706.14	5045.92	4927.5	4866.86	4884.68	4867.03	4868.56	4866.94	4867.43	4867.02	4906.96	4866.87
703.61	4405.84	4562.18	4554.98	4559.7	4555.19	4556.55	4555.1	4555.46	4555.05		704.47	4379.12	4370.73	4364.06	4368.81	4364.24	4365.29	4364.14	4364.42	4364.11		706.04	4947.83	4914.55	4866.42	4882	4866.59	4868.06	4866.5	4866.98	4866.58	4896.33	4866.43
703.51	4505.94	4562.83	4555.83	4560.4	4556.05	4557.37	4555.95	4556.31	4555.9		704.37	4358.16	4370.41	4363.97	4368.52	4364.15	4365.17	4364.05	4364.32	4364.02		705.94	4941.88	4904.03	4866.22	4879.89	4866.39	4867.81	4866.3	4866.77	4866.38	4887.78	4866.23
703.41	4479.49	4562.91	4556.12	4560.53	4556.33	4557.62	4556.24	4556.59	4556.19		704.27	4622	4370.23	4364	4368.38	4364.18	4365.17	4364.08	4364.35	4364.06		705.84	4857.59	4895.74	4866.03	4878.1	4866.2	4867.58	4866.12	4866.57	4866.19	4881.17	4866.05
703.31	4489.89	4563.17	4556.56	4560.83	4556.77	4558.03	4556.68	4557.02	4556.62		704.17	4441.42	4368.48	4362.46	4366.67	4362.64	4363.6	4362.54	4362.81	4362.52		705.74	4896.61	4889.66	4866.05	4876.77	4866.22	4867.55	4866.14	4866.58	4866.21	4876.51	4866.07
703.21	4706.49	4563.37	4556.94	4561.07	4557.15	4558.38	4557.06	4557.4	4557.01		704.07	4323.43	4367.81	4361.99	4366.04	4362.17	4363.1	4362.07	4362.33	4362.05		705.64	5060.44	4885.16	4865.98	4875.55	4866.14	4867.44	4866.06	4866.5	4866.13	4873.2	4865.99
703.11	4372.02	4562.33	4556.08	4560.09	4556.29	4557.49	4556.2	4556.53	4556.15		703.97	4306.8	4367.86	4362.22	4366.12	4362.39	4363.31	4362.3	4362.56	4362.27		705.54	4869.9	4881.52	4865.5	4874.12	4865.66	4866.92	4865.58	4866.01	4865.65	4870.57	4865.52
703.01	4519.04	4563.23	4557.14	4561.02	4557.34	4558.51	4557.25	4557.58	4557.2		703.87	4397.18	4368.02	4362.55	4366.31	4362.72	4363.61	4362.63	4362.88	4362.6		705.44	4756.46	4879.27	4865.49	4873.3	4865.65	4866.86	4865.57	4865.99	4865.64	4869.19	4865.51
702.91	4538.59	4563.28	4557.35	4561.12	4557.56	4558.7	4557.47	4557.79	4557.42		703.77	4309.24	4367.64	4362.34	4365.97	4362.51	4363.38	4362.42	4362.67	4362.4		705.34	4854.93	4877.93	4865.76	4872.89	4865.91	4867.09	4865.84	4866.25	4865.9	4868.58	4865.77
702.81	4602.62	4563.24	4557.46	4561.11	4557.66	4558.78	4557.58	4557.89	4557.53		703.67	4393.59	4367.8	4362.66	4366.16	4362.83	4363.68	4362.74	4362.98	4362.71		705.24	4793.59	4876.78	4865.78	4872.35	4865.94	4867.08	4865.86	4866.27	4865.93	4868.05	4865.8
702.71	4559.24	4562.83	4557.2	4560.74	4557.4	4558.5	4557.32	4557.63	4557.27		703.57	4325.91	4367.46	4362.48	4365.86	4362.64	4363.47	4362.55	4362.79	4362.53		705.14	4920.44	4876.05	4865.96	4872.04	4866.11	4867.22	4866.04	4866.43	4866.1	4867.85	4865.98
702.61	4548.56	4562.68	4557.19	4560.63	4557.39	4558.46	4557.3	4557.61	4557.26		703.47	4429.74	4367.54	4362.69	4365.97	4362.86	4363.66	4362.77	4363	4362.74		705.04	4828.94	4875.19	4865.83	4871.48	4865.98	4867.06	4865.91	4866.29	4865.97	4867.46	4865.84
702.51	4587.45	4562.6	4557.24	4560.58	4557.44	4558.48	4557.35	4557.65	4557.3		703.37	4445.49	4367	4362.29	4365.46	4362.46	4363.24	4362.37	4362.6	4362.34		704.94	4798.27	4874.69	4865.92	4871.22	4866.07	4867.11	4866	4866.37	4866.06	4867.36	4865.93
702.41	4633.59	4562.29	4557.07	4560.31	4557.26	4558.28	4557.18	4557.47	4557.13		703.27	4276.77	4366.37	4361.8	4364.86	4361.96	4362.73	4361.88	4362.1	4361.85		704.84	4797.35	4874.35	4866.09	4871.07	4866.23	4867.25	4866.16	4866.53	4866.22	4867.38	4866.1
702.31	4520.91	4561.73	4556.63	4559.78	4556.82	4557.82	4556.74	4557.03	4556.69		703.17	4250.55	4366.75	4362.31	4365.27	4362.47	4363.21	4362.38	4362.6	4362.35		704.74	4973	4874.07	4866.25	4870.97	4866.4	4867.39	4866.33	4866.69	4866.39	4867.42	4866.27
702.21	4450.97	4561.81	4556.83	4559.9	4557.02	4558	4556.94	4557.23	4556.9		703.07	4267.12	4367.3	4362.97	4365.84	4363.13	4363.86	4363.05	4363.26	4363.02		704.64	4926.58	4873.42	4865.99	4870.46	4866.14	4867.1	4866.07	4866.42	4866.12	4867.05	4866.01
702.11	4569.29	4562.3	4557.44	4560.42	4557.63	4558.58	4557.55	4557.83	4557.5		702.97	4483.95	4367.76	4363.54	4366.32	4363.7	4364.41	4363.62	4363.83	4363.59		704.54	4865.56	4872.93	4865.84	4870.1	4865.98	4866.92	4865.92	4866.27	4865.97	4866.81	4865.86
702.01	4592.25	4562.12	4557.37	4560.27	4557.56	4558.49	4557.48	4557.75	4557.43		702.87	4397.33	4366.93	4362.82	4365.52	4362.98	4363.68	4362.9	4363.1	4362.87		704.44	5085.32	4872.61	4865.84	4869.9	4865.98	4866.89	4865.92	4866.26	4865.97	4866.73	4865.86
701.91	4511.11	4561.81	4557.17	4559.99	4557.36	4558.27	4557.28	4557.55	4557.23		702.77	4400.96	4366.61	4362.62	4365.23	4362.77	4363.45	4362.69	4362.9	4362.67		704.34	4901.03	4871.79	4865.31	4869.19	4865.44	4866.33	4865.38	4865.72	4865.43	4866.13	4865.32
701.81	4639.77	4561.97	4557.44	4560.19	4557.62	4558.52	4557.54	4557.81	4557.49		702.67	4215	4366.28	4362.39	4364.93	4362.54	4363.21	4362.46	4362.66	4362.44		704.24	4920.28	4871.44	4865.22	4868.94	4865.36	4866.22	4865.29	4865.62	4865.34	4865.98	4865.23
701.71	4514.8	4561.4	4556.97	4559.64	4557.15	4558.02	4557.07	4557.33	4557.02		702.57	4220.78	4367.06	4363.27	4365.73	4363.42	4364.07	4363.34	4363.54	4363.31		704.14	4969.96	4871.06	4865.08	4868.65	4865.22	4866.06	4865.15	4865.48	4865.21	4865.79	4865.1
701.61	4542.86	4561.55	4557.21	4559.81	4557.39	4558.24	4557.31	4557.57	4557.26		702.47	4159.4	4367.82	4364.12	4366.51	4364.27	4364.9	4364.19	4364.38	4364.16		704.04	4872.48	4870.58	4864.83	4868.26	4864.96	4865.78	4864.9	4865.22	4864.95	4865.48	4864.84
701.51	4701.81	4561.53	4557.29	4559.83	4557.47	4558.31	4557.39	4557.64	4557.35		702.37	4328.57	4368.95	4365.34	4367.66	4365.49	4366.11	4365.41	4365.6	4365.39		703.94	5018.33	4870.36	4864.81	4868.11	4864.94	4865.74	4864.88	4865.19	4864.93	4865.42	4864.82
701.41	4604.05	4560.61	4556.46	4558.94	4556.63	4557.46	4556.56	4556.81	4556.52		702.27	4356.15	4369.08	4365.56	4367.82	4365.71	4366.31	4365.63	4365.81	4365.6		703.84	4816.61	4869.79	4864.43	4867.61	4864.56	4865.34	4864.5	4864.81	4864.55	4865	4864.44
701.31	4629.41	4560.25	4556.19	4558.6	4556.36	4557.17	4556.29	4556.53	4556.24		702.17	4409.03	4369.06	4365.62	4367.81	4365.76	4366.35	4365.69	4365.87	4365.66		703.74	4948.06	4869.72	4864.55	4867.61	4864.68	4865.43	4864.62	4864.92	4864.67	4865.08	4864.56
701.21	4603.74	4559.75	4555.77	4558.12	4555.94	4556.73	4555.87	4556.11	4555.82		702.07	4436.52	4368.72	4365.36	4367.49	4365.5	4366.08	4365.43	4365.6	4365.4		703.64	5001.84	4869.35	4864.35	4867.3	4864.47	4865.21	4864.41	4864.71	4864.46	4864.84	4864.36
701.11	4519.85	4559.39	4555.49	4557.79	4555.66	4556.44	4555.59	4555.83	4555.55		701.97	4495.95	4368.21	4364.93	4367.01	4365.07	4365.64	4365	4365.18	4364.98		703.54	5111.09	4868.85	4864.01	4866.86	4864.14	4864.85	4864.08	4864.37	4864.12	4864.48	4864.02
701.01	4560.18	4559.52	4555.7	4557.94	4555.86	4556.62	4555.79	4556.03	4555.75		701.87	4366.18	4367.36	4364.15	4366.17	4364.29	4364.85	4364.22	4364.39	4364.19		703.44	4817.54	4868.09	4863.4	4866.16	4863.53	4864.23	4863.47	4863.76	4863.52	4863.84	4863.41
700.91	4520.58										701.77	4378.87	4367.27	4364.14	4366.11	4364.28	4364.82	4364.21	4364.38	4364.18		703.34	4870.27	4868.06	4863.52	4866.18	4863.64	4864.32	4863.58	4863.86	4863.63	4863.93	4863.53
700.81	4425.26										701.67	4348.82	4367.12	4364.05	4365.97	4364.19	4364.72	4364.12	4364.28	4364.09		703.24	4914.39	4867.91	4863.5	4866.07	4863.62	4864.29	4863.56	4863.84	4863.61	4863.89	4863.51
700.71	4630.86										701.57	4328.03	4367.14	4364.14	4366.01	4364.28	4364.8	4364.21	4364.37	4364.18		703.14	4962.57	4867.65	4863.37	4865.87	4863.5	4864.15	4863.44	4863.71	4863.48	4863.74	4863.39
700.61	4522.84										701.47	4174.17	4367.29	4364.36	4366.18	4364.49	4365	4364.42	4364.58	4364.4		703.04	4866.62	4867.29	4863.13	4865.55	4863.25	4863.89	4863.2	4863.46	4863.24	4863.48	4863.14
700.51	4716.71										701.37	4303.55	4368.36	4365.49	4367.27	4365.62	4366.12	4365.56	4365.72	4365.53		702.94	4996.46	4867.16	4863.12	4865.46	4863.24	4863.86	4863.19	4863.45	4863.23	4863.45	4863.13
700.41	4632.24										701.27	4361.69	4368.67	4365.86	4367.59	4365.99	4366.48	4365.93	4366.08	4365.9		702.84	4941.78	4866.72	4862.8	4865.06	4862.91	4863.52	4862.86	4863.12	4862.9	4863.11	4862.81
700.31	4497.95										701.17	4363.65	4368.64	4365.89	4367.57	4366.02	4366.5	4365.95	4366.1	4365.93		702.74	4914.85	4866.42	4862.6	4864.8	4862.72	4863.31	4862.66	4862.92	4862.71	4862.9	4862.61
700.21	4617.62										701.07	4348.07	4368.59	4365.9	4367.55	4366.03	4366.5	4365.96	4366.11	4365.94		702.64	4855.97	4866.19	4862.48	4864.61	4862.59	4863.17	4862.54	4862.79	4862.58	4862.76	4862.48
700.11	4529.76										700.97	4378.02	4368.64	4366.01	4367.61	4366.14	4366.6	4366.07	4366.22	4366.04		702.54	5078.96	4866.11	4862.49	4864.56	4862.6	4863.17	4862.55	4862.8	4862.59	4862.76	4862.5
700.01	4617.74										700.87	4301.1	4368.52	4365.93	4367.51	4366.06	4366.51	4366	4366.14	4365.97		702.44	4969.29	4865.48	4861.96	4863.97	4862.07	4862.63	4862.02	4862.26	4862.06	4862.22	4861.97
											700.77	4351.73										702.34	4933.5	4865.13	4861.7	4863.65	4861.81	4862.35	4861.76	4862	4861.8	4861.95	4861.71
											700.67	4450.75										702.24	4992.64	4864.87	4861.52	4863.42	4861.63	4862.16	4861.58	4861.82	4861.62	4861.76	4861.53
											700.57	4455.66										702.14	5090.03	4864.47	4861.2	4863.04	4861.31	4861.83	4861.26	4861.49	4861.3	4861.43	4861.21
											700.47	4386.4										702.04	4867.45	4863.83	4860.64	4862.43	4860.75	4861.26	4860.7	4860.93	4860.73	4860.86	4860.65
											700.37	4229.33										701.94	4920.45	4863.73	4860.62	4862.37	4860.73	4861.23	4860.68	4860.91	4860.72	4860.83	4860.63
											700.27	4559.45										701.84	4918.59	4863.51	4860.48	4862.18	4860.58	4861.07	4860.53	4860.76	4860.57	4860.68	4860.49
											700.17	4418.08										701.74	4979.93	4863.3	4860.33	4861.99	4860.44	4860.92	4860.39	4860.61	4860.43	4860.53	4860.34
											700.07	4355.33										701.64	5038.01	4862.94	4860.04	4861.65	4860.15	4860.61	4860.1	4860.31	4860.13	4860.23	4860.05
											699.97	4426.52										701.54	5002.15	4862.44	4859.61	4861.17	4859.71	4860.17	4859.66	4859.87	4859.7	4859.78	4859.61
																						701.44	4806.82	4862.03	4859.26	4860.78	4859.36	4859.81	4859.31	4859.52	4859.35	4859.43	4859.27
																						701.34	4808.33	4862.09	4859.39	4860.88	4859.49	4859.93	4859.44	4859.65	4859.47	4859.55	4859.39
																						701.24	4971.54	4862.16	4859.51	4860.96	4859.61	4860.04	4859.56	4859.77	4859.6	4859.67	4859.52
																						701.14	4958.07	4861.83	4859.24	4860.65	4859.34	4859.76	4859.29	4859.49	4859.32	4859.39	4859.24
																						701.04	4922.54	4861.53	4858.99	4860.38	4859.09	4859.5	4859.05	4859.24	4859.08	4859.14	4859
																						700.94	4910.1	4861.32	4858.84	4860.19	4858.94	4859.34	4858.89	4859.08	4858.92	4858.98	4858.85
																						700.84	4785.72	4861.15	4858.71	4860.03	4858.81	4859.21	4858.77	4858.95	4858.8	4858.85	4858.72
																						700.74	4920.37	4861.27	4858.89	4860.18	4858.99	4859.38	4858.94	4859.13	4858.97	4859.02	4858.9
																						700.64	4768.32	4861.08	4858.74	4860	4858.84	4859.22	4858.79	4858.98	4858.82	4858.87	4858.75
																						700.54	4915.46	4861.25	4858.96	4860.19	4859.06	4859.43	4859.01	4859.2	4859.04	4859.09	4858.97
																						700.44	4893.36	4861.07	4858.82	4860.02	4858.92	4859.28	4858.88	4859.05	4858.9	4858.94	4858.83
																						700.34	4977.75	4860.94	4858.74	4859.91	4858.83	4859.19	4858.79	4858.97	4858.82	4858.86	4858.75
																						700.24	4899.81	4860.61	4858.45	4859.6	4858.54	4858.89	4858.5	4858.67	4858.52	4858.56	4858.46
																						700.14	4916.01	4860.47	4858.35	4859.47	4858.44	4858.78	4858.4	4858.57	4858.42	4858.46	4858.35
																						700.04	4936.79	4860.28	4858.2	4859.3	4858.3	4858.64	4858.26	4858.42	4858.28	4858.31	4858.21
																						699.94	4798.35	4860.05	4858.01	4859.09	4858.1	4858.44	4858.06	4858.23	4858.09	4858.12	4858.02

## Sheet: Figure 2c
Energy (eV)	FeSA/FeAC-2DNPC	Fe foil	Energy (eV)	FePc	Energy (eV)	Fe2O3
6917.1	0.006	0.00199	6960.57	0.00868	6916.4	0.00421
6920.94	0.00541	0.00187	6965.53	0.00798	6920.29	0.00396
6924.86	0.00527	0.0017	6970.68	0.00717	6924.09	0.00379
6928.85	0.00472	0.00157	6975.45	0.00631	6928.1	0.00355
6932.98	0.0045	0.00145	6980.63	0.0056	6932.21	0.00332
6936.96	0.00405	0.00138	6985.53	0.00503	6936.21	0.00308
6940.76	0.0042	0.0013	6990.49	0.00428	6940.19	0.00287
6944.79	0.00352	0.00122	6995.55	0.00371	6944.05	0.00271
6948.81	0.00371	0.00104	7000.48	0.003	6948.04	0.00273
6952.9	0.0027	0.00103	7005.57	0.00244	6952.08	0.00242
6956.94	0.00208	0.000853762	7010.52	0.00206	6956.17	0.00209
6960.84	0.00195	0.000795154	7015.45	0.00152	6960.15	0.0019
6964.69	0.00154	0.000715953	7020.47	0.000988862	6964.01	0.00178
6968.75	0.00157	0.000621873	7025.4	0.000361221	6967.91	0.00193
6972.79	0.00108	0.000467691	7030.53	-1.4075e-05	6972.11	0.00218
6976.86	0.000967445	0.000461054	7035.39	-0.000345367	6976.16	0.00178
6980.82	0.00104	0.000354302	7040.4	-0.000863685	6980.19	0.00121
6984.72	0.00061094	0.000269304	7045.46	-0.00122	6984.09	0.000967403
6988.78	0.000464083	0.000199272	7050.27	-0.00154	6988.06	0.000639426
6992.87	0.000356873	0.00010291	7055.45	-0.0018	6992.06	0.000477525
6996.9	-0.000251342	1.43056e-05	7060.3	-0.00205	6996.27	0.000365283
7000.84	-4.88676e-05	-1.7081e-05	7065.34	-0.00203	7000.23	0.000207515
7004.81	0.000173469	-0.000102206	7070.37	-0.00223	7004.06	2.96417e-05
7008.87	-0.00010883	-0.000150462	7075.1	-0.00219	7008.12	-0.000119095
7012.85	5.26491e-05	-0.000204866	7080.21	-0.00208	7012.15	-0.000235007
7017.04	-0.000151228	-0.000277492	7085.25	-0.00186	7016.15	-0.000349644
7021.02	-0.000530906	-0.000315836	7090.08	-0.00143	7020.3	-0.000499232
7024.9	-0.00014521	-0.000386346	7095.22	0.00171	7024.19	-0.000633501
7028.91	-0.000715514	-0.000411286	7099.99	0.00121	7028.14	-0.000781888
7032.89	-0.00030253	-0.000436088	7100.25	0.00147	7032.1	-0.000847432
7036.97	-0.000333726	-0.000460118	7100.51	0.00163	7036.27	-0.000922724
7041	-0.00109	-0.000521145	7100.87	0.00181	7040.25	-0.00104
7044.94	-0.00122	-0.000522039	7101.2	0.00191	7044.17	-0.00106
7048.96	-0.00148	-0.00048003	7101.55	0.0021	7048.22	-0.00109
7052.96	-0.00107	-0.000472838	7101.92	0.00227	7052.19	-0.001
7057.04	-0.00124	-0.000392273	7102.18	0.00239	7056.24	-0.00109
7061.1	-0.00115	-0.0003161	7102.42	0.00256	7060.33	-0.000987594
7064.97	-0.0011	-0.000243654	7102.68	0.00264	7064.2	-0.00106
7068.87	-0.000621696	-0.00015364	7103.06	0.00297	7068.17	-6.8761e-05
7072.83	-0.000443718	7.4272e-05	7103.45	0.00326	7072.15	-0.000424754
7076.95	-0.000193429	0.000217821	7103.77	0.00343	7076.23	-0.00043506
7081.05	0.000550391	0.000603021	7104.02	0.00367	7080.42	0.000366586
7085	0.000684876	0.000974591	7104.29	0.00389	7084.25	-0.000187735
7088.95	0.00123	0.00155	7104.53	0.00411	7088.2	8.32472e-05
7092.92	0.00192	0.00233	7104.77	0.00435	7092.2	0.00059459
7093.97	0.00306	0.00258	7105.08	0.00459	7093.19	0.000677168
7094.98	0.00286	0.00285	7105.41	0.00514	7094.24	0.000897762
7095.96	0.00318	0.00318	7105.74	0.00544	7095.26	0.00115
7097.02	0.00359	0.00356	7106.08	0.00602	7096.28	0.00186
7098.02	0.00388	0.00401	7106.38	0.00627	7097.25	0.00169
7099.06	0.00446	0.00449	7106.83	0.00692	7098.29	0.0019
7100.08	0.00498	0.00513	7107.11	0.00749	7099.31	0.00297
7101.1	0.00567	0.00578	7107.45	0.0081	7099.81	0.00336
7102.08	0.00619	0.00649	7107.8	0.0088	7100.26	0.00362
7103.1	0.00665	0.00743	7108.09	0.00956	7100.86	0.00394
7103.57	0.00703	0.00794	7108.35	0.0102	7101.31	0.0038
7104.07	0.00753	0.00853	7108.61	0.01105	7101.85	0.00364
7104.5	0.00819	0.0091	7108.86	0.01193	7102.33	0.00374
7105.07	0.00835	0.00993	7109.16	0.01345	7102.83	0.00472
7105.55	0.00863	0.01076	7109.52	0.01581	7103.35	0.0049
7106.05	0.00958	0.01177	7109.86	0.01941	7103.87	0.00525
7106.52	0.00997	0.01297	7110.2	0.02381	7104.35	0.0056
7107	0.01083	0.01438	7110.52	0.02801	7104.85	0.0056
7107.5	0.0113	0.0162	7110.77	0.03127	7105.35	0.00572
7108	0.01209	0.01846	7111	0.03396	7105.85	0.00597
7108.47	0.01339	0.0214	7111.3	0.03735	7106.32	0.00642
7108.93	0.01495	0.02578	7111.69	0.04148	7106.75	0.00737
7109.43	0.01648	0.03153	7112.08	0.04618	7107.3	0.00809
7109.9	0.01885	0.0374	7112.38	0.05228	7107.77	0.00862
7110.4	0.02243	0.05063	7112.65	0.05837	7108.25	0.00909
7110.85	0.02834	0.0742	7112.87	0.06333	7108.77	0.01008
7111.35	0.03642	0.10801	7113.11	0.06775	7109.23	0.01114
7111.85	0.04673	0.14066	7113.39	0.07258	7109.73	0.01161
7112.4	0.05801	0.18244	7113.72	0.07874	7110.23	0.01259
7112.88	0.0678	0.21809	7114.05	0.08878	7110.68	0.01393
7113.35	0.0756	0.24798	7114.38	0.10283	7111.15	0.01646
7113.88	0.08224	0.27692	7114.71	0.1173	7111.63	0.02004
7114.43	0.08605	0.29752	7114.99	0.12979	7112.15	0.0262
7114.9	0.08844	0.31249	7115.21	0.14092	7112.66	0.03528
7115.36	0.09272	0.32506	7115.45	0.15606	7113.13	0.04515
7115.88	0.10091	0.33528	7115.77	0.18528	7113.66	0.05307
7116.43	0.11456	0.34363	7116.12	0.22921	7114.16	0.06006
7116.91	0.13278	0.35053	7116.46	0.28587	7114.61	0.06415
7117.43	0.15478	0.36524	7116.71	0.33492	7115.14	0.06282
7117.91	0.17818	0.38293	7116.97	0.36163	7115.66	0.06046
7118.46	0.20478	0.40675	7117.22	0.36488	7116.16	0.06043
7118.96	0.23253	0.4387	7117.47	0.35396	7116.66	0.06175
7119.44	0.26145	0.4792	7117.82	0.32863	7117.16	0.06414
7119.96	0.29214	0.51689	7118.16	0.30861	7117.69	0.06634
7120.51	0.32795	0.54939	7118.5	0.30197	7118.19	0.06877
7121.01	0.36769	0.58746	7118.83	0.30579	7118.71	0.0732
7121.51	0.41168	0.62366	7119.13	0.3148	7119.17	0.07931
7122.02	0.45956	0.65743	7119.36	0.32482	7119.62	0.08773
7122.54	0.50919	0.68787	7119.6	0.33823	7120.22	0.10484
7123.04	0.55976	0.71302	7119.95	0.35755	7120.67	0.12315
7123.52	0.61024	0.73501	7120.36	0.37837	7121.24	0.15903
7124	0.66149	0.75566	7120.72	0.39748	7121.77	0.19976
7124.5	0.70937	0.77282	7120.99	0.41455	7122.27	0.25249
7125.03	0.76011	0.79141	7121.24	0.43149	7122.8	0.32232
7125.53	0.8089	0.80844	7121.46	0.44727	7123.3	0.40197
7126.03	0.8586	0.82155	7121.7	0.46555	7123.78	0.46734
7126.53	0.90396	0.83652	7122.02	0.49199	7124.28	0.5268
7127.01	0.94869	0.85168	7122.37	0.52578	7124.76	0.58445
7127.49	0.98999	0.86735	7122.67	0.55928	7125.31	0.65216
7127.97	1.03192	0.88639	7123.01	0.59234	7125.76	0.7178
7128.45	1.06815	0.90628	7123.33	0.62146	7126.31	0.81307
7128.95	1.10337	0.9274	7123.56	0.64236	7126.77	0.88657
7129.43	1.1321	0.94754	7123.79	0.66517	7127.27	0.9648
7129.91	1.15425	0.96799	7124.03	0.69125	7127.75	1.0508
7130.39	1.17214	0.98491	7124.36	0.72469	7128.23	1.12759
7130.89	1.18677	0.99672	7124.71	0.75782	7128.75	1.19939
7131.32	1.19705	1.00025	7125.05	0.79151	7129.21	1.25929
7131.85	1.20463	0.99902	7125.32	0.82077	7129.74	1.30498
7132.33	1.20793	0.98981	7125.55	0.84383	7130.24	1.32879
7132.81	1.209	0.97743	7125.79	0.86354	7130.72	1.34308
7133.33	1.20925	0.96085	7126.07	0.88526	7131.12	1.35184
7133.86	1.20806	0.94309	7126.45	0.91432	7131.63	1.36659
7134.32	1.20554	0.92904	7126.8	0.94347	7132.11	1.38807
7134.82	1.2026	0.91468	7127.13	0.97229	7132.56	1.41194
7135.37	1.20117	0.90134	7127.44	0.99631	7133.11	1.43503
7135.83	1.19788	0.89251	7127.71	1.01705	7133.59	1.4438
7136.33	1.19602	0.8874	7127.94	1.03637	7134.12	1.43616
7136.76	1.19175	0.88468	7128.21	1.05983	7134.6	1.41567
7137.29	1.18627	0.88341	7128.58	1.08803	7135.1	1.3855
7137.91	1.18128	0.88539	7128.97	1.11209	7135.61	1.35362
7138.37	1.17297	0.88908	7129.31	1.13115	7136.11	1.32154
7138.9	1.16446	0.895	7129.59	1.14595	7136.54	1.30015
7139.43	1.15325	0.90189	7129.84	1.15657	7137.12	1.27523
7139.86	1.14227	0.90642	7130.04	1.16345	7137.62	1.25599
7140.41	1.12861	0.91247	7130.3	1.17089	7138.08	1.24106
7140.94	1.11571	0.91788	7130.66	1.17964	7138.63	1.21817
7141.35	1.10229	0.92076	7130.99	1.18713	7139.11	1.19507
7141.95	1.08905	0.92299	7131.28	1.19409	7139.64	1.16841
7142.5	1.07609	0.92328	7131.61	1.2006	7140.19	1.1431
7142.94	1.06336	0.92256	7131.91	1.20623	7140.65	1.12099
7143.49	1.05221	0.92124	7132.16	1.21095	7141.13	1.09914
7144.02	1.03945	0.91994	7132.38	1.21554	7141.66	1.07782
7144.5	1.02885	0.91902	7132.66	1.22148	7142.19	1.05899
7144.98	1.01678	0.91894	7132.99	1.22805	7142.67	1.04234
7145.48	1.00642	0.92042	7133.34	1.23494	7143.25	1.02744
7145.94	0.99642	0.92304	7133.68	1.24168	7143.73	1.01879
7146.49	0.98681	0.92739	7133.93	1.24757	7144.26	1.01288
7147	0.97751	0.93366	7134.14	1.25198	7144.76	1.00929
7147.51	0.96874	0.94067	7134.37	1.25602	7145.22	1.00815
7148.01	0.96008	0.94825	7134.69	1.26074	7145.72	1.00943
7148.54	0.95114	0.95659	7135.08	1.26591	7146.25	1.01087
7149	0.94388	0.96373	7135.43	1.27032	7146.73	1.01184
7149.45	0.93571	0.9702	7135.74	1.27446	7147.22	1.01192
7149.94	0.92872	0.97613	7136.05	1.27757	7147.77	1.00976
7150.44	0.92174	0.98082	7136.33	1.28015	7148.2	1.00622
7150.95	0.91467	0.98479	7136.57	1.28249	7148.76	0.99824
7151.41	0.90893	0.98786	7136.83	1.28481	7149.24	0.98847
7151.84	0.90316	0.99022	7137.21	1.28688	7149.69	0.97785
7152.39	0.89792	0.99314	7137.6	1.28786	7150.15	0.96625
7152.85	0.89207	0.99527	7137.95	1.28682	7150.71	0.95419
7153.36	0.88759	0.99718	7138.2	1.28415	7151.14	0.94437
7153.82	0.88256	0.99823	7138.44	1.28014	7151.67	0.93304
7154.32	0.87887	0.99864	7138.66	1.2757	7152.15	0.92347
7154.83	0.87427	0.99841	7138.92	1.26929	7152.61	0.91451
7155.34	0.87098	0.99763	7139.25	1.25922	7153.12	0.90636
7155.82	0.86821	0.99644	7139.6	1.2459	7153.6	0.8973
7156.32	0.86548	0.99499	7139.9	1.23043	7154.08	0.88962
7156.81	0.86355	0.99355	7140.21	1.21482	7154.54	0.88202
7157.36	0.86102	0.99173	7140.52	1.20043	7155	0.87535
7157.85	0.85904	0.99113	7140.75	1.18882	7155.58	0.86626
7158.33	0.85883	0.99064	7140.98	1.17596	7156.04	0.85792
7158.81	0.85713	0.9904	7141.27	1.15973	7156.57	0.84998
7159.37	0.85844	0.99038	7141.58	1.14424	7157.05	0.84238
7159.85	0.85823	0.99043	7141.93	1.12823	7157.56	0.83439
7160.38	0.8593	0.99055	7142.28	1.11318	7158.06	0.82771
7160.84	0.86052	0.9904	7142.55	1.0993	7158.57	0.82239
7161.4	0.86223	0.99008	7142.76	1.08978	7159.08	0.81835
7161.9	0.86465	0.98957	7143	1.08017	7159.59	0.81499
7162.41	0.86707	0.98869	7143.35	1.06832	7160.09	0.81302
7162.85	0.87035	0.98742	7143.7	1.05783	7160.6	0.81209
7164.01	0.87947	0.98432	7144.04	1.04763	7161.08	0.8121
7165.02	0.88753	0.98156	7144.35	1.03914	7161.62	0.81348
7166.02	0.89498	0.97943	7144.65	1.0324	7162.05	0.81488
7166.98	0.90327	0.97779	7144.92	1.02756	7163.16	0.8206
7168	0.91283	0.97647	7145.16	1.02303	7164.2	0.82842
7169.04	0.92316	0.97476	7145.46	1.01753	7165.17	0.83569
7170.03	0.93308	0.97273	7145.81	1.01194	7166.26	0.84436
7171	0.94261	0.96967	7146.18	1.007	7167.25	0.85338
7171.97	0.95296	0.96516	7146.53	1.00246	7168.27	0.8647
7172.92	0.96284	0.9595	7146.8	0.99859	7169.26	0.87758
7173.94	0.97226	0.9523	7147.01	0.99544	7170.28	0.89542
7174.88	0.9817	0.94484	7147.22	0.99261	7171.23	0.91313
7175.85	0.98788	0.93586	7147.48	0.98955	7172.19	0.93763
7176.8	0.99498	0.92794	7147.83	0.98569	7173.21	0.96034
7177.87	0.99825	0.91998	7148.19	0.98213	7174.23	0.9859
7178.72	0.99959	0.91451	7148.51	0.97883	7175.15	1.00736
7179.86	1.00368	0.90983	7148.8	0.9759	7176	1.0245
7180.88	1.00544	0.90859	7149.09	0.97371	7177.12	1.03836
7181.9	1.00601	0.90943	7149.32	0.97209	7178.09	1.04865
7182.92	1.0069	0.91187	7149.49	0.97074	7179.06	1.055
7183.94	1.00752	0.91557	7150.72	0.96346	7180.13	1.05992
7184.94	1.00805	0.9206	7151.77	0.95651	7181.13	1.06249
7186.04	1.00846	0.92824	7153.21	0.94372	7182.15	1.06319
7187.01	1.0095	0.9362	7154.5	0.92681	7183.17	1.06283
7188.03	1.00877	0.94496	7155.74	0.90739	7184.24	1.06053
7189.03	1.01021	0.9546	7157.14	0.88501	7185.19	1.05816
7189.98	1.00997	0.96356	7158.33	0.86993	7186.24	1.05524
7190.96	1.01121	0.9731	7159.79	0.85956	7187.26	1.05278
7192.03	1.01124	0.98359	7161.21	0.85985	7188.31	1.05085
7192.98	1.01128	0.99179	7162.52	0.87008	7189.26	1.04907
7193.93	1.01144	0.99768	7164.1	0.89305	7190.31	1.04737
7194.95	1.01008	1.00061	7165.48	0.91948	7191.33	1.04497
7195.91	1.00948	1.00017	7166.78	0.94377	7192.31	1.04136
7196.88	1.00916	0.9968	7168.38	0.96541	7193.26	1.03718
7197.84	1.00834	0.99099	7169.89	0.97643	7194.26	1.03253
7198.91	1.00677	0.98329	7171.37	0.98015	7195.23	1.02693
7199.86	1.00484	0.9746	7172.95	0.98304	7196.21	1.02279
7200.89	1.00423	0.96556	7174.55	0.9863	7197.11	1.01764
7201.87	1.00243	0.95565	7176.03	0.98711	7198.14	1.01338
7202.9	1.00055	0.94439	7177.52	0.98818	7199.14	1.00838
7203.85	0.9986	0.93492	7179.28	0.99073	7200.17	1.00363
7204.93	0.99635	0.92454	7181.09	0.99552	7201.15	0.99796
7205.98	0.99373	0.91524	7182.63	1.00098	7202.07	0.99274
7206.96	0.99096	0.91038	7184.21	1.00699	7203.18	0.98612
7208.01	0.98864	0.90895	7185.95	1.01288	7204.18	0.98099
7209.04	0.98633	0.91219	7187.74	1.0181	7205.13	0.97671
7210.04	0.98443	0.92051	7189.54	1.02299	7206.21	0.97336
7211.02	0.98193	0.93376	7191.18	1.0278	7207.07	0.97043
7212.05	0.98078	0.95191	7192.94	1.03264	7208.24	0.96756
7213.01	0.97981	0.9737	7194.77	1.03633	7209.25	0.96581
7214.04	0.97801	1.00011	7196.64	1.03736	7210.33	0.96441
7215.07	0.97744	1.02505	7198.56	1.03642	7211.28	0.96367
7215.98	0.97676	1.04638	7200.32	1.03457	7212.31	0.96317
7216.96	0.97622	1.06702	7202.11	1.03278	7213.32	0.96324
7217.94	0.9743	1.08576	7203.91	1.03127	7214.3	0.96394
7218.9	0.97486	1.09952	7205.95	1.02987	7215.28	0.9656
7219.84	0.97407	1.10904	7208.03	1.02874	7216.29	0.96801
7220.85	0.97232	1.11445	7209.93	1.02751	7217.25	0.97036
7221.9	0.97299	1.11449	7211.86	1.02559	7218.23	0.97401
7222.91	0.97176	1.10927	7213.89	1.0219	7219.16	0.97729
7223.82	0.97354	1.10004	7215.94	1.01683	7220.2	0.98103
7224.9	0.9731	1.08642	7217.9	1.01191	7221.15	0.98358
7225.91	0.97375	1.07048	7219.88	1.00744	7222.14	0.98553
7226.9	0.9745	1.05396	7221.88	1.00391	7223.15	0.98702
7227.91	0.97439	1.03566	7224.09	1.00086	7224.18	0.9879
7228.94	0.97376	1.01666	7226.18	0.99839	7225.19	0.98817
7230.03	0.97334	0.99521	7228.37	0.99595	7226.23	0.98867
7231.04	0.97548	0.97962	7230.47	0.99389	7227.21	0.98834
7232.02	0.97458	0.96313	7232.75	0.99203	7228.17	0.9873
7233.01	0.97544	0.94854	7234.94	0.99066	7229.26	0.98555
7234.07	0.9765	0.93376	7237.2	0.98971	7230.24	0.9839
7235.01	0.9756	0.92484	7239.33	0.98873	7231.28	0.98182
7236.02	0.97578	0.91667	7241.68	0.98696	7232.31	0.98052
7237.01	0.97631	0.91015	7243.95	0.98499	7233.3	0.97991
7237.9	0.97719	0.90761	7246.25	0.98311	7234.31	0.98043
7238.96	0.97727	0.90622	7248.47	0.98138	7235.32	0.9814
7239.75	0.97707	0.90664	7250.86	0.98053	7236.34	0.98174
7240.94	0.97834	0.90931	7253.21	0.98068	7237.28	0.98267
7241.88	0.97759	0.91327	7255.55	0.98216	7238.22	0.9838
7242.77	0.97864	0.91812	7257.85	0.98498	7239.23	0.98504
7243.88	0.97993	0.92513	7260.39	0.98972	7240.14	0.98591
7244.9	0.97932	0.93187	7262.83	0.9948	7241.21	0.9866
7245.94	0.98198	0.93912	7265.26	1.00023	7242.02	0.98648
7246.85	0.98205	0.9446	7267.7	1.00612	7243.14	0.98622
7247.9	0.98251	0.94974	7270.33	1.0123	7244.15	0.98533
7248.94	0.98233	0.95366	7272.8	1.01762	7245.12	0.98323
7249.98	0.98352	0.95596	7275.21	1.02192	7246.13	0.98053
7250.94	0.98467	0.9563	7277.77	1.02498	7247.07	0.97829
7252.01	0.98715	0.95503	7280.32	1.02613	7248.19	0.97594
7253.05	0.98669	0.95311	7282.85	1.02566	7249.16	0.97418
7254.05	0.98728	0.95085	7285.41	1.02378	7250.22	0.97269
7255.06	0.98837	0.94811	7288.22	1.02078	7251.14	0.97203
7256.03	0.9906	0.94647	7290.79	1.01746	7252.23	0.97152
7257.07	0.9914	0.9458	7293.32	1.01484	7253.27	0.97123
7258.07	0.99378	0.9467	7296.04	1.01263	7254.32	0.97168
7259.04	0.99525	0.94883	7298.71	1.01137	7255.14	0.97257
7259.98	0.99781	0.95239	7301.46	1.0098	7256.3	0.97433
7260.93	0.99929	0.95571	7304.14	1.00838	7257.32	0.97656
7261.97	1.00007	0.96006	7306.98	1.00647	7258.32	0.97946
7262.92	1.0004	0.96364	7309.7	1.00456	7259.11	0.98206
7264.76	1.00308	0.97005	7312.34	1.00257	7260.26	0.98603
7266.83	1.0061	0.97678	7315.35	1.0007	7261.25	0.98906
7268.72	1.00524	0.98444	7318.13	0.99934	7262.22	0.99241
7270.86	1.00733	0.99658	7320.86	0.99854	7264.09	0.99821
7272.91	1.00807	1.00993	7323.71	0.99807	7266.08	1.0024
7274.96	1.00934	1.0205	7326.57	0.99779	7268.1	1.00517
7277.01	1.00842	1.02749	7329.44	0.99787	7270.07	1.00701
7278.98	1.0095	1.03317	7332.42	0.9981	7272.11	1.00741
7280.98	1.00907	1.04063	7335.28	0.99836	7274.14	1.00877
7282.88	1.00877	1.04896	7338.25	0.99855	7276.23	1.0123
7284.88	1.00768	1.05844	7341.3	0.99857	7278.16	1.01629
7286.79	1.00677	1.06597	7344.24	0.99879	7280.21	1.01991
7288.79	1.00555	1.06975	7347.21	0.99883	7282.14	1.02233
7290.82	1.00376	1.06593	7350.27	0.99847	7284.14	1.02371
7292.81	1.00342	1.05378	7353.32	0.99797	7286.12	1.02413
7294.89	1.00087	1.03669	7356.34	0.99769	7288.02	1.02289
7296.87	0.99993	1.01838	7359.46	0.99682	7290	1.02072
7298.94	0.99883	1.00087	7362.56	0.9965	7292.03	1.01869
7300.9	0.99716	0.98636	7365.6	0.99621	7294.09	1.01707
7302.96	0.99662	0.97405	7368.81	0.99582	7296.05	1.01471
7304.85	0.99566	0.96609	7371.93	0.99581	7298.14	1.01196
7306.81	0.99615	0.96052	7375.07	0.99596	7300.15	1.00864
7308.83	0.99449	0.95736	7378.31	0.9961	7302.19	1.0046
7310.75	0.99399	0.95721	7381.42	0.99676	7304.15	1.00013
7312.79	0.99484	0.9587	7384.61	0.99752	7306.17	0.99539
7314.76	0.99309	0.96028	7387.92	0.99856	7307.98	0.99127
7316.83	0.99417	0.96122	7391.11	0.99975	7309.98	0.98685
7318.88	0.994	0.9618	7394.4	1.00073	7312.04	0.98256
7320.93	0.99345	0.96226	7397.71	1.00157	7313.99	0.97803
7322.85	0.99471	0.9629	7401.08	1.00232	7316.06	0.97381
7324.93	0.99351	0.96384	7404.29	1.00313	7318.06	0.97038
7326.88	0.99508	0.96482	7407.78	1.00393	7320.15	0.96844
7328.85	0.99455	0.96558	7411.12	1.0048	7322.2	0.96716
7330.73	0.99553	0.96509	7414.3	1.0056	7324.15	0.96855
7332.71	0.99657	0.96298	7417.96	1.00642	7326.23	0.97174
7334.74	0.99629	0.95994	7421.21	1.00662	7328.13	0.97564
7336.72	0.99616	0.95779	7424.77	1.00637	7330.09	0.98061
7338.73	0.99691	0.95745	7428.11	1.00552	7332.02	0.98611
7340.79	0.9975	0.95973	7431.61	1.00399	7333.97	0.99187
7342.85	0.99773	0.96543	7435.15	1.00241	7335.98	0.99792
7344.91	0.99807	0.97436	7438.75	1.00046	7338.06	1.00338
7346.9	0.99857	0.98531	7442.06	0.99867	7340.07	1.00812
7348.81	0.99973	0.99617	7445.84	0.99729	7342.08	1.01192
7350.83	0.99951	1.00708	7449.25	0.99655	7344.12	1.01462
7352.74	1.00003	1.01662	7452.99	0.99582	7346.13	1.0159
7354.74	1.00041	1.02573	7456.43	0.99579	7348.04	1.01575
7356.73	1.00095	1.03443	7460.1	0.99583	7350.16	1.01457
7358.7	1.00111	1.04207	7463.83	0.99611	7352.07	1.01294
7360.74	1.00095	1.04944	7467.52	0.99622	7354.02	1.0112
7362.79	1.00089	1.05539	7471.06	0.99658	7355.96	1.00976
7364.76	1.0011	1.05919	7474.87	0.99699	7357.93	1.0085
7366.86	1.00222	1.06079	7478.51	0.9974	7359.95	1.00736
7368.84	1.0014	1.05956	7482.23	0.99787	7361.99	1.0052
7370.86	1.00353	1.05533	7486.12	0.99852	7363.94	1.00274
7372.87	1.00202	1.04797	7489.7	0.99924	7366.07	1.00024
7374.82	1.00074	1.03736	7493.69	1.00002	7368.12	0.99753
7376.67	1.00073	1.02483	7497.42	1.00065	7370.12	0.99533
7378.62	1.00184	1.00902	7501.2	1.001	7372.12	0.99222
7380.7	1.00092	0.99251	7505.22	1.00137	7374.05	0.99021
7382.58	1.00042	0.97947	7508.85	1.00142	7376.02	0.98894
7384.75	1.0012	0.96871	7512.89	1.00154	7377.95	0.98825
7386.78	1.0009	0.96317	7516.75	1.00146	7379.93	0.98793
7388.85	0.99966	0.96208	7520.6	1.00153	7381.94	0.98819
7390.81	1.00016	0.96394	7524.65	1.00166	7383.98	0.98795
7392.82	0.99977	0.96759	7528.45	1.00188	7385.99	0.98708
7394.81	1.00056	0.97172	7532.42	1.00233	7388	0.98667
7396.64	1.00113	0.97518	7536.42	1.00273	7390.09	0.98656
7398.74	1.00097	0.9779	7540.61	1.00318	7392.1	0.98648
7400.7	0.99972	0.97928	7544.4	1.00338	7394.11	0.98722
7402.67	1.00074	0.98007	7548.59	1.00362	7396.13	0.98884
7404.69	1.00098	0.9808	7552.57	1.00367	7398.12	0.99107
7406.71	1.00056	0.98183	7556.5	1.00373	7400.03	0.99401
7408.73	0.99957	0.98337	7560.77	1.00366	7401.92	0.99701
7410.78	1.00026	0.98496	7564.85	1.00373	7403.92	1.00017
7412.73	1.00013	0.98644	7568.96	1.00353	7405.94	1.00327
7415.69	0.99915	0.98814	7573.1	1.00352	7407.99	1.00623
7418.86	0.99978	0.98881	7577.31	1.0035	7410.01	1.00897
7421.62	0.99977	0.98769	7581.46	1.00361	7412.03	1.0107
7424.66	0.99897	0.98445	7585.48	1.00357	7415.07	1.01269
7427.71	0.99956	0.98249	7589.89	1.00388	7418.14	1.01357
7430.71	0.9991	0.9831	7594.14	1.00399	7421.11	1.0139
7433.82	0.99915	0.98552	7598.39	1.00407	7423.95	1.01228
7436.88	0.9992	0.98941	7602.52	1.00417	7426.86	1.01031
7439.91	0.99936	0.99555	7606.9	1.00427	7429.92	1.00709
7442.84	0.99982	1.00353	7611.28	1.00433	7433.05	1.0039
7445.78	0.99886	1.01167	7615.53	1.00456	7436.13	1.00071
7448.69	0.99953	1.01865	7619.77	1.00469	7439.09	0.9973
7451.76	0.99971	1.02339	7624.15	1.0048	7442.12	0.99412
7454.83	0.99922	1.0256	7628.8	1.00475	7445.06	0.99133
7457.85	0.99953	1.02655	7633.02	1.00446	7447.94	0.98955
7460.95	1.00007	1.02664	7637.56	1.00422	7451.01	0.98851
7463.9	0.99983	1.025	7641.86	1.00417	7454.03	0.9884
7466.77	0.99958	1.0215	7646.4	1.0043	7457.08	0.98937
7469.81	1.00018	1.0163	7651.06	1.00442	7460.16	0.99094
7472.76	1.00003	1.01081	7655.65	1.00479	7463.21	0.9927
7475.8	0.99968	1.0062	7660.18	1.00519	7466.27	0.99436
7478.79	0.99927	1.00265	7664.62	1.00566	7469.14	0.99575
7481.88	0.99974	0.99964	7669.28	1.00606	7472.02	0.99725
7484.95	1.0002	0.99592	7673.94	1.00657	7475.03	0.99909
7488	1.00063	0.99161	7678.82	1.00701	7478.04	1.00088
7490.81	1.00068	0.98795	7683.35	1.00731	7481.08	1.00288
7493.78	0.9999	0.98544	7688.19	1.0076	7484.18	1.00334
7496.79	0.99999	0.98505	7692.72	1.00793	7487.26	1.00394
7499.63	1.00084	0.98651	7697.57	1.00828	7490.23	1.00323
7502.69	1.00019	0.98921	7702.29	1.00868	7493.12	1.00383
7505.89	1.00038	0.99216	7707.12	1.00904	7496.1	1.00284
7508.98	1.00062	0.99418	7712.02	1.00934	7499.07	1.00251
7511.99	1.00086	0.99513	7716.89	1.00964	7502.11	1.0023
7514.9	1.00055	0.99524	7721.84	1.00974	7505.12	1.00225
7517.85	1.0006	0.99512	7726.66	1.00982	7508.26	1.00146
7520.81	1.0001	0.99545	7731.6	1.00985	7511.28	1.00088
7523.86	1.00107	0.99629	7736.47	1.0099	7514.3	1.00095
7526.84	1.00089	0.9977	7741.42	1.00987	7517.23	1.00084
7529.76	1.00027	0.99936	7746.24	1.00995	7520.12	1.00046
7533.03	0.99985	1.00131	7751.29	1.00998	7523.07	1.00067
7536.02	1.00065	1.00218	7756.16	1.01001	7526.15	1.00095
7538.78	1.00166	1.00245	7761.29	1.0102	7529.18	1.00123
7541.9	1.00152	1.00238	7766.24	1.01034	7532.26	1.00093
7544.84	1.00093	1.00235	7771.45	1.01052	7535.27	1.00083
7547.88	1.00105	1.0027	7776.39	1.01065	7538.36	1.00118
7550.74	1.0013	1.00355	7781.63	1.01062	7541.29	1.00126
7553.85	1.00088	1.00555	7786.6	1.01079	7544.07	1.00138
7557.06	1.00037	1.00857	7791.84	1.01086	7546.95	1.00183
7560.06	1.00061	1.01168	7796.84	1.01108	7550.16	1.00249
7562.95	1.00139	1.01413	7802.11	1.01122	7553.1	1.00277
7565.88	1.0016	1.01569	7807.1	1.01159	7556.29	1.00332
7568.7	1.001	1.01594	7812.43	1.01181	7559.29	1.00294
7571.84	1.00083	1.01488	7817.46	1.01203	7562.21	1.00357
7574.88	1.00089	1.01265	7822.82	1.01214	7565.24	1.00344
7577.93	1.00002	1.00955	7827.88	1.01239	7568.12	1.00258
7581.03	1.00091	1.00608	7833.29	1.01261	7571.02	1.00286
7584.05	0.99997	1.00365	7838.39	1.01277	7574.14	1.00306
7586.99	1.00099	1.00181	7843.81	1.01279	7577.18	1.00249
7589.82	1.001	1.001	7848.98	1.01298	7580.23	1.00226
7592.8	1.00051	1.00072	7854.45	1.01301	7583.27	1.00286
7595.85	1.00077	1.00108	7859.62	1.01319	7586.3	1.00244
7598.89	1.00032	1.00185	7865.1	1.01332	7589.22	1.00224
7601.98	1.00062	1.00237	7870.3	1.01908	7592.11	1.00254
7604.82	1.00012	1.00255	7875.81	1.01344	7595.08	1.00216
7608	1.00002	1.00193	7881.09	1.01358	7598.09	1.00166
7610.88	1.00066	1.00114	7886.6	1.01365	7601.18	1.00197
7613.98	0.99942	1.00017	7891.88	1.01383	7604.24	1.00142
7616.86	1.00043	0.99987	7897.44	1.01398	7607.31	1.00098
7619.8	1.00006	1.00043	7902.76	1.01405	7610.33	1.00097
7622.85	1.0002	1.00162	7908.31	1.01424	7613.26	1.00087
7625.94	1.00068	1.0028	7913.7	1.01449	7616.2	1.00132
7628.99	1.00009	1.00355	7919.27	1.01467	7619.09	1.00193
7631.86	1.00081	1.00358	7924.67	1.01477	7622.08	1.00314
7635.03	1.00056	1.00281	7930.41	1.01496	7625.11	1.00361
7637.8	1.00012	1.00178	7935.95	1.01498	7628.17	1.00409
7640.86	0.99833	1.00071	7941.65	1.01495	7631.28	1.00437
7643.8	1.00167	0.99955	7947.27	1.01503	7634.29	1.00383
7646.84	1.00036	0.99868	7952.96	1.01495	7637.25	1.00325
7649.94	1.00003	0.99826	7958.62	1.01505	7640.15	1.00296
7652.94	1.00046	0.99827	7964.32	1.01492	7643.08	1.00196
7656.05	0.99993	0.99843	7969.97	1.01495	7646.12	1.00114
7659.05	1.00054	0.99886	7975.61	1.01482	7649.15	1.00052
7661.99	1.00036	0.99954	7981.24	1.01472	7652.19	1.00042
7664.91	1.00057	1.00047	7986.97	1.01466	7655.27	1.00004
7667.81	0.99989	1.00163	7992.95	1.01462	7658.27	0.99993
7670.85	1.00024	1.0029	7998.62	1.01453	7661.28	0.99996
7673.88	1.00025	1.00418	8004.61	1.01443	7664.03	0.99994
7676.95	0.99935	1.00538	8010.26	1.0143	7667.12	0.99989
7680.05	0.9992	1.00652	8016.16	1.01429	7670.07	1.00014
7683.02	1.0005	1.00722	8021.8	1.01359	7673.09	0.99983
7686.04	1.00028	1.00741	8027.71	1.01417	7676.07	0.99993
7688.98	0.99924	1.00721	8033.57	1.01419	7679.2	0.99971
7691.86	0.99881	1.00653	8039.62	1.01408	7682.11	0.99999
7694.84	0.99925	1.00587	8045.5	1.01398	7685.13	0.99989
7697.81	0.9986	1.00524	8051.46	1.01402	7688.04	0.99998
7700.93	0.99943	1.00474	8057.31	1.0139	7691.15	1.00052
7704.02	0.9986	1.00412	8063.19	1.01379	7694.04	1.0005
7707.06	0.9989	1.00352	8069.12	1.01359	7697.1	1.00085
7710.05	0.9989	1.00279	8075.08	1.01342	7700.13	1.00118
7712.95	0.99762	1.00195	8080.36	1.01322	--
7716.84	0.99889	1.00069			--
7720.82	0.99913	0.99982			--
7724.84	1.00031	0.99926			--
7728.97	1.00052	0.99925			--
7732.96	1.00033	0.99919			--
7737.02	0.99966	0.99917			--
7740.79	1.00021	0.99903			--
7744.8	0.99955	0.99875			--
7748.81	0.99963	0.99857			--
7752.91	0.99927	0.9986			--
7757.02	0.99887	0.99852			--
7760.95	0.99788	0.99786			--
7764.93	0.99811	0.99705			--
7768.76	0.99808	0.99631			--
7772.85	0.99765	0.99542			--
7776.86	0.99705	0.99466			--
7781	0.99602	0.99409			--
7784.93	0.99659	0.9938			--
7788.96	0.99606	0.99343			--
7792.81	0.99721	0.99316			--
7796.65	0.99644	0.99306
7800.83	0.99644	0.99314
7804.84	0.99561	0.99326
7808.95	0.99466	0.9932
7812.94	0.9954	0.99333
7816.85	0.99456	0.99332
7820.59	0.99398	0.99298
7824.74	0.99401	0.9928
7828.66	0.9934	0.99259
7832.8	0.99251	0.99227
7836.9	0.99255	0.99206
7840.92	0.99245	0.99164
7844.66	0.9922	0.99115
7848.72	0.99165	0.99073
7852.73	0.99195	0.99009

## Sheet: Figure 2d
R	FeSA/FeAC-2DNPC	Fit	Fe foil*0.2	R	FePc	R	Fe2O3*0.5
0	0.15774	0.44793	0.03424	0	4.22363	0	0.10038
0.03068	0.19231	0.45581	0.03242	0.03068	4.236	0.03068	0.11023
0.06136	0.26514	0.47691	0.02733	0.06136	4.26783	0.06136	0.13528
0.09204	0.34148	0.50503	0.02031	0.09204	4.30858	0.09204	0.16781
0.12272	0.40553	0.53307	0.015	0.12272	4.34907	0.12272	0.20185
0.1534	0.44941	0.55498	0.01749	0.1534	4.38292	0.1534	0.23269
0.18408	0.46883	0.56674	0.02573	0.18408	4.40593	0.18408	0.25611
0.21476	0.4621	0.56663	0.03426	0.21476	4.4155	0.21476	0.26816
0.24544	0.43004	0.55531	0.04053	0.24544	4.41043	0.24544	0.26554
0.27612	0.37643	0.53586	0.04327	0.27612	4.39103	0.27612	0.24598
0.3068	0.30941	0.51372	0.04197	0.3068	4.35949	0.3068	0.20883
0.33748	0.24562	0.49603	0.03691	0.33748	4.32073	0.33748	0.15595
0.36816	0.21642	0.48999	0.02959	0.36816	4.28392	0.36816	0.09545
0.39884	0.24833	0.50001	0.02415	0.39884	4.26333	0.39884	0.06839
0.42951	0.32292	0.52553	0.02714	0.42951	4.27313	0.42951	0.12489
0.46019	0.40847	0.5613	0.03793	0.46019	4.3149	0.46019	0.20535
0.49087	0.48546	0.59991	0.05078	0.49087	4.37684	0.49087	0.28154
0.52155	0.5424	0.63426	0.06197	0.52155	4.44492	0.52155	0.34183
0.55223	0.57193	0.65897	0.06931	0.55223	4.50804	0.55223	0.37749
0.58291	0.56966	0.67105	0.07137	0.58291	4.55798	0.58291	0.38139
0.61359	0.53429	0.67031	0.06738	0.61359	4.58864	0.61359	0.34832
0.64427	0.46863	0.65972	0.05723	0.64427	4.59591	0.64427	0.27547
0.67495	0.38325	0.64564	0.04158	0.67495	4.57801	0.67495	0.16327
0.70563	0.30766	0.63748	0.02223	0.70563	4.53659	0.70563	0.03261
0.73631	0.30513	0.64578	0.01128	0.73631	4.47907	0.73631	0.17593
0.76699	0.41158	0.67838	0.03043	0.76699	4.42377	0.76699	0.37992
0.79767	0.5848	0.73677	0.05279	0.79767	4.4054	0.79767	0.59682
0.82835	0.78498	0.81588	0.07213	0.82835	4.45996	0.82835	0.81289
0.85903	0.99103	0.90706	0.08623	0.85903	4.58784	0.85903	1.01398
0.88971	1.18985	1.00141	0.09382	0.88971	4.76305	0.88971	1.186
0.92039	1.37216	1.09178	0.09481	0.92039	4.96169	0.92039	1.3159
0.95107	1.53158	1.17389	0.09096	0.95107	5.16691	0.95107	1.39291
0.98175	1.66478	1.24694	0.08674	0.98175	5.36617	0.98175	1.4099
1.01243	1.77196	1.31405	0.08914	1.01243	5.54968	1.01243	1.36513
1.04311	1.85731	1.3824	0.10305	1.04311	5.71	1.04311	1.26491
1.07379	1.9292	1.46244	0.1263	1.07379	5.84236	1.07379	1.12853
1.10447	1.99977	1.56604	0.15255	1.10447	5.9451	1.10447	0.99739
1.13515	2.08334	1.70346	0.17538	1.13515	6.02033	1.13515	0.94261
1.16583	2.19356	1.88037	0.1893	1.16583	6.07437	1.16583	1.03357
1.1965	2.34001	2.09651	0.1898	1.1965	6.11787	1.1965	1.26862
1.22718	2.52552	2.34613	0.17343	1.22718	6.16499	1.22718	1.58988
1.25786	2.74571	2.61962	0.13802	1.25786	6.23124	1.25786	1.94126
1.28854	2.99045	2.90533	0.0831	1.28854	6.32994	1.28854	2.28249
1.31922	3.24623	3.19083	0.01788	1.31922	6.46838	1.31922	2.5845
1.3499	3.49835	3.4639	0.08645	1.3499	6.64558	1.3499	2.82582
1.38058	3.73252	3.7131	0.1896	1.38058	6.8527	1.38058	2.99118
1.41126	3.93589	3.92827	0.30023	1.41126	7.07541	1.41126	3.07123
1.44194	4.09771	4.10082	0.41096	1.44194	7.29683	1.44194	3.06252
1.47262	4.20963	4.22399	0.51396	1.47262	7.4999	1.47262	2.96748
1.5033	4.26601	4.29303	0.60123	1.5033	7.669	1.5033	2.79424
1.53398	4.2639	4.30529	0.66537	1.53398	7.79097	1.53398	2.55619
1.56466	4.20302	4.26018	0.70074	1.56466	7.85576	1.56466	2.27141
1.59534	4.08556	4.15918	0.70534	1.59534	7.85681	1.59534	1.96193
1.62602	3.91596	4.00558	0.68424	1.62602	7.79128	1.62602	1.65287
1.6567	3.70049	3.80434	0.65581	1.6567	7.66015	1.6567	1.37119
1.68738	3.44684	3.56172	0.65926	1.68738	7.46813	1.68738	1.14258
1.71806	3.1636	3.28503	0.74616	1.71806	7.22349	1.71806	0.98397
1.74874	2.85975	2.98221	0.94324	1.74874	6.93773	1.74874	0.89224
1.77942	2.54418	2.66153	1.23886	1.77942	6.62513	1.77942	0.84156
1.8101	2.22516	2.33126	1.60864	1.8101	6.30215	1.8101	0.7979
1.84078	1.91002	1.99942	2.03064	1.84078	5.98653	1.84078	0.73549
1.87146	1.60492	1.67366	2.48623	1.87146	5.69591	1.87146	0.64226
1.90214	1.31491	1.36138	2.95863	1.90214	5.44532	1.90214	0.51834
1.93282	1.04447	1.07038	3.43202	1.93282	5.24319	1.93282	0.37395
1.9635	0.79895	0.8105	3.89142	1.9635	5.0868	1.9635	0.23298
1.99418	0.58839	0.59812	4.32283	1.99418	4.96071	1.99418	0.16195
2.02485	0.43675	0.46379	4.71364	2.02485	4.84139	2.02485	0.22627
2.05553	0.38793	0.4419	5.05291	2.05553	4.70522	2.05553	0.33213
2.08621	0.45397	0.51594	5.33174	2.08621	4.53451	2.08621	0.42715
2.11689	0.58234	0.63147	5.54348	2.11689	4.31945	2.11689	0.51028
2.14757	0.72853	0.75331	5.68383	2.14757	4.05827	2.14757	0.60449
2.17825	0.87217	0.86638	5.75091	2.17825	4.24847	2.17825	0.74522
2.20893	1.00349	0.96439	5.74511	2.20893	4.58914	2.20893	0.96025
2.23961	1.11666	1.04464	5.66894	2.23961	4.95388	2.23961	1.25601
2.27029	1.20771	1.10602	5.52677	2.27029	5.32903	2.27029	1.62193
2.30097	1.27392	1.14832	5.32454	2.30097	5.69977	2.30097	2.03953
2.33165	1.31372	1.17192	5.0694	2.33165	6.05107	2.33165	2.48739
2.36233	1.32675	1.17776	4.76945	2.36233	6.36855	2.36233	2.9433
2.39301	1.31381	1.1672	4.4334	2.39301	6.63926	2.39301	3.38549
2.42369	1.27692	1.14203	4.07028	2.42369	6.85241	2.42369	3.79374
2.45437	1.21913	1.10432	3.68924	2.45437	6.99994	2.45437	4.15045
2.48505	1.14439	1.05634	3.29932	2.48505	7.07704	2.48505	4.44148
2.51573	1.0573	1.00037	2.90925	2.51573	7.0825	2.51573	4.65693
2.54641	0.96272	0.93855	2.52725	2.54641	7.01898	2.54641	4.79156
2.57709	0.86547	0.87273	2.16084	2.57709	6.89318	2.57709	4.84493
2.60777	0.76981	0.80436	1.8166	2.60777	6.716	2.60777	4.82124
2.63845	0.67903	0.73444	1.4999	2.63845	6.50272	2.63845	4.72889
2.66913	0.59502	0.66362	1.2146	2.66913	6.27311	2.66913	4.57969
2.69981	0.51806	0.5923	0.96274	2.69981	6.05126	2.69981	4.38802
2.73049	0.44697	0.52092	0.74422	2.73049	5.86408	2.73049	4.16975
2.76117	0.37959	0.4502	0.55678	2.76117	5.73637	2.76117	3.94113
2.79184	0.31363	0.38155	0.39629	2.79184	5.68182	2.79184	3.71772
2.82252	0.24765	0.31756	0.25808	2.82252	5.69502	2.82252	3.51337
2.8532	0.18243	0.26257	0.14136	2.8532	5.75328	2.8532	3.33936
2.88388	0.12448	0.22301	0.08015	2.88388	5.82723	2.88388	3.20362
2.91456	0.09706	0.20546	0.14216	2.91456	5.89039	2.91456	3.11023
2.94524	0.12573	0.21073	0.23966	2.94524	5.92326	2.94524	3.05917
2.97592	0.18462	0.23122	0.33653	2.97592	5.91348	2.97592	3.04646
3.0066	0.24915	0.25684	0.4245	3.0066	5.85492	3.0066	3.06469
3.03728	0.3101	0.28	0.49811	3.03728	5.74658	3.03728	3.10392
3.06796	0.36306	0.29607	0.55269	3.06796	5.59179	3.06796	3.15271
3.09864	0.40542	0.30251	0.58471	3.09864	5.39769	3.09864	3.19922
3.12932	0.43571	0.29821	0.59251	3.12932	5.17525	3.12932	3.23222
3.16	0.45352	0.28315	0.57725	3.16	4.94053	3.16	3.24209
3.19068	0.45946	0.25818	0.54446	3.19068	4.71914	3.19068	3.22151
3.22136	0.45521	0.2249	0.50611	3.22136	4.55746	3.22136	3.16611
3.25204	0.44346	0.18568	0.48262	3.25204	4.52187	3.25204	3.07481
3.28272	0.42781	0.1438	0.49854	3.28272	4.62042	3.28272	2.94993
3.3134	0.41246	0.10432	0.56686	3.3134	4.78245	3.3134	2.79699
3.34408	0.40155	0.07672	0.67949	3.34408	4.95179	3.34408	2.6242
3.37476	0.39819	0.0742	0.81774	3.37476	5.10171	3.37476	2.44156
3.40544	0.40348	0.09334	0.96369	3.40544	5.21974	3.40544	2.2595
3.43612	0.41623	0.11801	1.1029	3.43612	5.30013	3.43612	2.08717
3.4668	0.43351	0.13929	1.22405	3.4668	5.34108	3.4668	1.93065
3.49748	0.45178	0.15363	1.31831	3.49748	5.34344	3.49748	1.7914
3.52816	0.46774	0.15968	1.37917	3.52816	5.31015	3.52816	1.66599
3.55884	0.47883	0.15726	1.40234	3.55884	5.24567	3.55884	1.5471
3.58952	0.48333	0.14695	1.38578	3.58952	5.1556	3.58952	1.4258
3.62019	0.48038	0.13006	1.32972	3.62019	5.04629	3.62019	1.29386
3.65087	0.46983	0.10855	1.23655	3.65087	4.92445	3.65087	1.14566
3.68155	0.45216	0.08536	1.11067	3.68155	4.79684	3.68155	0.97906
3.71223	0.4283	0.06525	0.95826	3.71223	4.67001	3.71223	0.79553
3.74291	0.39953	0.0558	0.78708	3.74291	4.55016	3.74291	0.59987
3.77359	0.36734	0.06167	0.60635	3.77359	4.44312	3.77359	0.39992
3.80427	0.33334	0.07657	0.42785	3.80427	4.3544	3.80427	0.20883
3.83495	0.29912	0.09259	0.27217	3.83495	4.28898	3.83495	0.09038
3.86563	0.26623	0.10555	0.19555	3.86563	4.24989	3.86563	0.19533
3.89631	0.23604	0.11357	0.25653	3.89631	4.23537	3.89631	0.33014
3.92699	0.20968	0.11593	0.38089	3.92699	4.23837	3.92699	0.43908
3.95767	0.18788	0.11263	0.51787	3.95767	4.25076	3.95767	0.51435
3.98835	0.17077	0.10424	0.66037	3.98835	4.26699	3.98835	0.55442
4.01903	0.15784	0.09188	0.8132	4.01903	4.28433	4.01903	0.56146
4.04971	0.14793	0.07722	0.98372	4.04971	4.30156	4.04971	0.54121
4.08039	0.1395	0.06273	1.17777	4.08039	4.31799	4.08039	0.50332
4.11107	0.13099	0.05201	1.3975	4.11107	4.33292	4.11107	0.46174
4.14175	0.121	0.04897	1.64077	4.14175	4.34558	4.14175	0.43378
4.17243	0.10857	0.05397	1.9017	4.17243	4.35527	4.17243	0.43451
4.20311	0.09316	0.06296	2.17162	4.20311	4.36159	4.20311	0.46729
4.23379	0.0749	0.07195	2.44016	4.23379	4.36464	4.23379	0.52226
4.26447	0.05508	0.0786	2.6962	4.26447	4.36514	4.26447	0.58522
4.29515	0.03867	0.08179	2.92867	4.29515	4.36439	4.29515	0.64488
4.32583	0.03915	0.08111	3.12723	4.32583	4.36412	4.32583	0.6947
4.35651	0.05972	0.07667	3.28283	4.35651	4.36614	4.35651	0.73255
4.38719	0.08828	0.06898	3.38817	4.38719	4.37185	4.38719	0.75998
4.41786	0.11881	0.05892	3.43807	4.41786	4.38184	4.41786	0.78136
4.44854	0.14869	0.04779	3.42966	4.44854	4.3956	4.44854	0.80267
4.47922	0.17619	0.03759	3.36254	4.47922	4.41176	4.47922	0.82969
4.5099	0.19996	0.03133	3.23874	4.5099	4.42835	4.5099	0.86617
4.54058	0.21886	0.03158	3.0626	4.54058	4.44329	4.54058	0.91242
4.57126	0.23203	0.03697	2.84058	4.57126	4.45465	4.57126	0.96534
4.60194	0.23891	0.04389	2.58091	4.60194	4.46093	4.60194	1.01942
4.63262	0.23923	0.04991	2.29322	4.63262	4.46115	4.63262	1.06826
4.6633	0.23311	0.05383	1.98811	4.6633	4.45486	4.6633	1.10576
4.69398	0.22103	0.05518	1.67672	4.69398	4.44224	4.69398	1.12696
4.72466	0.20387	0.05387	1.37039	4.72466	4.42404	4.72466	1.12846
4.75534	0.18297	0.05014	1.08032	4.75534	4.40161	4.75534	1.10854
4.78602	0.16023	0.04446	0.81762	4.78602	4.3769	4.78602	1.06718
4.8167	0.13824	0.03757	0.5938	4.8167	4.35241	4.8167	1.00592
4.84738	0.12041	0.03048	0.42186	4.84738	4.33111	4.84738	0.92771
4.87806	0.11047	0.02469	0.31543	4.87806	4.31609	4.87806	0.83669
4.90874	0.11048	0.02198	0.27479	4.90874	4.30984	4.90874	0.73797
4.93942	0.1189	0.02308	0.27048	4.93942	4.31341	4.93942	0.63747
4.9701	0.13176	0.02651	0.26716	4.9701	4.326	4.9701	0.54177
5.00078	0.14526	0.0303	0.24753	5.00078	4.34531	5.00078	0.45784
5.03146	0.15673	0.03323	0.21067	5.03146	4.36836	5.03146	0.39235
5.06214	0.16455	0.03472	0.17132	5.06214	4.39221	5.06214	0.34967
5.09282	0.16786	0.03453	0.16703	5.09282	4.4143	5.09282	0.329
5.1235	0.16632	0.03272	0.22561	5.1235	4.43252	5.1235	0.32374
5.15418	0.15999	0.02946	0.32441	5.15418	4.4452	5.15418	0.32484
5.18486	0.14925	0.02508	0.43811	5.18486	4.45106	5.18486	0.32478
5.21553	0.13473	0.02004	0.5529	5.21553	4.44915	5.21553	0.31916
5.24621	0.11724	0.01496	0.66016	5.24621	4.43888	5.24621	0.3065
5.27689	0.09777	0.01081	0.75364	5.27689	4.42002	5.27689	0.28764
5.30757	0.07748	0.0092	0.82875	5.30757	4.39272	5.30757	0.26542
5.33825	0.05788	0.01065	0.88228	5.33825	4.35763	5.33825	0.24432
5.36893	0.04135	0.01338	0.91231	5.36893	4.31593	5.36893	0.22997
5.39961	0.03216	0.01594	0.9182	5.39961	4.26964	5.39961	0.22737
5.43029	0.03396	0.01772	0.90045	5.43029	4.22208	5.43029	0.2382
5.46097	0.0426	0.01852	0.86063	5.46097	4.17905	5.46097	0.2598
5.49165	0.05232	0.01833	0.80126	5.49165	4.15051	5.49165	0.28717
5.52233	0.06046	0.0172	0.72558	5.52233	4.14804	5.52233	0.31538
5.55301	0.06604	0.0153	0.63748	5.55301	4.172	5.55301	0.34061
5.58369	0.06871	0.01282	0.54125	5.58369	4.21056	5.58369	0.36021
5.61437	0.06849	0.00997	0.44154	5.61437	4.25294	5.61437	0.37251
5.64505	0.06562	0.00701	0.34332	5.64505	4.29287	5.64505	0.37668
5.67573	0.06054	0.00428	0.25231	5.67573	4.32686	5.67573	0.37249
5.70641	0.05389	0.00261	0.17639	5.70641	4.35304	5.70641	0.36026
5.73709	0.04659	0.00333	0.12888	5.73709	4.37059	5.73709	0.34069
5.76777	0.03996	0.00502	0.12311	5.76777	4.37963	5.76777	0.31478
5.79845	0.03579	0.00657	0.14649	5.79845	4.38118	5.79845	0.28372
5.82913	0.03567	0.00772	0.17575	5.82913	4.3771	5.82913	0.24881
5.85981	0.03961	0.00842	0.20032	5.85981	4.37002	5.85981	0.21146
5.89049	0.04605	0.00869	0.21791	5.89049	4.36309	5.89049	0.17341
5.92117	0.05332	0.00854	0.22985	5.92117	4.35952	5.92117	0.13739
5.95185	0.06025	0.00804	0.23924	5.95185	4.36175	5.95185	0.10904
5.98253	0.0662	0.00723	0.24976	5.98253	4.37069	5.98253	0.09897
6.0132	0.07081	0.00617	0.26448	6.0132	4.38547	6.0132	0.11509
6.04388	0.07403	0.0049	0.28475	6.04388	4.40375	6.04388	0.15104
6.07456	0.076	0.00351	0.30979	6.07456	4.4225	6.07456	0.19707
6.10524	0.07708	0.00208	0.33726	6.10524	4.43871	6.10524	0.24736
6.13592	0.07784	0.00103	0.36413	6.13592	4.44982	6.13592	0.29838
6.1666	0.07894	0.00164	0.38737	6.1666	4.45394	6.1666	0.34729
6.19728	0.08106	0.00293	0.4044	6.19728	4.44989	6.19728	0.39145
6.22796	0.08469	0.00417	0.41326	6.22796	4.43725	6.22796	0.42825
6.25864	0.08999	0.0052	0.41265	6.25864	4.41629	6.25864	0.4552
6.28932	0.09673	0.00597	0.40202	6.28932	4.38793	6.28932	0.47006
6.32	0.10441	0.00641	0.38154	6.32	4.35367	6.32	0.47099
6.35068	0.11237	0.00651	0.35208	6.35068	4.31551	6.35068	0.45669
6.38136	0.11992	0.00626	0.31535	6.38136	4.27594	6.38136	0.42658
6.41204	0.12641	0.0057	0.27399	6.41204	4.23784	6.41204	0.38086
6.44272	0.13128	0.00488	0.23207	6.44272	4.20441	6.44272	0.32061
6.4734	0.13407	0.00392	0.19585	6.4734	4.17868	6.4734	0.24803
6.50408	0.13444	0.00303	0.17415	6.50408	4.16261	6.50408	0.16717
6.53476	0.13219	0.00256	0.17481	6.53476	4.15578	6.53476	0.08958
6.56544	0.12722	0.00284	0.19703	6.56544	4.15522	6.56544	0.07674
6.59612	0.11956	0.00361	0.23237	6.59612	4.15698	6.59612	0.15175
6.6268	0.10937	0.00448	0.27262	6.6268	4.15778	6.6268	0.24067
6.65748	0.09691	0.00521	0.31255	6.65748	4.15559	6.65748	0.32586
6.68816	0.08256	0.0057	0.34922	6.68816	4.14958	6.68816	0.40155
6.71884	0.0668	0.00589	0.38109	6.71884	4.13984	6.71884	0.4641
6.74952	0.05033	0.00577	0.40751	6.74952	4.12716	6.74952	0.51096
6.7802	0.03426	0.00536	0.42839	6.7802	4.11284	6.7802	0.54048
6.81087	0.02158	0.00471	0.44402	6.81087	4.09857	6.81087	0.55193
6.84155	0.02032	0.00391	0.45487	6.84155	4.08623	6.84155	0.5455
6.87223	0.03081	0.00308	0.46149	6.87223	4.07745	6.87223	0.52223
6.90291	0.04415	0.00246	0.46428	6.90291	4.07284	6.90291	0.48395
6.93359	0.05696	0.0023	0.4635	6.93359	4.07149	6.93359	0.43316
6.96427	0.06819	0.00265	0.45909	6.96427	4.07142	6.96427	0.37288
6.99495	0.07737	0.00321	0.45081	6.99495	4.07061	6.99495	0.30653
7.02563	0.08425	0.00373	0.43817	7.02563	4.06761	7.02563	0.23796
7.05631	0.08874	0.0041	0.42062	7.05631	4.06167	7.05631	0.17183
7.08699	0.09088	0.00425	0.39762	7.08699	4.05256	7.08699	0.11563
7.11767	0.09078	0.00417	0.36877	7.11767	4.0405	7.11767	0.08575
7.14835	0.08867	0.00389	0.33391	7.14835	4.02599	7.14835	0.0981
7.17903	0.08486	0.00343	0.29319	7.17903	4.00975	7.17903	0.13363
7.20971	0.07972	0.00287	0.24708	7.20971	4.00753	7.20971	0.17245
7.24039	0.07365	0.00228	0.19643	7.24039	4.02475	7.24039	0.20812
7.27107	0.06711	0.00179	0.14246	7.27107	4.04124	7.27107	0.23902
7.30175	0.06052	0.00159	0.087	7.30175	4.05622	7.30175	0.26498
7.33243	0.05431	0.00173	0.0349	7.33243	4.06907	7.33243	0.28619
7.36311	0.0488	0.00208	0.03678	7.36311	4.07932	7.36311	0.30286
7.39379	0.04423	0.00246	0.08563	7.39379	4.0867	7.39379	0.31496
7.42447	0.04073	0.00282	0.1336	7.42447	4.09112	7.42447	0.3223
7.45515	0.03842	0.00311	0.17639	7.45515	4.0927	7.45515	0.32457
7.48583	0.03743	0.00335	0.21239	7.48583	4.09172	7.48583	0.3216
7.51651	0.03801	0.00355	0.24067	7.51651	4.08864	7.51651	0.3135
7.54719	0.04048	0.00372	0.26075	7.54719	4.08404	7.54719	0.30091
7.57787	0.04505	0.00387	0.27271	7.57787	4.07864	7.57787	0.28515
7.60854	0.05167	0.00399	0.27725	7.60854	4.07318	7.60854	0.26829
7.63922	0.06005	0.00406	0.27577	7.63922	4.06845	7.63922	0.2531
7.6699	0.06972	0.00407	0.2705	7.6699	4.06507	7.6699	0.24258
7.70058	0.08011	0.004	0.26459	7.70058	4.06342	7.70058	0.23903
7.73126	0.09064	0.00386	0.26186	7.73126	4.06355	7.73126	0.24301
7.76194	0.10069	0.00367	0.2662	7.76194	4.06517	7.76194	0.25296
7.79262	0.10969	0.00345	0.28035	7.79262	4.06783	7.79262	0.26583
7.8233	0.11708	0.00325	0.3049	7.8233	4.0711	7.8233	0.27828
7.85398	0.12238	0.00312	0.3384	7.85398	4.07461	7.85398	0.28734
7.88466	0.12519	0.00309	0.37823	7.88466	4.07806	7.88466	0.29083
7.91534	0.12522	0.00314	0.42156	7.91534	4.08125	7.91534	0.28738
7.94602	0.12229	0.00323	0.46577	7.94602	4.08396	7.94602	0.27638
7.9767	0.11636	0.00329	0.50867	7.9767	4.086	7.9767	0.25792
8.00738	0.10754	0.00326	0.54846	8.00738	4.08715	8.00738	0.23271
8.03806	0.09606	0.00312	0.5837	8.03806	4.08719	8.03806	0.20195
8.06874	0.08228	0.00286	0.61326	8.06874	4.08592	8.06874	0.16734
8.09942	0.06669	0.00251	0.6363	8.09942	4.08316	8.09942	0.13107
8.1301	0.04988	0.00214	0.65219	8.1301	4.07882	8.1301	0.09626
8.16078	0.03256	0.00193	0.66056	8.16078	4.07287	8.16078	0.06848
8.19146	0.01587	0.00205	0.66124	8.19146	4.06541	8.19146	0.05796
8.22214	0.00786	0.00252	0.65425	8.22214	4.05667	8.22214	0.06909
8.25282	0.02012	0.00317	0.63981	8.25282	4.0471	8.25282	0.0905
8.2835	0.03366	0.00387	0.61834	8.2835	4.03747	8.2835	0.1132
8.31418	0.04544	0.00451	0.59041	8.31418	4.02929	8.31418	0.13399
8.34486	0.05497	0.00504	0.55676	8.34486	4.0252	8.34486	0.15205
8.37554	0.06207	0.00543	0.51829	8.37554	4.02734	8.37554	0.16749
8.40621	0.06681	0.00566	0.47599	8.40621	4.03407	8.40621	0.18083
8.43689	0.06943	0.00576	0.43095	8.43689	4.04241	8.43689	0.19266
8.46757	0.07035	0.00576	0.38428	8.46757	4.05055	8.46757	0.20342
8.49825	0.0701	0.00572	0.33712	8.49825	4.05756	8.49825	0.2133
8.52893	0.06928	0.00569	0.2905	8.52893	4.06297	8.52893	0.22218
8.55961	0.06844	0.00573	0.24534	8.55961	4.06656	8.55961	0.22968
8.59029	0.06793	0.00587	0.20236	8.59029	4.06839	8.59029	0.23523
8.62097	0.06785	0.00611	0.16204	8.62097	4.06871	8.62097	0.23826
8.65165	0.06803	0.00638	0.12452	8.65165	4.06805	8.65165	0.23827
8.68233	0.06811	0.00664	0.08965	8.68233	4.06716	8.68233	0.23488
8.71301	0.06774	0.00683	0.05702	8.71301	4.06699	8.71301	0.22796
8.74369	0.06669	0.00689	0.02631	8.74369	4.06843	8.74369	0.21755
8.77437	0.06504	0.0068	0.0101	8.77437	4.07202	8.77437	0.20394
8.80505	0.06324	0.00654	0.03771	8.80505	4.07775	8.80505	0.18758
8.83573	0.06216	0.00612	0.06896	8.83573	4.08511	8.83573	0.16905
8.86641	0.06301	0.00559	0.10143	8.86641	4.09331	8.86641	0.14906
8.89709	0.06681	0.005	0.13491	8.89709	4.10153	8.89709	0.12832
8.92777	0.07392	0.00442	0.16902	8.92777	4.10904	8.92777	0.10757
8.95845	0.08385	0.00395	0.20318	8.95845	4.1153	8.95845	0.08749
8.98913	0.09562	0.00368	0.23662	8.98913	4.11992	8.98913	0.06867
9.01981	0.10811	0.00366	0.26849	9.01981	4.12274	9.01981	0.05159
9.05049	0.12028	0.00384	0.2979	9.05049	4.1238	9.05049	0.03662
9.08117	0.13124	0.0041	0.32399	9.08117	4.12335	9.08117	0.02406
9.11185	0.14027	0.00436	0.34597	9.11185	4.12183	9.11185	0.01434
9.14253	0.14683	0.00455	0.36319	9.14253	4.11988	9.14253	0.00881
9.17321	0.15053	0.00463	0.37515	9.17321	4.11821	9.17321	0.00937
9.20388	0.15119	0.00459	0.38153	9.20388	4.11751	9.20388	0.01287
9.23456	0.14879	0.00444	0.38221	9.23456	4.11826	9.23456	0.01646
9.26524	0.14349	0.00423	0.37725	9.26524	4.12062	9.26524	0.01959
9.29592	0.13562	0.00398	0.36691	9.29592	4.12432	9.29592	0.02228
9.3266	0.12569	0.00375	0.35164	9.3266	4.12882	9.3266	0.02463
9.35728	0.11437	0.00359	0.33204	9.35728	4.13339	9.35728	0.02676
9.38796	0.10252	0.00352	0.30885	9.38796	4.13731	9.38796	0.02883
9.41864	0.09121	0.00352	0.2829	9.41864	4.13997	9.41864	0.03109
9.44932	0.08172	0.00358	0.25511	9.44932	4.14096	9.44932	0.0339
9.48	0.07538	0.00365	0.22643	9.48	4.14012	9.48	0.03762
9.51068	0.07316	0.00369	0.19781	9.51068	4.13755	9.51068	0.04256
9.54136	0.07509	0.00368	0.1702	9.54136	4.13363	9.54136	0.04881
9.57204	0.08024	0.0036	0.14446	9.57204	4.12904	9.57204	0.0562
9.60272	0.08722	0.00346	0.12142	9.60272	4.12469	9.60272	0.06439
9.6334	0.09481	0.00327	0.10175	9.6334	4.12158	9.6334	0.07289
9.66408	0.10204	0.00307	0.08594	9.66408	4.12058	9.66408	0.08114
9.69476	0.10829	0.00289	0.07416	9.69476	4.12214	9.69476	0.08856
9.72544	0.11314	0.00277	0.0662	9.72544	4.12609	9.72544	0.0946
9.75612	0.11635	0.00274	0.06141	9.75612	4.1317	9.75612	0.09872
9.7868	0.1178	0.00279	0.05902	9.7868	4.1379	9.7868	0.1005
9.81748	0.11751	0.00291	0.05845	9.81748	4.14359	9.81748	0.09961
9.84816	0.11561	0.00305	0.05948	9.84816	4.14779	9.84816	0.09585
9.87884	0.11236	0.0032	0.0622	9.87884	4.14978	9.87884	0.08919
9.90952	0.10815	0.0033	0.06676	9.90952	4.14911	9.90952	0.07981
9.9402	0.1035	0.00336	0.07321	9.9402	4.14567	9.9402	0.06814
9.97088	0.09901	0.00336	0.08134	9.97088	4.13973	9.97088	0.05508

## Sheet: Figure 2e
FeSA/FeAC-2DNPC				FePc				Fe2O3				Fe foil
-13.75	0	0.00157		-14.3	0	0.00356		-14.3	0	0.000805929		-14.4	0	0.00275
-13.75	0.02182	0.00328		-14.3	0.02098	0.00729		-14.3	0.02098	0.00195		-14.4	0.02083	0.00557
-13.75	0.04364	0.00468		-14.3	0.04196	0.01022		-14.3	0.04196	0.00371		-14.4	0.04167	0.00766
-13.75	0.06545	0.0059		-14.3	0.06294	0.01222		-14.3	0.06294	0.00571		-14.4	0.0625	0.00902
-13.75	0.08727	0.00719		-14.3	0.08392	0.01342		-14.3	0.08392	0.00764		-14.4	0.08333	0.00995
-13.75	0.10909	0.00854		-14.3	0.1049	0.01374		-14.3	0.1049	0.00919		-14.4	0.10417	0.01062
-13.75	0.13091	0.00978		-14.3	0.12587	0.01315		-14.3	0.12587	0.01016		-14.4	0.125	0.01112
-13.75	0.15273	0.01065		-14.3	0.14685	0.01172		-14.3	0.14685	0.01045		-14.4	0.14583	0.01143
-13.75	0.17455	0.01092		-14.3	0.16783	0.0097		-14.3	0.16783	0.01007		-14.4	0.16667	0.01149
-13.75	0.19636	0.01047		-14.3	0.18881	0.00754		-14.3	0.18881	0.0092		-14.4	0.1875	0.0112
-13.75	0.21818	0.00932		-14.3	0.20979	0.00595		-14.3	0.20979	0.00811		-14.4	0.20833	0.01053
-13.75	0.24	0.00762		-14.3	0.23077	0.0056		-14.3	0.23077	0.00713		-14.4	0.22917	0.00948
-13.75	0.26182	0.00567		-14.3	0.25175	0.00626		-14.3	0.25175	0.00653		-14.4	0.25	0.00817
-13.75	0.28364	0.00395		-14.3	0.27273	0.00701		-14.3	0.27273	0.00628		-14.4	0.27083	0.00676
-13.75	0.30545	0.00314		-14.3	0.29371	0.00731		-14.3	0.29371	0.00614		-14.4	0.29167	0.00547
-13.75	0.32727	0.00344		-14.3	0.31468	0.00698		-14.3	0.31468	0.00579		-14.4	0.3125	0.00449
-13.75	0.34909	0.00409		-14.3	0.33566	0.00609		-14.3	0.33566	0.00507		-14.4	0.33333	0.00395
-13.75	0.37091	0.00449		-14.3	0.35664	0.00484		-14.3	0.35664	0.00398		-14.4	0.35417	0.00376
-13.75	0.39273	0.00448		-14.3	0.37762	0.00352		-14.3	0.37762	0.00259		-14.4	0.375	0.00368
-13.75	0.41455	0.00412		-14.3	0.3986	0.00251		-14.3	0.3986	0.00107		-14.4	0.39583	0.00354
-13.75	0.43636	0.00349		-14.3	0.41958	0.00214		-14.3	0.41958	0.000419073		-14.4	0.41667	0.00327
-13.75	0.45818	0.00272		-14.3	0.44056	0.00221		-14.3	0.44056	0.00173		-14.4	0.4375	0.00288
-13.75	0.48	0.00192		-14.3	0.46154	0.00224		-14.3	0.46154	0.00275		-14.4	0.45833	0.00242
-13.75	0.50182	0.00117		-14.3	0.48252	0.00196		-14.3	0.48252	0.00343		-14.4	0.47917	0.00197
-13.75	0.52364	0.000690601		-14.3	0.5035	0.00134		-14.3	0.5035	0.00377		-14.4	0.5	0.0016
-13.75	0.54546	0.000980707		-14.3	0.52448	0.00046012		-14.3	0.52448	0.0038		-14.4	0.52083	0.00137
-13.75	0.56727	0.00165		-14.3	0.54546	0.000637967		-14.3	0.54546	0.00359		-14.4	0.54167	0.00132
-13.75	0.58909	0.00238		-14.3	0.56643	0.00176		-14.3	0.56643	0.00322		-14.4	0.5625	0.00141
-13.75	0.61091	0.00307		-14.3	0.58741	0.00284		-14.3	0.58741	0.00276		-14.4	0.58333	0.00158
-13.75	0.63273	0.00369		-14.3	0.60839	0.00381		-14.3	0.60839	0.00228		-14.4	0.60417	0.00176
-13.75	0.65455	0.0042		-14.3	0.62937	0.0046		-14.3	0.62937	0.00186		-14.4	0.625	0.00192
-13.75	0.67636	0.00459		-14.3	0.65035	0.00519		-14.3	0.65035	0.00155		-14.4	0.64583	0.00204
-13.75	0.69818	0.00486		-14.3	0.67133	0.00558		-14.3	0.67133	0.00141		-14.4	0.66667	0.00211
-13.75	0.72	0.00501		-14.3	0.69231	0.00578		-14.3	0.69231	0.00145		-14.4	0.6875	0.00212
-13.75	0.74182	0.00505		-14.3	0.71329	0.00582		-14.3	0.71329	0.00161		-14.4	0.70833	0.00208
-13.75	0.76364	0.005		-14.3	0.73427	0.00572		-14.3	0.73427	0.00181		-14.4	0.72917	0.00199
-13.75	0.78546	0.00486		-14.3	0.75525	0.00551		-14.3	0.75525	0.00199		-14.4	0.75	0.00187
-13.75	0.80727	0.00466		-14.3	0.77622	0.00523		-14.3	0.77622	0.00214		-14.4	0.77083	0.00172
-13.75	0.82909	0.00441		-14.3	0.7972	0.00489		-14.3	0.7972	0.00223		-14.4	0.79167	0.00156
-13.75	0.85091	0.00412		-14.3	0.81818	0.00451		-14.3	0.81818	0.00226		-14.4	0.8125	0.0014
-13.75	0.87273	0.0038		-14.3	0.83916	0.00412		-14.3	0.83916	0.00223		-14.4	0.83333	0.00124
-13.75	0.89455	0.00346		-14.3	0.86014	0.00371		-14.3	0.86014	0.00216		-14.4	0.85417	0.00109
-13.75	0.91636	0.00312		-14.3	0.88112	0.00332		-14.3	0.88112	0.00204		-14.4	0.875	0.000944265
-13.75	0.93818	0.00278		-14.3	0.9021	0.00293		-14.3	0.9021	0.0019		-14.4	0.89583	0.00081613
-13.75	0.96	0.00245		-14.3	0.92308	0.00256		-14.3	0.92308	0.00174		-14.4	0.91667	0.000701388
-13.75	0.98182	0.00213		-14.3	0.94406	0.00222		-14.3	0.94406	0.00156		-14.4	0.9375	0.000599604
-13.75	1.00364	0.00184		-14.3	0.96503	0.00191		-14.3	0.96503	0.00139		-14.4	0.95833	0.000509928
-13.75	1.02546	0.00157		-14.3	0.98601	0.00162		-14.3	0.98601	0.00122		-14.4	0.97917	0.000431338
-13.75	1.04727	0.00133		-14.3	1.00699	0.00137		-14.3	1.00699	0.00105		-14.4	1	0.000362783
-13.75	1.06909	0.00111		-14.3	1.02797	0.00114		-14.3	1.02797	0.000899392		-14.4	1.02083	0.000303261
-13.75	1.09091	0.000920966		-14.3	1.04895	0.000944324		-14.3	1.04895	0.000760459		-14.4	1.04167	0.000251844
-13.75	1.11273	0.000756752		-14.3	1.06993	0.000774876		-14.3	1.06993	0.000636172		-14.4	1.0625	0.000207683
-13.75	1.13454	0.000616333		-14.3	1.09091	0.000630534		-14.3	1.09091	0.00052679		-14.4	1.08333	0.000169998
-13.75	1.15636	0.000497671		-14.3	1.11189	0.000508919		-14.3	1.11189	0.000431956		-14.4	1.10417	0.00013807
-13.75	1.17818	0.000398519		-14.3	1.13287	0.000407525		-14.3	1.13287	0.000350865		-14.4	1.125	0.00011123
-13.75	1.2	0.000316556		-14.3	1.15385	0.000323839		-14.3	1.15385	0.000282414		-14.4	1.14583	8.88581e-05
-13.75	1.22182	0.000249497		-14.3	1.17483	0.000255435		-14.3	1.17483	0.000225332		-14.4	1.16667	7.03755e-05
-13.75	1.24364	0.000195168		-14.3	1.1958	0.000200039		-14.3	1.1958	0.000178271		-14.4	1.1875	5.52487e-05
-13.75	1.26546	0.000151564		-14.3	1.21678	0.000155578		-14.3	1.21678	0.000139891		-14.4	1.20833	4.29886e-05
-13.75	1.28727	0.000116883		-14.3	1.23776	0.000120194		-14.3	1.23776	0.000108912		-14.4	1.22917	3.31511e-05
-13.75	1.30909	8.95336e-05		-14.3	1.25874	9.22653e-05		-14.3	1.25874	8.41496e-05		-14.4	1.25	2.53385e-05
-13.75	1.33091	6.81419e-05		-14.3	1.27972	7.03909e-05		-14.3	1.27972	6.45407e-05		-14.4	1.27083	1.91986e-05
-13.75	1.35273	5.15404e-05		-14.3	1.3007	5.33857e-05		-14.3	1.3007	4.91504e-05		-14.4	1.29167	1.44241e-05
-13.75	1.37454	3.87519e-05		-14.3	1.32168	4.02591e-05		-14.3	1.32168	3.71736e-05		-14.4	1.3125	1.07505e-05
-13.75	1.39636	2.89704e-05		-14.3	1.34266	3.01948e-05		-14.3	1.34266	2.7929e-05		-14.4	1.33333	7.95381e-06
-13.75	1.41818	2.15392e-05		-14.3	1.36364	2.25277e-05		-14.3	1.36364	2.08489e-05		-14.4	1.35417	5.84656e-06
-13.75	1.44	1.59299e-05		-14.3	1.38461	1.67226e-05		-14.3	1.38461	1.5467e-05		-14.4	1.375	4.27459e-06
-13.75	1.46182	1.17218e-05		-14.3	1.40559	1.23529e-05		-14.3	1.40559	1.14055e-05		-14.4	1.39583	3.11286e-06
-13.75	1.48364	8.58343e-06		-14.3	1.42657	9.08199e-06		-14.3	1.42657	8.36165e-06		-14.4	1.41667	2.26152e-06
-13.75	1.50546	6.25588e-06		-14.3	1.44755	6.6467e-06		-14.3	1.44755	6.09577e-06		-14.4	1.4375	1.64203e-06
-13.75	1.52727	4.53895e-06		-14.3	1.46853	4.84283e-06		-14.3	1.46853	4.41988e-06		-14.4	1.45833	1.1936e-06
-13.75	1.54909	3.27893e-06		-14.3	1.48951	3.51329e-06		-14.3	1.48951	3.18807e-06		-14.4	1.47917	8.69943e-07
-13.75	1.57091	2.35878e-06		-14.3	1.51049	2.53802e-06		-14.3	1.51049	2.2881e-06		-14.4	1.5	6.364e-07
-13.75	1.59273	1.69e-06		-14.3	1.53147	1.82594e-06		-14.3	1.53147	1.63437e-06		-14.4	1.52083	4.67474e-07
-13.75	1.61454	1.20612e-06		-14.3	1.55245	1.30837e-06		-14.3	1.55245	1.16214e-06		-14.4	1.54167	3.4471e-07
-13.75	1.63636	8.57545e-07		-14.3	1.57343	9.3382e-07		-14.3	1.57343	8.22831e-07		-14.4	1.5625	2.54945e-07
-13.75	1.65818	6.07494e-07		-14.3	1.59441	6.63928e-07		-14.3	1.59441	5.80265e-07		-14.4	1.58333	1.88878e-07
-13.75	1.68	4.28843e-07		-14.3	1.61539	4.70261e-07		-14.3	1.61539	4.07688e-07		-14.4	1.60417	1.39969e-07
-13.75	1.70182	3.017e-07		-14.3	1.63636	3.31858e-07		-14.3	1.63636	2.85459e-07		-14.4	1.625	1.03606e-07
-13.75	1.72364	2.11553e-07		-14.3	1.65734	2.33343e-07		-14.3	1.65734	1.99253e-07		-14.4	1.64583	7.65043e-08
-13.75	1.74546	1.47867e-07		-14.3	1.67832	1.63493e-07		-14.3	1.67832	1.38689e-07		-14.4	1.66667	5.62968e-08
-13.75	1.76727	1.03032e-07		-14.3	1.6993	1.14155e-07		-14.3	1.6993	9.62894e-08		-14.4	1.6875	4.12505e-08
-13.75	1.78909	7.15735e-08		-14.3	1.72028	7.9436e-08		-14.3	1.72028	6.67015e-08		-14.4	1.70833	3.00792e-08
-13.75	1.81091	4.95732e-08		-14.3	1.74126	5.50925e-08		-14.3	1.74126	4.61123e-08		-14.4	1.72917	2.18182e-08
-13.75	1.83273	3.42358e-08		-14.3	1.76224	3.80846e-08		-14.3	1.76224	3.18207e-08		-14.4	1.75	1.57391e-08
-13.75	1.85455	2.35763e-08		-14.3	1.78322	2.62429e-08		-14.3	1.78322	2.19222e-08		-14.4	1.77083	1.12897e-08
-13.75	1.87636	1.619e-08		-14.3	1.8042	1.80261e-08		-14.3	1.8042	1.50793e-08		-14.4	1.79167	8.05213e-09
-13.75	1.89818	1.1087e-08		-14.3	1.82518	1.23435e-08		-14.3	1.82518	1.03568e-08		-14.4	1.8125	5.71033e-09
-13.75	1.92	7.57142e-09		-14.3	1.84615	8.42632e-09		-14.3	1.84615	7.10248e-09		-14.4	1.83333	4.02677e-09
-13.75	1.94182	5.15643e-09		-14.3	1.86713	5.73473e-09		-14.3	1.86713	4.86306e-09		-14.4	1.85417	2.82378e-09
-13.75	1.96364	3.5021e-09		-14.3	1.88811	3.89109e-09		-14.3	1.88811	3.32414e-09		-14.4	1.875	1.96935e-09
-13.75	1.98546	2.37201e-09		-14.3	1.90909	2.63221e-09		-14.3	1.90909	2.26807e-09		-14.4	1.89583	1.3661e-09
-13.75	2.00727	1.60218e-09		-14.3	1.93007	1.77527e-09		-14.3	1.93007	1.54444e-09		-14.4	1.91667	9.42662e-10
-13.75	2.02909	1.0792e-09		-14.3	1.95105	1.19372e-09		-14.3	1.95105	1.0494e-09		-14.4	1.9375	6.47136e-10
-13.75	2.05091	7.24917e-10		-14.3	1.97203	8.00264e-10		-14.3	1.97203	7.11356e-10		-14.4	1.95833	4.4203e-10
-13.75	2.07273	4.85576e-10		-14.3	1.99301	5.34879e-10		-14.3	1.99301	4.80977e-10		-14.4	1.97917	3.00451e-10
-13.75	2.09455	3.24341e-10		-14.3	2.01399	3.56423e-10		-14.3	2.01399	3.24322e-10		-14.4	2	2.03241e-10
-13.75	2.11636	2.16029e-10		-14.3	2.03497	2.36787e-10		-14.3	2.03497	2.18057e-10		-14.4	2.02083	1.36839e-10
-13.75	2.13818	1.43475e-10		-14.3	2.05594	1.5683e-10		-14.3	2.05594	1.46163e-10		-14.4	2.04167	9.17108e-11
-13.75	2.16	9.50131e-11		-14.3	2.07692	1.03555e-10		-14.3	2.07692	9.76619e-11		-14.4	2.0625	6.11906e-11
-13.75	2.18182	6.27372e-11		-14.3	2.0979	6.8169e-11		-14.3	2.0979	6.50396e-11		-14.4	2.08333	4.06488e-11
-13.75	2.20364	4.13038e-11		-14.3	2.11888	4.4737e-11		-14.3	2.11888	4.31674e-11		-14.4	2.10417	2.68874e-11
-13.75	2.22546	2.71124e-11		-14.3	2.13986	2.92692e-11		-14.3	2.13986	2.85512e-11		-14.4	2.125	1.77105e-11
-13.75	2.24727	1.77439e-11		-14.3	2.16084	1.90905e-11		-14.3	2.16084	1.88172e-11		-14.4	2.14583	1.1618e-11
-13.75	2.26909	1.15777e-11		-14.3	2.18182	1.24133e-11		-14.3	2.18182	1.23575e-11		-14.4	2.16667	7.59071e-12
-13.75	2.29091	7.53146e-12		-14.3	2.2028	8.04668e-12		-14.3	2.2028	8.08594e-12		-14.4	2.1875	4.93996e-12
-13.75	2.31273	4.88439e-12		-14.3	2.22378	5.20009e-12		-14.3	2.22378	5.27167e-12		-14.4	2.20833	3.20246e-12
-13.75	2.33454	3.15797e-12		-14.3	2.24476	3.3502e-12		-14.3	2.24476	3.42434e-12		-14.4	2.22917	2.06821e-12
-13.75	2.35636	2.03546e-12		-14.3	2.26573	2.15178e-12		-14.3	2.26573	2.21623e-12		-14.4	2.25	1.33071e-12
-13.75	2.37818	1.30788e-12		-14.3	2.28671	1.37784e-12		-14.3	2.28671	1.42911e-12		-14.4	2.27083	8.53048e-13
-13.75	2.4	8.37747e-13		-14.3	2.30769	8.79574e-13		-14.3	2.30769	9.18181e-13		-14.4	2.29167	5.4487e-13
-13.75	2.42182	5.34926e-13		-14.3	2.32867	5.59789e-13		-14.3	2.32867	5.87777e-13		-14.4	2.3125	3.46785e-13
-13.75	2.44364	3.40489e-13		-14.3	2.34965	3.55187e-13		-14.3	2.34965	3.74909e-13		-14.4	2.33333	2.19936e-13
-13.75	2.46546	2.1604e-13		-14.3	2.37063	2.24685e-13		-14.3	2.37063	2.38274e-13		-14.4	2.35417	1.39001e-13
-13.75	2.48727	1.36641e-13		-14.3	2.39161	1.41703e-13		-14.3	2.39161	1.50895e-13		-14.4	2.375	8.75462e-14
-13.75	2.50909	8.61462e-14		-14.3	2.41259	8.90983e-14		-14.3	2.41259	9.52205e-14		-14.4	2.39583	5.49505e-14
-13.75	2.53091	5.41375e-14		-14.3	2.43357	5.58534e-14		-14.3	2.43357	5.98764e-14		-14.4	2.41667	3.43742e-14
-13.75	2.55273	3.39125e-14		-14.3	2.45455	3.49076e-14		-14.3	2.45455	3.75199e-14		-14.4	2.4375	2.14303e-14
-13.75	2.57455	2.11748e-14		-14.3	2.47552	2.1751e-14		-14.3	2.47552	2.34293e-14		-14.4	2.45833	1.33158e-14
-13.75	2.59636	1.31786e-14		-14.3	2.4965	1.35122e-14		-14.3	2.4965	1.45801e-14		-14.4	2.47917	8.24624e-15
-13.75	2.61818	8.17541e-15		-14.3	2.51748	8.36867e-15		-14.3	2.51748	9.04224e-15		-14.4	2.5	5.08983e-15
-13.75	2.64	5.05516e-15		-14.3	2.53846	5.16737e-15		-14.3	2.53846	5.58876e-15		-14.4	2.52083	3.13121e-15
-13.75	2.66182	3.11561e-15		-14.3	2.55944	3.18098e-15		-14.3	2.55944	3.44263e-15		-14.4	2.54167	1.91994e-15
-13.75	2.68364	1.91396e-15		-14.3	2.58042	1.95221e-15		-14.3	2.58042	2.11353e-15		-14.4	2.5625	1.17336e-15
-13.75	2.70546	1.17192e-15		-14.3	2.6014	1.19443e-15		-14.3	2.6014	1.29324e-15		-14.4	2.58333	7.14744e-16
-13.75	2.72727	7.15224e-16		-14.3	2.62238	7.28542e-16		-14.3	2.62238	7.88695e-16		-14.4	2.60417	4.33955e-16
-13.75	2.74909	4.35071e-16		-14.3	2.64336	4.43002e-16		-14.3	2.64336	4.79411e-16		-14.4	2.625	2.62613e-16
-13.75	2.77091	2.63785e-16		-14.3	2.66434	2.68538e-16		-14.3	2.66434	2.90456e-16		-14.4	2.64583	1.58405e-16
-13.75	2.79273	1.59409e-16		-14.3	2.68532	1.62274e-16		-14.3	2.68532	1.75402e-16		-14.4	2.66667	9.5237e-17
-13.75	2.81454	9.60159e-17		-14.3	2.70629	9.77523e-17		-14.3	2.70629	1.05578e-16		-14.4	2.6875	5.70725e-17
-13.75	2.83636	5.76425e-17		-14.3	2.72727	5.86992e-17		-14.3	2.72727	6.33434e-17		-14.4	2.70833	3.40907e-17
-13.75	2.85818	3.44914e-17		-14.3	2.74825	3.51365e-17		-14.3	2.74825	3.78811e-17		-14.4	2.72917	2.02971e-17
-13.75	2.88	2.05704e-17		-14.3	2.76923	2.09651e-17		-14.3	2.76923	2.25808e-17		-14.4	2.75	1.20455e-17
-13.75	2.90182	1.22276e-17		-14.3	2.79021	1.24693e-17		-14.3	2.79021	1.34169e-17		-14.4	2.77083	7.12545e-18
-13.75	2.92364	7.24441e-18		-14.3	2.81119	7.39235e-18		-14.3	2.81119	7.94631e-18		-14.4	2.79167	4.20142e-18
-13.75	2.94545	4.27786e-18		-14.3	2.83217	4.36833e-18		-14.3	2.83217	4.69114e-18		-14.4	2.8125	2.46934e-18
-13.75	2.96727	2.51774e-18		-14.3	2.85315	2.57296e-18		-14.3	2.85315	2.76051e-18		-14.4	2.83333	1.44666e-18
-13.75	2.98909	1.47691e-18		-14.3	2.87413	1.51052e-18		-14.3	2.87413	1.6192e-18		-14.4	2.85417	8.44811e-19
-13.75	3.01091	8.63486e-19		-14.3	2.89511	8.83877e-19		-14.3	2.89511	9.46689e-19		-14.4	2.875	4.91767e-19
-13.75	3.03273	5.03167e-19		-14.3	2.91608	5.15492e-19		-14.3	2.91608	5.5171e-19		-14.4	2.89583	2.85345e-19
-13.75	3.05455	2.92229e-19		-14.3	2.93706	2.99648e-19		-14.3	2.93706	3.20486e-19		-14.4	2.91667	1.65041e-19
-13.75	3.07636	1.69156e-19		-14.3	2.95804	1.73601e-19		-14.3	2.95804	1.85565e-19		-14.4	2.9375	9.51542e-20
-13.75	3.09818	9.75889e-20		-14.3	2.97902	1.0024e-19		-14.3	2.97902	1.07096e-19		-14.4	2.95833	5.46864e-20
-13.75	3.12	5.61129e-20		-14.3	3	5.76865e-20		-14.3	3	6.16077e-20		-14.4	2.97917	3.13291e-20
-13.75	3.14182	3.21567e-20		-14.3	3.02098	3.3086e-20		-14.3	3.02098	3.53246e-20		-14.4	3	1.78909e-20
-13.75	3.16364	1.83664e-20		-14.3	3.04196	1.89124e-20		-14.3	3.04196	2.01882e-20		-14.4	3.02083	1.01844e-20
-13.75	3.18546	1.04549e-20		-14.3	3.06294	1.0774e-20		-14.3	3.06294	1.14998e-20		-14.4	3.04167	5.77904e-21
-13.75	3.20727	5.93133e-21		-14.3	3.08392	6.11696e-21		-14.3	3.08392	6.52911e-21		-14.4	3.0625	3.26883e-21
-13.75	3.22909	3.35369e-21		-14.3	3.1049	3.46109e-21		-14.3	3.1049	3.69472e-21		-14.4	3.08333	1.84309e-21
-13.75	3.25091	1.88986e-21		-14.3	3.12587	1.95168e-21		-14.3	3.12587	2.08387e-21		-14.4	3.10417	1.03589e-21
-13.75	3.27273	1.06138e-21		-14.3	3.14685	1.09678e-21		-14.3	3.14685	1.17142e-21		-14.4	3.125	5.80355e-22
-13.75	3.29454	5.94072e-22		-14.3	3.16783	6.14243e-22		-14.3	3.16783	6.5631e-22		-14.4	3.14583	3.24104e-22
-13.75	3.31636	3.31388e-22		-14.3	3.18881	3.42823e-22		-14.3	3.18881	3.66481e-22		-14.4	3.16667	1.80419e-22
-13.75	3.33818	1.8423e-22		-14.3	3.20979	1.9068e-22		-14.3	3.20979	2.03956e-22		-14.4	3.1875	1.00112e-22
-13.75	3.36	1.02072e-22		-14.3	3.23077	1.05692e-22		-14.3	3.23077	1.13125e-22		-14.4	3.20833	5.5372e-23
-13.75	3.38182	5.63608e-23		-14.3	3.25175	5.83827e-23		-14.3	3.25175	6.2534e-23		-14.4	3.22917	3.05276e-23
-13.75	3.40364	3.10145e-23		-14.3	3.27273	3.21383e-23		-14.3	3.27273	3.44511e-23		-14.4	3.25	1.6776e-23
-13.75	3.42545	1.70087e-23		-14.3	3.29371	1.76303e-23		-14.3	3.29371	1.89153e-23		-14.4	3.27083	9.18916e-24
-13.75	3.44727	9.29589e-24		-14.3	3.31468	9.63812e-24		-14.3	3.31468	1.03502e-23		-14.4	3.29167	5.01704e-24
-13.75	3.46909	5.06319e-24		-14.3	3.33566	5.25071e-24		-14.3	3.33566	5.64414e-24		-14.4	3.3125	2.73025e-24
-13.75	3.49091	2.74833e-24		-14.3	3.35664	2.85061e-24		-14.3	3.35664	3.06734e-24		-14.4	3.33333	1.48092e-24
-13.75	3.51273	1.48669e-24		-14.3	3.37762	1.54222e-24		-14.3	3.37762	1.66126e-24		-14.4	3.35417	8.00638e-25
-13.75	3.53455	8.01461e-25		-14.3	3.3986	8.31473e-25		-14.3	3.3986	8.96641e-25		-14.4	3.375	4.31427e-25
-13.75	3.55636	4.30575e-25		-14.3	3.41958	4.46722e-25		-14.3	3.41958	4.82285e-25		-14.4	3.39583	2.31709e-25
-13.75	3.57818	2.30526e-25		-14.3	3.44056	2.39175e-25		-14.3	3.44056	2.58517e-25		-14.4	3.41667	1.24033e-25
-13.75	3.6	1.22996e-25		-14.3	3.46154	1.27609e-25		-14.3	3.46154	1.38094e-25		-14.4	3.4375	6.61741e-26
-13.75	3.62182	6.53981e-26		-14.3	3.48252	6.78475e-26		-14.3	3.48252	7.35111e-26		-14.4	3.45833	3.51876e-26
-13.75	3.64364	3.46528e-26		-14.3	3.5035	3.59478e-26		-14.3	3.5035	3.89964e-26		-14.4	3.47917	1.86482e-26
-13.75	3.66546	1.82983e-26		-14.3	3.52448	1.89801e-26		-14.3	3.52448	2.06152e-26		-14.4	3.5	9.84982e-27
-13.75	3.68727	9.62892e-27		-14.3	3.54546	9.98637e-27		-14.3	3.54546	1.08602e-26		-14.4	3.52083	5.18511e-27
-13.75	3.70909	5.04941e-27		-14.3	3.56643	5.23604e-27		-14.3	3.56643	5.70131e-27		-14.4	3.54167	2.72034e-27
-13.75	3.73091	2.63875e-27		-14.3	3.58741	2.73579e-27		-14.3	3.58741	2.98261e-27		-14.4	3.5625	1.4224e-27
-13.75	3.75273	1.3742e-27		-14.3	3.60839	1.42445e-27		-14.3	3.60839	1.5549e-27		-14.4	3.58333	7.4122e-28
-13.75	3.77454	7.13172e-28		-14.3	3.62937	7.39088e-28		-14.3	3.62937	8.0777e-28		-14.4	3.60417	3.84945e-28
-13.75	3.79636	3.68833e-28		-14.3	3.65035	3.82146e-28		-14.3	3.65035	4.18171e-28		-14.4	3.625	1.99238e-28
-13.75	3.81818	1.90088e-28		-14.3	3.67133	1.96901e-28		-14.3	3.67133	2.15724e-28		-14.4	3.64583	1.0277e-28
-13.75	3.84	9.76271e-29		-14.3	3.69231	1.01099e-28		-14.3	3.69231	1.10898e-28		-14.4	3.66667	5.28297e-29
-13.75	3.86182	4.9966e-29		-14.3	3.71329	5.17291e-29		-14.3	3.71329	5.68098e-29		-14.4	3.6875	2.70647e-29
-13.75	3.88364	2.5484e-29		-14.3	3.73427	2.63758e-29		-14.3	3.73427	2.90001e-29		-14.4	3.70833	1.38179e-29
-13.75	3.90545	1.29523e-29		-14.3	3.75524	1.34018e-29		-14.3	3.75524	1.4752e-29		-14.4	3.72917	7.03056e-30
-13.75	3.92727	6.56017e-30		-14.3	3.77622	6.78581e-30		-14.3	3.77622	7.47788e-30		-14.4	3.75	3.56489e-30
-13.75	3.94909	3.31107e-30		-14.3	3.7972	3.42395e-30		-14.3	3.7972	3.77728e-30		-14.4	3.77083	1.80139e-30
-13.75	3.97091	1.66536e-30		-14.3	3.81818	1.72162e-30		-14.3	3.81818	1.90132e-30		-14.4	3.79167	9.0714e-31
-13.75	3.99273	8.34706e-31		-14.3	3.83916	8.62647e-31		-14.3	3.83916	9.53682e-31		-14.4	3.8125	4.55243e-31
-13.75	4.01455	4.16912e-31		-14.3	3.86014	4.3074e-31		-14.3	3.86014	4.76679e-31		-14.4	3.83333	2.27674e-31
-13.75	4.03636	2.0751e-31		-14.3	3.88112	2.1433e-31		-14.3	3.88112	2.37422e-31		-14.4	3.85417	1.13471e-31
-13.75	4.05818	1.02924e-31		-14.3	3.9021	1.06276e-31		-14.3	3.9021	1.17839e-31		-14.4	3.875	5.63577e-32
-13.75	4.08	5.08724e-32		-14.3	3.92308	5.25141e-32		-14.3	3.92308	5.82817e-32		-14.4	3.89583	2.78946e-32
-13.75	4.10182	2.5057e-32		-14.3	3.94406	2.58585e-32		-14.3	3.94406	2.87241e-32		-14.4	3.91667	1.37588e-32
-13.75	4.12364	1.22987e-32		-14.3	3.96503	1.26887e-32		-14.3	3.96503	1.4107e-32		-14.4	3.9375	6.76299e-33
-13.75	4.14546	6.01553e-33		-14.3	3.98601	6.20466e-33		-14.3	3.98601	6.90391e-33		-14.4	3.95833	3.31276e-33
-13.75	4.16727	2.93205e-33		-14.3	4.00699	3.02348e-33		-14.3	4.00699	3.36689e-33		-14.4	3.97917	1.61709e-33
-13.75	4.18909	1.42414e-33		-14.3	4.02797	1.4682e-33		-14.3	4.02797	1.6362e-33		-14.4	4	7.86633e-34
-13.75	4.21091	6.89311e-34		-14.3	4.04895	7.10476e-34		-14.3	4.04895	7.92351e-34		-14.4	4.02083	3.8133e-34
-13.75	4.23273	3.32476e-34		-14.3	4.06993	3.42612e-34		-14.3	4.06993	3.8236e-34		-14.4	4.04167	1.84213e-34
-13.75	4.25455	1.59805e-34		-14.3	4.09091	1.64644e-34		-14.3	4.09091	1.83866e-34		-14.4	4.0625	8.86807e-35
-13.75	4.27636	7.65421e-35		-14.3	4.11189	7.88456e-35		-14.3	4.11189	8.81057e-35		-14.4	4.08333	4.2543e-35
-13.75	4.29818	3.65337e-35		-14.3	4.13287	3.76269e-35		-14.3	4.13287	4.20708e-35		-14.4	4.10417	2.03384e-35
-13.75	4.32	1.73768e-35		-14.3	4.15385	1.78941e-35		-14.3	4.15385	2.00186e-35		-14.4	4.125	9.6893e-36
-13.75	4.34182	8.23623e-36		-14.3	4.17483	8.48027e-36		-14.3	4.17483	9.49204e-36		-14.4	4.14583	4.59998e-36
-13.75	4.36364	3.89018e-36		-14.3	4.1958	4.00498e-36		-14.3	4.1958	4.48499e-36		-14.4	4.16667	2.17624e-36
-13.75	4.38546	1.83102e-36		-14.3	4.21678	1.88487e-36		-14.3	4.21678	2.11173e-36		-14.4	4.1875	1.026e-36
-13.75	4.40727	8.58813e-37		-14.3	4.23776	8.84002e-37		-14.3	4.23776	9.90813e-37		-14.4	4.20833	4.82026e-37
-13.75	4.42909	4.01409e-37		-14.3	4.25874	4.13157e-37		-14.3	4.25874	4.63255e-37		-14.4	4.22917	2.25674e-37
-13.75	4.45091	1.86964e-37		-14.3	4.27972	1.92428e-37		-14.3	4.27972	2.15837e-37		-14.4	4.25	1.05288e-37
-13.75	4.47273	8.67783e-38		-14.3	4.3007	8.93126e-38		-14.3	4.3007	1.00209e-37		-14.4	4.27083	4.89506e-38
-13.75	4.49454	4.01372e-38		-14.3	4.32168	4.13093e-38		-14.3	4.32168	4.63624e-38		-14.4	4.29167	2.2679e-38
-13.75	4.51636	1.84997e-38		-14.3	4.34266	1.90403e-38		-14.3	4.34266	2.13748e-38		-14.4	4.3125	1.04707e-38
-13.75	4.53818	8.49701e-39		-14.3	4.36364	8.74565e-39		-14.3	4.36364	9.82006e-39		-14.4	4.33333	4.81736e-39
-13.75	4.56	3.8891e-39		-14.3	4.38462	4.00315e-39		-14.3	4.38462	4.49577e-39		-14.4	4.35417	2.20865e-39
-13.75	4.58182	1.77385e-39		-14.3	4.40559	1.82601e-39		-14.3	4.40559	2.05103e-39		-14.4	4.375	1.00909e-39
-13.75	4.60364	8.06241e-40		-14.3	4.42657	8.30031e-40		-14.3	4.42657	9.32434e-40		-14.4	4.39583	4.59423e-40
-13.75	4.62545	3.65171e-40		-14.3	4.44755	3.75991e-40		-14.3	4.44755	4.22418e-40		-14.4	4.41667	2.0844e-40
-13.75	4.64727	1.64821e-40		-14.3	4.46853	1.69728e-40		-14.3	4.46853	1.90698e-40		-14.4	4.4375	9.42388e-41
-13.75	4.66909	7.41326e-41		-14.3	4.48951	7.63519e-41		-14.3	4.48951	8.5788e-41		-14.4	4.45833	4.24582e-41
-13.75	4.69091	3.32269e-41		-14.3	4.51049	3.42277e-41		-14.3	4.51049	3.8458e-41		-14.4	4.47917	1.90623e-41
-13.75	4.71273	1.48407e-41		-14.3	4.53147	1.52907e-41		-14.3	4.53147	1.71801e-41		-14.4	4.5	8.52846e-42
-13.75	4.73454	6.60541e-42		-14.3	4.55245	6.80719e-42		-14.3	4.55245	7.64793e-42		-14.4	4.52083	3.8023e-42
-13.75	4.75636	2.92974e-42		-14.3	4.57343	3.01995e-42		-14.3	4.57343	3.39267e-42		-14.4	4.54167	1.68929e-42
-13.75	4.77818	1.29492e-42		-14.3	4.59441	1.33513e-42		-14.3	4.59441	1.49975e-42		-14.4	4.5625	7.47897e-43
-13.75	4.8	5.70346e-43		-14.3	4.61538	5.88215e-43		-14.3	4.61538	6.60657e-43		-14.4	4.58333	3.29959e-43
-13.75	4.82182	2.50332e-43		-14.3	4.63636	2.5825e-43		-14.3	4.63636	2.9001e-43		-14.4	4.60417	1.45064e-43
-13.75	4.84364	1.09491e-43		-14.3	4.65734	1.12989e-43		-14.3	4.65734	1.26861e-43		-14.4	4.625	6.35532e-44
-13.75	4.86545	4.77226e-44		-14.3	4.67832	4.9263e-44		-14.3	4.67832	5.53001e-44		-14.4	4.64583	2.77457e-44
-13.75	4.88727	2.07278e-44		-14.3	4.6993	2.1404e-44		-14.3	4.6993	2.40216e-44		-14.4	4.66667	1.20707e-44
-13.75	4.90909	8.97149e-45		-14.3	4.72028	9.26746e-45		-14.3	4.72028	1.03982e-44		-14.4	4.6875	5.23297e-45
-13.75	4.93091	3.86954e-45		-14.3	4.74126	3.99867e-45		-14.3	4.74126	4.48536e-45		-14.4	4.70833	2.2607e-45
-13.75	4.95273	1.66317e-45		-14.3	4.76224	1.71933e-45		-14.3	4.76224	1.92804e-45		-14.4	4.72917	9.73234e-46
-13.75	4.97455	7.12358e-46		-14.3	4.78322	7.36702e-46		-14.3	4.78322	8.25873e-46		-14.4	4.75	4.17512e-46
-13.75	4.99636	3.04048e-46		-14.3	4.8042	3.14567e-46		-14.3	4.8042	3.52527e-46		-14.4	4.77083	1.78484e-46
-13.75	5.01818	1.29321e-46		-14.3	4.82517	1.33852e-46		-14.3	4.82517	1.49952e-46		-14.4	4.79167	7.60337e-47
-13.75	5.04	5.48124e-47		-14.3	4.84615	5.67572e-47		-14.3	4.84615	6.35611e-47		-14.4	4.8125	3.22768e-47
-13.75	5.06182	2.31511e-47		-14.3	4.86713	2.39832e-47		-14.3	4.86713	2.6848e-47		-14.4	4.83333	1.36538e-47
-13.75	5.08364	9.74421e-48		-14.3	4.88811	1.0099e-47		-14.3	4.88811	1.13009e-47		-14.4	4.85417	5.75562e-48
-13.75	5.10546	4.087e-48		-14.3	4.90909	4.23779e-48		-14.3	4.90909	4.74018e-48		-14.4	4.875	2.41773e-48
-13.75	5.12727	1.70823e-48		-14.3	4.93007	1.77209e-48		-14.3	4.93007	1.98133e-48		-14.4	4.89583	1.01205e-48
-13.75	5.14909	7.1149e-49		-14.3	4.95105	7.38446e-49		-14.3	4.95105	8.25278e-49		-14.4	4.91667	4.22152e-49
-13.75	5.17091	2.95307e-49		-14.3	4.97203	3.06646e-49		-14.3	4.97203	3.4255e-49		-14.4	4.9375	1.75474e-49
-13.75	5.19273	1.22141e-49		-14.3	4.99301	1.26894e-49		-14.3	4.99301	1.41686e-49		-14.4	4.95833	7.26831e-50
-13.75	5.21455	5.03421e-50		-14.3	5.01399	5.23275e-50		-14.3	5.01399	5.84e-50		-14.4	4.97917	3.00006e-50
-13.75	5.23636	2.06768e-50		-14.3	5.03496	2.15032e-50		-14.3	5.03496	2.39871e-50		-14.4	5	1.23396e-50
-13.75	5.25818	8.46285e-51		-14.3	5.05594	8.80564e-51		-14.3	5.05594	9.818e-51		-14.4	5.02083	5.05762e-51
-13.75	5.28	3.45169e-51		-14.3	5.07692	3.59337e-51		-14.3	5.07692	4.0045e-51		-14.4	5.04167	2.0657e-51
-13.75	5.30182	1.40291e-51		-14.3	5.0979	1.46126e-51		-14.3	5.0979	1.62762e-51		-14.4	5.0625	8.40739e-52
-13.75	5.32364	5.68207e-52		-14.3	5.11888	5.92153e-52		-14.3	5.11888	6.59234e-52		-14.4	5.08333	3.40981e-52
-13.75	5.34546	2.29332e-52		-14.3	5.13986	2.39124e-52		-14.3	5.13986	2.66076e-52		-14.4	5.10417	1.37808e-52
-13.75	5.36727	9.2237e-53		-14.3	5.16084	9.62266e-53		-14.3	5.16084	1.07017e-52		-14.4	5.125	5.54997e-53
-13.75	5.38909	3.6968e-53		-14.3	5.18182	3.85876e-53		-14.3	5.18182	4.2892e-53		-14.4	5.14583	2.22731e-53
-13.75	5.41091	1.47648e-53		-14.3	5.2028	1.54199e-53		-14.3	5.2028	1.71309e-53		-14.4	5.16667	8.90727e-54
-13.75	5.43273	5.87636e-54		-14.3	5.22378	6.1404e-54		-14.3	5.22378	6.81813e-54		-14.4	5.1875	3.54961e-54
-13.75	5.45455	2.33061e-54		-14.3	5.24475	2.43664e-54		-14.3	5.24475	2.70414e-54		-14.4	5.20833	1.40958e-54
-13.75	5.47636	9.21108e-55		-14.3	5.26573	9.63532e-55		-14.3	5.26573	1.06874e-54		-14.4	5.22917	5.57792e-55
-13.75	5.49818	3.6277e-55		-14.3	5.28671	3.79682e-55		-14.3	5.28671	4.20914e-55		-14.4	5.25	2.19951e-55
-13.75	5.52	1.42374e-55		-14.3	5.30769	1.49091e-55		-14.3	5.30769	1.65194e-55		-14.4	5.27083	8.64278e-56
-13.75	5.54182	5.56814e-56		-14.3	5.32867	5.83396e-56		-14.3	5.32867	6.4606e-56		-14.4	5.29167	3.38417e-56
-13.75	5.56364	2.17004e-56		-14.3	5.34965	2.27485e-56		-14.3	5.34965	2.51785e-56		-14.4	5.3125	1.32045e-56
-13.75	5.58545	8.42761e-57		-14.3	5.37063	8.83932e-57		-14.3	5.37063	9.77836e-57		-14.4	5.33333	5.13408e-57
-13.75	5.60727	3.26151e-57		-14.3	5.39161	3.42265e-57		-14.3	5.39161	3.78425e-57		-14.4	5.35417	1.98918e-57
-13.75	5.62909	1.2578e-57		-14.3	5.41259	1.32063e-57		-14.3	5.41259	1.45939e-57		-14.4	5.375	7.67995e-58
-13.75	5.65091	4.83373e-58		-14.3	5.43357	5.07783e-58		-14.3	5.43357	5.60841e-58		-14.4	5.39583	2.95469e-58
-13.75	5.67273	1.8511e-58		-14.3	5.45455	1.94558e-58		-14.3	5.45455	2.14776e-58		-14.4	5.41667	1.13276e-58
-13.75	5.69454	7.06407e-59		-14.3	5.47552	7.42843e-59		-14.3	5.47552	8.19615e-59		-14.4	5.4375	4.32745e-59
-13.75	5.71636	2.68631e-59		-14.3	5.4965	2.82631e-59		-14.3	5.4965	3.11681e-59		-14.4	5.45833	1.64739e-59
-13.75	5.73818	1.01797e-59		-14.3	5.51748	1.07156e-59		-14.3	5.51748	1.1811e-59		-14.4	5.47917	6.2493e-60
-13.75	5.76	3.84406e-60		-14.3	5.53846	4.04843e-60		-14.3	5.53846	4.46006e-60		-14.4	5.5	2.3623e-60
-13.75	5.78182	1.44651e-60		-14.3	5.55944	1.52416e-60		-14.3	5.55944	1.6783e-60		-14.4	5.52083	8.89835e-61
-13.75	5.80364	5.42408e-61		-14.3	5.58042	5.71806e-61		-14.3	5.58042	6.29327e-61		-14.4	5.54167	3.34004e-61
-13.75	5.82545	2.02679e-61		-14.3	5.6014	2.13766e-61		-14.3	5.6014	2.35157e-61		-14.4	5.5625	1.24929e-61
-13.75	5.84727	7.54683e-62		-14.3	5.62238	7.96347e-62		-14.3	5.62238	8.75618e-62		-14.4	5.58333	4.65634e-62
-13.75	5.86909	2.80025e-62		-14.3	5.64336	2.95623e-62		-14.3	5.64336	3.24898e-62		-14.4	5.60417	1.72939e-62
-13.75	5.89091	1.03539e-62		-14.3	5.66434	1.09357e-62		-14.3	5.66434	1.20131e-62		-14.4	5.625	6.40045e-63
-13.75	5.91273	3.81489e-63		-14.3	5.68532	4.0311e-63		-14.3	5.68532	4.42624e-63		-14.4	5.64583	2.36046e-63
-13.75	5.93455	1.40067e-63		-14.3	5.70629	1.48072e-63		-14.3	5.70629	1.62514e-63		-14.4	5.66667	8.6746e-64
-13.75	5.95636	5.12464e-64		-14.3	5.72727	5.41994e-64		-14.3	5.72727	5.94594e-64		-14.4	5.6875	3.17666e-64
-13.75	5.97818	1.86838e-64		-14.3	5.74825	1.9769e-64		-14.3	5.74825	2.16783e-64		-14.4	5.70833	1.1592e-64
-13.75	6	6.78794e-65		-14.3	5.76923	7.18532e-65		-14.3	5.76923	7.87592e-65		-14.4	5.72917	4.21517e-65
-13.7	0	0.00157		-14.3	5.79021	2.60242e-65		-14.3	5.79021	2.85136e-65		-14.4	5.75	1.52735e-65
-13.7	0.02182	0.00328		-14.3	5.81119	9.39241e-66		-14.3	5.81119	1.02867e-65		-14.4	5.77083	5.51477e-66
-13.7	0.04364	0.00468		-14.3	5.83217	3.3779e-66		-14.3	5.83217	3.69804e-66		-14.4	5.79167	1.98419e-66
-13.7	0.06545	0.0059		-14.3	5.85315	1.21056e-66		-14.3	5.85315	1.32477e-66		-14.4	5.8125	7.11389e-67
-13.7	0.08727	0.00719		-14.3	5.87413	4.32306e-67		-14.3	5.87413	4.72913e-67		-14.4	5.83333	2.54154e-67
-13.7	0.10909	0.00855		-14.3	5.89511	1.53839e-67		-14.3	5.89511	1.68226e-67		-14.4	5.85417	9.04798e-68
-13.7	0.13091	0.00979		-14.3	5.91608	5.45519e-68		-14.3	5.91608	5.96319e-68		-14.4	5.875	3.20976e-68
-13.7	0.15273	0.01066		-14.3	5.93706	1.92761e-68		-14.3	5.93706	2.10637e-68		-14.4	5.89583	1.13465e-68
-13.7	0.17455	0.01094		-14.3	5.95804	6.78732e-69		-14.3	5.95804	7.41414e-69		-14.4	5.91667	3.99681e-69
-13.7	0.19636	0.01049		-14.3	5.97902	2.38146e-69		-14.3	5.97902	2.60051e-69		-14.4	5.9375	1.40291e-69
-13.7	0.21818	0.00934		-14.3	6	8.32636e-70		-14.3	6	9.08921e-70		-14.4	5.95833	4.90698e-70
-13.7	0.24	0.00764		-14.25	0	0.00356		-14.25	0	0.000805931		-14.4	5.97917	1.71026e-70
-13.7	0.26182	0.00569		-14.25	0.02098	0.00729		-14.25	0.02098	0.00195		-14.4	6	5.93986e-71
-13.7	0.28364	0.00397		-14.25	0.04196	0.01022		-14.25	0.04196	0.00371		-14.35	0	0.00275
-13.7	0.30545	0.00316		-14.25	0.06294	0.01223		-14.25	0.06294	0.00572		-14.35	0.02083	0.00557
-13.7	0.32727	0.00346		-14.25	0.08392	0.01342		-14.25	0.08392	0.00764		-14.35	0.04167	0.00766
-13.7	0.34909	0.00411		-14.25	0.1049	0.01375		-14.25	0.1049	0.0092		-14.35	0.0625	0.00902
-13.7	0.37091	0.00451		-14.25	0.12587	0.01316		-14.25	0.12587	0.01017		-14.35	0.08333	0.00995
-13.7	0.39273	0.00451		-14.25	0.14685	0.01174		-14.25	0.14685	0.01046		-14.35	0.10417	0.01063
-13.7	0.41455	0.00414		-14.25	0.16783	0.00972		-14.25	0.16783	0.01009		-14.35	0.125	0.01113
-13.7	0.43636	0.00351		-14.25	0.18881	0.00756		-14.25	0.18881	0.00922		-14.35	0.14583	0.01145
-13.7	0.45818	0.00274		-14.25	0.20979	0.00596		-14.25	0.20979	0.00813		-14.35	0.16667	0.0115
-13.7	0.48	0.00193		-14.25	0.23077	0.00562		-14.25	0.23077	0.00716		-14.35	0.1875	0.01122
-13.7	0.50182	0.00117		-14.25	0.25175	0.00628		-14.25	0.25175	0.00655		-14.35	0.20833	0.01055
-13.7	0.52364	0.00068844		-14.25	0.27273	0.00704		-14.25	0.27273	0.00631		-14.35	0.22917	0.00951
-13.7	0.54546	0.000981284		-14.25	0.29371	0.00734		-14.25	0.29371	0.00617		-14.35	0.25	0.0082
-13.7	0.56727	0.00166		-14.25	0.31468	0.00702		-14.25	0.31468	0.00582		-14.35	0.27083	0.00679
-13.7	0.58909	0.0024		-14.25	0.33566	0.00612		-14.25	0.33566	0.0051		-14.35	0.29167	0.00549
-13.7	0.61091	0.0031		-14.25	0.35664	0.00487		-14.25	0.35664	0.004		-14.35	0.3125	0.00452
-13.7	0.63273	0.00373		-14.25	0.37762	0.00354		-14.25	0.37762	0.00261		-14.35	0.33333	0.00398
-13.7	0.65455	0.00425		-14.25	0.3986	0.00252		-14.25	0.3986	0.00108		-14.35	0.35417	0.00379
-13.7	0.67636	0.00466		-14.25	0.41958	0.00214		-14.25	0.41958	0.000418983		-14.35	0.375	0.00371
-13.7	0.69818	0.00493		-14.25	0.44056	0.00222		-14.25	0.44056	0.00174		-14.35	0.39583	0.00357
-13.7	0.72	0.00509		-14.25	0.46154	0.00225		-14.25	0.46154	0.00277		-14.35	0.41667	0.0033
-13.7	0.74182	0.00514		-14.25	0.48252	0.00198		-14.25	0.48252	0.00346		-14.35	0.4375	0.00291
-13.7	0.76364	0.00509		-14.25	0.5035	0.00136		-14.25	0.5035	0.00381		-14.35	0.45833	0.00245
-13.7	0.78546	0.00496		-14.25	0.52448	0.000471304		-14.25	0.52448	0.00384		-14.35	0.47917	0.002
-13.7	0.80727	0.00476		-14.25	0.54546	0.000643062		-14.25	0.54546	0.00363		-14.35	0.5	0.00162
-13.7	0.82909	0.00451		-14.25	0.56643	0.00178		-14.25	0.56643	0.00325		-14.35	0.52083	0.00139
-13.7	0.85091	0.00421		-14.25	0.58741	0.00287		-14.25	0.58741	0.00279		-14.35	0.54167	0.00134
-13.7	0.87273	0.00389		-14.25	0.60839	0.00385		-14.25	0.60839	0.00231		-14.35	0.5625	0.00143
-13.7	0.89455	0.00355		-14.25	0.62937	0.00466		-14.25	0.62937	0.00188		-14.35	0.58333	0.0016
-13.7	0.91636	0.0032		-14.25	0.65035	0.00526		-14.25	0.65035	0.00156		-14.35	0.60417	0.00178
-13.7	0.93818	0.00286		-14.25	0.67133	0.00566		-14.25	0.67133	0.00142		-14.35	0.625	0.00195
-13.7	0.96	0.00252		-14.25	0.69231	0.00587		-14.25	0.69231	0.00147		-14.35	0.64583	0.00207
-13.7	0.98182	0.0022		-14.25	0.71329	0.00592		-14.25	0.71329	0.00163		-14.35	0.66667	0.00214
-13.7	1.00364	0.0019		-14.25	0.73427	0.00582		-14.25	0.73427	0.00183		-14.35	0.6875	0.00216
-13.7	1.02546	0.00162		-14.25	0.75525	0.00562		-14.25	0.75525	0.00203		-14.35	0.70833	0.00212
-13.7	1.04727	0.00137		-14.25	0.77622	0.00533		-14.25	0.77622	0.00218		-14.35	0.72917	0.00203
-13.7	1.06909	0.00115		-14.25	0.7972	0.00499		-14.25	0.7972	0.00227		-14.35	0.75	0.00191
-13.7	1.09091	0.000956507		-14.25	0.81818	0.00461		-14.25	0.81818	0.00231		-14.35	0.77083	0.00176
-13.7	1.11273	0.000787147		-14.25	0.83916	0.00421		-14.25	0.83916	0.00228		-14.35	0.79167	0.0016
-13.7	1.13454	0.000642073		-14.25	0.86014	0.00381		-14.25	0.86014	0.00221		-14.35	0.8125	0.00143
-13.7	1.15636	0.000519263		-14.25	0.88112	0.0034		-14.25	0.88112	0.0021		-14.35	0.83333	0.00127
-13.7	1.17818	0.000416464		-14.25	0.9021	0.00301		-14.25	0.9021	0.00195		-14.35	0.85417	0.00111
-13.7	1.2	0.000331338		-14.25	0.92308	0.00264		-14.25	0.92308	0.00179		-14.35	0.875	0.000968658
-13.7	1.22182	0.000261568		-14.25	0.94406	0.00229		-14.25	0.94406	0.00161		-14.35	0.89583	0.000838105
-13.7	1.24364	0.000204944		-14.25	0.96503	0.00197		-14.25	0.96503	0.00143		-14.35	0.91667	0.000721073
-13.7	1.26546	0.000159419		-14.25	0.98601	0.00167		-14.25	0.98601	0.00126		-14.35	0.9375	0.000617146
-13.7	1.28727	0.000123145		-14.25	1.00699	0.00141		-14.25	1.00699	0.00109		-14.35	0.95833	0.000525482
-13.7	1.30909	9.4489e-05		-14.25	1.02797	0.00118		-14.25	1.02797	0.000931495		-14.35	0.97917	0.000445055
-13.7	1.33091	7.20355e-05		-14.25	1.04895	0.000979187		-14.25	1.04895	0.000788753		-14.35	1	0.000374812
-13.7	1.35273	5.45788e-05		-14.25	1.06993	0.000804642		-14.25	1.06993	0.000660819		-14.35	1.02083	0.000313744
-13.7	1.37454	4.11075e-05		-14.25	1.09091	0.000655714		-14.25	1.09091	0.000548021		-14.35	1.04167	0.000260917
-13.7	1.39636	3.07851e-05		-14.25	1.11189	0.000530028		-14.25	1.11189	0.000450047		-14.35	1.0625	0.000215477
-13.7	1.41818	2.29289e-05		-14.25	1.13287	0.000425066		-14.25	1.13287	0.000366122		-14.35	1.08333	0.000176641
-13.7	1.44	1.69879e-05		-14.25	1.15385	0.000338292		-14.25	1.15385	0.000295154		-14.35	1.10417	0.000143684
-13.7	1.46182	1.25229e-05		-14.25	1.17483	0.000267245		-14.25	1.17483	0.000235868		-14.35	1.125	0.000115934
-13.7	1.48364	9.18668e-06		-14.25	1.1958	0.000209615		-14.25	1.1958	0.000186904		-14.35	1.14583	9.27626e-05
-13.7	1.50546	6.70786e-06		-14.25	1.21678	0.000163281		-14.25	1.21678	0.000146902		-14.35	1.16667	7.35862e-05
-13.7	1.52727	4.87591e-06		-14.25	1.23776	0.000126347		-14.25	1.23776	0.000114557		-14.35	1.1875	5.78635e-05
-13.7	1.54909	3.52895e-06		-14.25	1.25874	9.71442e-05		-14.25	1.25874	8.86568e-05		-14.35	1.20833	4.50971e-05
-13.7	1.57091	2.54344e-06		-14.25	1.27972	7.42336e-05		-14.25	1.27972	6.81108e-05		-14.35	1.22917	3.48347e-05
-13.7	1.59273	1.82579e-06		-14.25	1.3007	5.63926e-05		-14.25	1.3007	5.19565e-05		-14.35	1.25	2.66693e-05
-13.7	1.61454	1.30554e-06		-14.25	1.32168	4.25973e-05		-14.25	1.32168	3.93628e-05		-14.35	1.27083	2.02402e-05
-13.7	1.63636	9.30046e-07		-14.25	1.34266	3.20021e-05		-14.25	1.34266	2.96245e-05		-14.35	1.29167	1.52313e-05
-13.7	1.65818	6.60152e-07		-14.25	1.36364	2.39166e-05		-14.25	1.36364	2.21529e-05		-14.35	1.3125	1.13704e-05
-13.7	1.68	4.66943e-07		-14.25	1.38461	1.7784e-05		-14.25	1.38461	1.64631e-05		-14.35	1.33333	8.42548e-06
-13.7	1.70182	3.29164e-07		-14.25	1.40559	1.31598e-05		-14.25	1.40559	1.21614e-05		-14.35	1.35417	6.20258e-06
-13.7	1.72364	2.31279e-07		-14.25	1.42657	9.69224e-06		-14.25	1.42657	8.93173e-06		-14.35	1.375	4.54142e-06
-13.7	1.74546	1.61987e-07		-14.25	1.44755	7.10591e-06		-14.25	1.44755	6.52303e-06		-14.35	1.39583	3.31171e-06
-13.7	1.76727	1.13104e-07		-14.25	1.46853	5.18673e-06		-14.25	1.46853	4.7382e-06		-14.35	1.41667	2.40913e-06
-13.7	1.78909	7.87354e-08		-14.25	1.48951	3.76961e-06		-14.25	1.48951	3.42388e-06		-14.35	1.4375	1.7514e-06
-13.7	1.81091	5.46494e-08		-14.25	1.51049	2.7282e-06		-14.25	1.51049	2.46182e-06		-14.35	1.45833	1.27467e-06
-13.7	1.83273	3.78224e-08		-14.25	1.53147	1.96642e-06		-14.25	1.53147	1.76168e-06		-14.35	1.47917	9.30183e-07
-13.7	1.85455	2.61027e-08		-14.25	1.55245	1.41168e-06		-14.25	1.55245	1.25497e-06		-14.35	1.5	6.8136e-07
-13.7	1.87636	1.79643e-08		-14.25	1.57343	1.00948e-06		-14.25	1.57343	8.90201e-07		-14.35	1.52083	5.0121e-07
-13.7	1.89818	1.23293e-08		-14.25	1.59441	7.19099e-07		-14.25	1.59441	6.28936e-07		-14.35	1.54167	3.70165e-07
-13.7	1.92	8.4388e-09		-14.25	1.61539	5.1033e-07		-14.25	1.61539	4.42704e-07		-14.35	1.5625	2.74241e-07
-13.7	1.94182	5.76024e-09		-14.25	1.63636	3.60843e-07		-14.25	1.63636	3.10553e-07		-14.35	1.58333	2.03554e-07
-13.7	1.96364	3.92122e-09		-14.25	1.65734	2.54227e-07		-14.25	1.65734	2.17173e-07		-14.35	1.60417	1.51149e-07
-13.7	1.98546	2.66209e-09		-14.25	1.67832	1.78483e-07		-14.25	1.67832	1.51445e-07		-14.35	1.625	1.12119e-07
-13.7	2.00727	1.80235e-09		-14.25	1.6993	1.24875e-07		-14.25	1.6993	1.05344e-07		-14.35	1.64583	8.29735e-08
-13.7	2.02909	1.21694e-09		-14.25	1.72028	8.70737e-08		-14.25	1.72028	7.31121e-08		-14.35	1.66667	6.11965e-08
-13.7	2.05091	8.19419e-10		-14.25	1.74126	6.05148e-08		-14.25	1.74126	5.06408e-08		-14.35	1.6875	4.49449e-08
-13.7	2.07273	5.50223e-10		-14.25	1.76224	4.19206e-08		-14.25	1.76224	3.50133e-08		-14.35	1.70833	3.28504e-08
-13.7	2.09455	3.68433e-10		-14.25	1.78322	2.89473e-08		-14.25	1.78322	2.4169e-08		-14.35	1.72917	2.38851e-08
-13.7	2.11636	2.46012e-10		-14.25	1.8042	1.99263e-08		-14.25	1.8042	1.6658e-08		-14.35	1.75	1.72714e-08
-13.7	2.13818	1.63803e-10		-14.25	1.82518	1.36742e-08		-14.25	1.82518	1.14643e-08		-14.35	1.77083	1.24187e-08
-13.7	2.16	1.08754e-10		-14.25	1.84615	9.35516e-09		-14.25	1.84615	7.87825e-09		-14.35	1.79167	8.8788e-09
-13.7	2.18182	7.19966e-11		-14.25	1.86713	6.38096e-09		-14.25	1.86713	5.40565e-09		-14.35	1.8125	6.31187e-09
-13.7	2.20364	4.75243e-11		-14.25	1.88811	4.33926e-09		-14.25	1.88811	3.70301e-09		-14.35	1.83333	4.4618e-09
-13.7	2.22546	3.12784e-11		-14.25	1.90909	2.94203e-09		-14.25	1.90909	2.53216e-09		-14.35	1.85417	3.13649e-09
-13.7	2.24727	2.05253e-11		-14.25	1.93007	1.98877e-09		-14.25	1.93007	1.72816e-09		-14.35	1.875	2.19281e-09
-13.7	2.26909	1.34288e-11		-14.25	1.95105	1.34038e-09		-14.25	1.95105	1.17694e-09		-14.35	1.89583	1.52485e-09
-13.7	2.29091	8.75959e-12		-14.25	1.97203	9.0069e-10		-14.25	1.97203	7.99686e-10		-14.35	1.91667	1.05481e-09
-13.7	2.31273	5.6966e-12		-14.25	1.99301	6.03429e-10		-14.25	1.99301	5.41995e-10		-14.35	1.9375	7.25923e-10
-13.7	2.33454	3.69339e-12		-14.25	2.01399	4.03065e-10		-14.25	2.01399	3.66356e-10		-14.35	1.95833	4.97082e-10
-13.7	2.35636	2.38729e-12		-14.25	2.03497	2.68422e-10		-14.25	2.03497	2.46928e-10		-14.35	1.97917	3.38717e-10
-13.7	2.37818	1.53832e-12		-14.25	2.05594	1.78218e-10		-14.25	2.05594	1.65931e-10		-14.35	2	2.29703e-10
-13.7	2.4	9.8819e-13		-14.25	2.07692	1.1797e-10		-14.25	2.07692	1.11152e-10		-14.35	2.02083	1.55048e-10
-13.7	2.42182	6.32822e-13		-14.25	2.0979	7.78518e-11		-14.25	2.0979	7.42145e-11		-14.35	2.04167	1.04179e-10
-13.7	2.44364	4.03983e-13		-14.25	2.11888	5.12206e-11		-14.25	2.11888	4.93853e-11		-14.35	2.0625	6.96877e-11
-13.7	2.46546	2.57086e-13		-14.25	2.13986	3.35966e-11		-14.25	2.13986	3.27498e-11		-14.35	2.08333	4.64126e-11
-13.7	2.48727	1.63087e-13		-14.25	2.16084	2.19694e-11		-14.25	2.16084	2.16419e-11		-14.35	2.10417	3.07795e-11
-13.7	2.50909	1.0313e-13		-14.25	2.18182	1.43224e-11		-14.25	2.18182	1.42506e-11		-14.35	2.125	2.03271e-11
-13.7	2.53091	6.50079e-14		-14.25	2.2028	9.30857e-12		-14.25	2.2028	9.34996e-12		-14.35	2.14583	1.33694e-11
-13.7	2.55273	4.08469e-14		-14.25	2.22378	6.0315e-12		-14.25	2.22378	6.11242e-12		-14.35	2.16667	8.7581e-12
-13.7	2.57455	2.55835e-14		-14.25	2.24476	3.89622e-12		-14.25	2.24476	3.98141e-12		-14.35	2.1875	5.71484e-12
-13.7	2.59636	1.59722e-14		-14.25	2.26573	2.50923e-12		-14.25	2.26573	2.58393e-12		-14.35	2.20833	3.71471e-12
-13.7	2.61818	9.93964e-15		-14.25	2.28671	1.61109e-12		-14.25	2.28671	1.67087e-12		-14.35	2.22917	2.4055e-12
-13.7	2.64	6.16557e-15		-14.25	2.30769	1.03129e-12		-14.25	2.30769	1.07654e-12		-14.35	2.25	1.55193e-12
-13.7	2.66182	3.81215e-15		-14.25	2.32867	6.58165e-13		-14.25	2.32867	6.91109e-13		-14.35	2.27083	9.97583e-13
-13.7	2.68364	2.34941e-15		-14.25	2.34965	4.18773e-13		-14.25	2.34965	4.4208e-13		-14.35	2.29167	6.38945e-13
-13.7	2.70546	1.44323e-15		-14.25	2.37063	2.65654e-13		-14.25	2.37063	2.81774e-13		-14.35	2.3125	4.07789e-13
-13.7	2.72727	8.83694e-16		-14.25	2.39161	1.68016e-13		-14.25	2.39161	1.7896e-13		-14.35	2.33333	2.59349e-13
-13.7	2.74909	5.39328e-16		-14.25	2.41259	1.05946e-13		-14.25	2.41259	1.13261e-13		-14.35	2.35417	1.64372e-13
-13.7	2.77091	3.28087e-16		-14.25	2.43357	6.66069e-14		-14.25	2.43357	7.14302e-14		-14.35	2.375	1.0382e-13
-13.7	2.79273	1.98933e-16		-14.25	2.45455	4.17497e-14		-14.25	2.45455	4.48924e-14		-14.35	2.39583	6.5352e-14
-13.7	2.81454	1.20228e-16		-14.25	2.47552	2.60908e-14		-14.25	2.47552	2.81167e-14		-14.35	2.41667	4.09989e-14
-13.7	2.83636	7.24243e-17		-14.25	2.4965	1.62563e-14		-14.25	2.4965	1.75497e-14		-14.35	2.4375	2.56348e-14
-13.7	2.85818	4.34852e-17		-14.25	2.51748	1.00984e-14		-14.25	2.51748	1.09168e-14		-14.35	2.45833	1.59751e-14
-13.7	2.88	2.60242e-17		-14.25	2.53846	6.25424e-15		-14.25	2.53846	6.76796e-15		-14.35	2.47917	9.92238e-15
-13.7	2.90182	1.55234e-17		-14.25	2.55944	3.86178e-15		-14.25	2.55944	4.1818e-15		-14.35	2.5	6.14267e-15
-13.7	2.92364	9.2294e-18		-14.25	2.58042	2.37731e-15		-14.25	2.58042	2.57526e-15		-14.35	2.52083	3.79027e-15
-13.7	2.94545	5.46931e-18		-14.25	2.6014	1.45903e-15		-14.25	2.6014	1.58067e-15		-14.35	2.54167	2.3311e-15
-13.7	2.96727	3.23046e-18		-14.25	2.62238	8.92721e-16		-14.25	2.62238	9.67016e-16		-14.35	2.5625	1.429e-15
-13.7	2.98909	1.90181e-18		-14.25	2.64336	5.44548e-16		-14.25	2.64336	5.89662e-16		-14.35	2.58333	8.73146e-16
-13.7	3.01091	1.11593e-18		-14.25	2.66434	3.31145e-16		-14.25	2.66434	3.5839e-16		-14.35	2.60417	5.31775e-16
-13.7	3.03273	6.52643e-19		-14.25	2.68532	2.00749e-16		-14.25	2.68532	2.1712e-16		-14.35	2.625	3.22818e-16
-13.7	3.05455	3.80435e-19		-14.25	2.70629	1.21321e-16		-14.25	2.70629	1.31111e-16		-14.35	2.64583	1.95335e-16
-13.7	3.07636	2.21029e-19		-14.25	2.72727	7.30901e-17		-14.25	2.72727	7.89187e-17		-14.35	2.66667	1.17813e-16
-13.7	3.09818	1.27991e-19		-14.25	2.74825	4.38948e-17		-14.25	2.74825	4.73503e-17		-14.35	2.6875	7.08279e-17
-13.7	3.12	7.387e-20		-14.25	2.76923	2.6278e-17		-14.25	2.76923	2.83186e-17		-14.35	2.70833	4.24437e-17
-13.7	3.14182	4.24929e-20		-14.25	2.79021	1.56816e-17		-14.25	2.79021	1.68822e-17		-14.35	2.72917	2.53525e-17
-13.7	3.16364	2.43624e-20		-14.25	2.81119	9.32816e-18		-14.25	2.81119	1.00322e-17		-14.35	2.75	1.5095e-17
-13.7	3.18546	1.39212e-20		-14.25	2.83217	5.53103e-18		-14.25	2.83217	5.94258e-18		-14.35	2.77083	8.95881e-18
-13.7	3.20727	7.92839e-21		-14.25	2.85315	3.26897e-18		-14.25	2.85315	3.50884e-18		-14.35	2.79167	5.29999e-18
-13.7	3.22909	4.50031e-21		-14.25	2.87413	1.92578e-18		-14.25	2.87413	2.0652e-18		-14.35	2.8125	3.12544e-18
-13.7	3.25091	2.54593e-21		-14.25	2.89511	1.13079e-18		-14.25	2.89511	1.21163e-18		-14.35	2.83333	1.83721e-18
-13.7	3.27273	1.43547e-21		-14.25	2.91608	6.61815e-19		-14.25	2.91608	7.08571e-19		-14.35	2.85417	1.07652e-18
-13.7	3.29454	8.06651e-22		-14.25	2.93706	3.86065e-19		-14.25	2.93706	4.1305e-19		-14.35	2.875	6.28791e-19
-13.7	3.31636	4.51769e-22		-14.25	2.95804	2.24465e-19		-14.25	2.95804	2.40008e-19		-14.35	2.89583	3.66108e-19
-13.7	3.33818	2.52165e-22		-14.25	2.97902	1.30076e-19		-14.25	2.97902	1.3901e-19		-14.35	2.91667	2.12488e-19
-13.7	3.36	1.40277e-22		-14.25	3	7.51275e-20		-14.25	3	8.02538e-20		-14.35	2.9375	1.22938e-19
-13.7	3.38182	7.77721e-23		-14.25	3.02098	4.32464e-20		-14.25	3.02098	4.61824e-20		-14.35	2.95833	7.09024e-20
-13.7	3.40364	4.29725e-23		-14.25	3.04196	2.48111e-20		-14.25	3.04196	2.64897e-20		-14.35	2.97917	4.07629e-20
-13.7	3.42545	2.36639e-23		-14.25	3.06294	1.41867e-20		-14.25	3.06294	1.51448e-20		-14.35	3	2.33613e-20
-13.7	3.44727	1.2987e-23		-14.25	3.08392	8.08451e-21		-14.25	3.08392	8.63037e-21		-14.35	3.02083	1.33462e-20
-13.7	3.46909	7.10322e-24		-14.25	3.1049	4.59154e-21		-14.25	3.1049	4.90199e-21		-14.35	3.04167	7.60054e-21
-13.7	3.49091	3.87191e-24		-14.25	3.12587	2.59891e-21		-14.25	3.12587	2.77516e-21		-14.35	3.0625	4.3148e-21
-13.7	3.51273	2.10337e-24		-14.25	3.14685	1.46606e-21		-14.25	3.14685	1.56592e-21		-14.35	3.08333	2.44177e-21
-13.7	3.53455	1.13874e-24		-14.25	3.16783	8.24199e-22		-14.25	3.16783	8.80677e-22		-14.35	3.10417	1.37744e-21
-13.7	3.55636	6.14398e-25		-14.25	3.18881	4.61778e-22		-14.25	3.18881	4.93653e-22		-14.35	3.125	7.74581e-22
-13.7	3.57818	3.30363e-25		-14.25	3.20979	2.5784e-22		-14.25	3.20979	2.75791e-22		-14.35	3.14583	4.34192e-22
-13.7	3.6	1.7703e-25		-14.25	3.23077	1.43477e-22		-14.25	3.23077	1.53564e-22		-14.35	3.16667	2.42614e-22
-13.7	3.62182	9.45398e-26		-14.25	3.25175	7.9566e-23		-14.25	3.25175	8.52203e-23		-14.35	3.1875	1.35135e-22
-13.7	3.64364	5.03145e-26		-14.25	3.27273	4.39726e-23		-14.25	3.27273	4.71344e-23		-14.35	3.20833	7.50292e-23
-13.7	3.66546	2.66859e-26		-14.25	3.29371	2.42184e-23		-14.25	3.29371	2.59819e-23		-14.35	3.22917	4.15244e-23
-13.7	3.68727	1.41052e-26		-14.25	3.31468	1.32927e-23		-14.25	3.31468	1.42737e-23		-14.35	3.25	2.29077e-23
-13.7	3.70909	7.42987e-27		-14.25	3.33566	7.27092e-24		-14.25	3.33566	7.815e-24		-14.35	3.27083	1.25968e-23
-13.7	3.73091	3.90023e-27		-14.25	3.35664	3.96339e-24		-14.25	3.35664	4.26431e-24		-14.35	3.29167	6.90461e-24
-13.7	3.75273	2.04035e-27		-14.25	3.37762	2.15302e-24		-14.25	3.37762	2.31894e-24		-14.35	3.3125	3.77234e-24
-13.7	3.77454	1.06371e-27		-14.25	3.3986	1.16554e-24		-14.25	3.3986	1.25675e-24		-14.35	3.33333	2.05433e-24
-13.7	3.79636	5.52641e-28		-14.25	3.41958	6.28797e-25		-14.25	3.41958	6.7877e-25		-14.35	3.35417	1.1151e-24
-13.7	3.81818	2.86131e-28		-14.25	3.44056	3.38058e-25		-14.25	3.44056	3.6535e-25		-14.35	3.375	6.03306e-25
-13.7	3.84	1.47635e-28		-14.25	3.46154	1.81122e-25		-14.25	3.46154	1.95977e-25		-14.35	3.39583	3.2534e-25
-13.7	3.86182	7.59123e-29		-14.25	3.48252	9.67045e-26		-14.25	3.48252	1.04763e-25		-14.35	3.41667	1.74867e-25
-13.7	3.88364	3.88987e-29		-14.25	3.5035	5.14542e-26		-14.25	3.5035	5.58101e-26		-14.35	3.4375	9.36794e-26
-13.7	3.90545	1.98636e-29		-14.25	3.52448	2.72829e-26		-14.25	3.52448	2.96292e-26		-14.35	3.45833	5.002e-26
-13.7	3.92727	1.01083e-29		-14.25	3.54546	1.44164e-26		-14.25	3.54546	1.56757e-26		-14.35	3.47917	2.66196e-26
-13.7	3.94909	5.12621e-30		-14.25	3.56643	7.59136e-27		-14.25	3.56643	8.26479e-27		-14.35	3.5	1.41193e-26
-13.7	3.97091	2.59067e-30		-14.25	3.58741	3.98361e-27		-14.25	3.58741	4.34242e-27		-14.35	3.52083	7.46409e-27
-13.7	3.99273	1.30474e-30		-14.25	3.60839	2.0832e-27		-14.25	3.60839	2.27366e-27		-14.35	3.54167	3.93266e-27
-13.7	4.01455	6.54836e-31		-14.25	3.62937	1.08562e-27		-14.25	3.62937	1.18635e-27		-14.35	3.5625	2.06509e-27
-13.7	4.03636	3.27519e-31		-14.25	3.65035	5.63796e-28		-14.25	3.65035	6.16866e-28		-14.35	3.58333	1.08077e-27
-13.7	4.05818	1.63244e-31		-14.25	3.67133	2.91783e-28		-14.25	3.67133	3.19638e-28		-14.35	3.60417	5.63719e-28
-13.7	4.08	8.10834e-32		-14.25	3.69231	1.50485e-28		-14.25	3.69231	1.6505e-28		-14.35	3.625	2.9304e-28
-13.7	4.10182	4.01349e-32		-14.25	3.71329	7.73431e-29		-14.25	3.71329	8.49296e-29		-14.35	3.64583	1.51817e-28
-13.7	4.12364	1.97974e-32		-14.25	3.73427	3.96137e-29		-14.25	3.73427	4.35502e-29		-14.35	3.66667	7.83869e-29
-13.7	4.14546	9.73166e-33		-14.25	3.75524	2.02192e-29		-14.25	3.75524	2.2254e-29		-14.35	3.6875	4.0336e-29
-13.7	4.16727	4.76717e-33		-14.25	3.77622	1.02844e-29		-14.25	3.77622	1.13321e-29		-14.35	3.70833	2.06854e-29
-13.7	4.18909	2.32718e-33		-14.25	3.7972	5.213e-30		-14.25	3.7972	5.75043e-30		-14.35	3.72917	1.0572e-29
-13.7	4.21091	1.13212e-33		-14.25	3.81818	2.63326e-30		-14.25	3.81818	2.90786e-30		-14.35	3.75	5.3848e-30
-13.7	4.23273	5.48842e-34		-14.25	3.83916	1.32555e-30		-14.25	3.83916	1.46532e-30		-14.35	3.77083	2.73337e-30
-13.7	4.25455	2.65154e-34		-14.25	3.86014	6.64957e-31		-14.25	3.86014	7.35824e-31		-14.35	3.79167	1.38275e-30
-13.7	4.27636	1.27656e-34		-14.25	3.88112	3.32421e-31		-14.25	3.88112	3.68214e-31		-14.35	3.8125	6.97112e-31
-13.7	4.29818	6.12461e-35		-14.25	3.9021	1.65607e-31		-14.25	3.9021	1.83616e-31		-14.35	3.83333	3.50246e-31
-13.7	4.32	2.92826e-35		-14.25	3.92308	8.22182e-32		-14.25	3.92308	9.12438e-32		-14.35	3.85417	1.7537e-31
-13.7	4.34182	1.39519e-35		-14.25	3.94406	4.06775e-32		-14.25	3.94406	4.51836e-32		-14.35	3.875	8.75075e-32
-13.7	4.36364	6.62449e-36		-14.25	3.96503	2.00557e-32		-14.25	3.96503	2.22968e-32		-14.35	3.89583	4.35155e-32
-13.7	4.38546	3.13447e-36		-14.25	3.98601	9.85415e-33		-14.25	3.98601	1.09644e-32		-14.35	3.91667	2.1565e-32
-13.7	4.40727	1.47798e-36		-14.25	4.00699	4.82502e-33		-14.25	4.00699	5.37298e-33		-14.35	3.9375	1.06503e-32
-13.7	4.42909	6.94494e-37		-14.25	4.02797	2.35439e-33		-14.25	4.02797	2.62378e-33		-14.35	3.95833	5.24178e-33
-13.7	4.45091	3.25208e-37		-14.25	4.04895	1.14487e-33		-14.25	4.04895	1.27681e-33		-14.35	3.97917	2.57099e-33
-13.7	4.47273	1.51757e-37		-14.25	4.06993	5.54795e-34		-14.25	4.06993	6.19165e-34		-14.35	4	1.25668e-33
-13.7	4.49454	7.05712e-38		-14.25	4.09091	2.67922e-34		-14.25	4.09091	2.99208e-34		-14.35	4.02083	6.12139e-34
-13.7	4.51636	3.2704e-38		-14.25	4.11189	1.28939e-34		-14.25	4.11189	1.44087e-34		-14.35	4.04167	2.97152e-34
-13.7	4.53818	1.51032e-38		-14.25	4.13287	6.18388e-35		-14.25	4.13287	6.91448e-35		-14.35	4.0625	1.4375e-34
-13.7	4.56	6.95072e-39		-14.25	4.15385	2.95554e-35		-14.25	4.15385	3.30659e-35		-14.35	4.08333	6.93005e-35
-13.7	4.58182	3.18776e-39		-14.25	4.17483	1.40771e-35		-14.25	4.17483	1.57575e-35		-14.35	4.10417	3.3294e-35
-13.7	4.60364	1.45692e-39		-14.25	4.1958	6.68178e-36		-14.25	4.1958	7.48307e-36		-14.35	4.125	1.59402e-35
-13.7	4.62545	6.63556e-40		-14.25	4.21678	3.16061e-36		-14.25	4.21678	3.54127e-36		-14.35	4.14583	7.60537e-36
-13.7	4.64727	3.01172e-40		-14.25	4.23776	1.48988e-36		-14.25	4.23776	1.67003e-36		-14.35	4.16667	3.61614e-36
-13.7	4.66909	1.36222e-40		-14.25	4.25874	6.99895e-37		-14.25	4.25874	7.8483e-37		-14.35	4.1875	1.71343e-36
-13.7	4.69091	6.14004e-41		-14.25	4.27972	3.27654e-37		-14.25	4.27972	3.67548e-37		-14.35	4.20833	8.09072e-37
-13.7	4.71273	2.75798e-41		-14.25	4.3007	1.52862e-37		-14.25	4.3007	1.7153e-37		-14.35	4.22917	3.80718e-37
-13.7	4.73454	1.23454e-41		-14.25	4.32168	7.10701e-38		-14.25	4.32168	7.97726e-38		-14.35	4.25	1.78532e-37
-13.7	4.75636	5.50696e-42		-14.25	4.34266	3.29288e-38		-14.25	4.34266	3.69705e-38		-14.35	4.27083	8.34304e-38
-13.7	4.77818	2.44802e-42		-14.25	4.36364	1.52043e-38		-14.25	4.36364	1.70743e-38		-14.35	4.29167	3.88533e-38
-13.7	4.8	1.08445e-42		-14.25	4.38462	6.99615e-39		-14.25	4.38462	7.85817e-39		-14.35	4.3125	1.80313e-38
-13.7	4.82182	4.78742e-43		-14.25	4.40559	3.20815e-39		-14.25	4.40559	3.60402e-39		-14.35	4.33333	8.33914e-39
-13.7	4.84364	2.10614e-43		-14.25	4.42657	1.46606e-39		-14.25	4.42657	1.64718e-39		-14.35	4.35417	3.84335e-39
-13.7	4.86545	9.2335e-44		-14.25	4.44755	6.67653e-40		-14.25	4.44755	7.50213e-40		-14.35	4.375	1.76519e-39
-13.7	4.88727	4.03404e-44		-14.25	4.46853	3.03007e-40		-14.25	4.46853	3.405e-40		-14.35	4.39583	8.0792e-40
-13.7	4.90909	1.75634e-44		-14.25	4.48951	1.37043e-40		-14.25	4.48951	1.54006e-40		-14.35	4.41667	3.68501e-40
-13.7	4.93091	7.62028e-45		-14.25	4.51049	6.17679e-41		-14.25	4.51049	6.94145e-41		-14.35	4.4375	1.67495e-40
-13.7	4.95273	3.29479e-45		-14.25	4.53147	2.77441e-41		-14.25	4.53147	3.11782e-41		-14.35	4.45833	7.58678e-41
-13.7	4.97455	1.41964e-45		-14.25	4.55245	1.24189e-41		-14.25	4.55245	1.39554e-41		-14.35	4.47917	3.42457e-41
-13.7	4.99636	6.09571e-46		-14.25	4.57343	5.5398e-42		-14.25	4.57343	6.22477e-42		-14.35	4.5	1.54045e-41
-13.7	5.01818	2.60834e-46		-14.25	4.59441	2.46268e-42		-14.25	4.59441	2.76691e-42		-14.35	4.52083	6.90525e-42
-13.7	5.04	1.11224e-46		-14.25	4.61538	1.091e-42		-14.25	4.61538	1.22562e-42		-14.35	4.54167	3.08464e-42
-13.7	5.06182	4.72634e-47		-14.25	4.63636	4.81661e-43		-14.25	4.63636	5.41015e-43		-14.35	4.5625	1.37316e-42
-13.7	5.08364	2.00146e-47		-14.25	4.65734	2.11914e-43		-14.25	4.65734	2.37986e-43		-14.35	4.58333	6.09154e-43
-13.7	5.10546	8.44623e-48		-14.25	4.67832	9.29138e-44		-14.25	4.67832	1.04324e-43		-14.35	4.60417	2.69293e-43
-13.7	5.12727	3.55199e-48		-14.25	4.6993	4.05977e-44		-14.25	4.6993	4.55733e-44		-14.35	4.625	1.18635e-43
-13.7	5.14909	1.48859e-48		-14.25	4.72028	1.76776e-44		-14.25	4.72028	1.98393e-44		-14.35	4.64583	5.20826e-44
-13.7	5.17091	6.21688e-49		-14.25	4.74126	7.67086e-45		-14.25	4.74126	8.60663e-45		-14.35	4.66667	2.27857e-44
-13.7	5.19273	2.58739e-49		-14.25	4.76224	3.31716e-45		-14.25	4.76224	3.72075e-45		-14.35	4.6875	9.93391e-45
-13.7	5.21455	1.07311e-49		-14.25	4.78322	1.42951e-45		-14.25	4.78322	1.60295e-45		-14.35	4.70833	4.31587e-45
-13.7	5.23636	4.4353e-50		-14.25	4.8042	6.13917e-46		-14.25	4.8042	6.88178e-46		-14.35	4.72917	1.86856e-45
-13.7	5.25818	1.82681e-50		-14.25	4.82517	2.62743e-46		-14.25	4.82517	2.94424e-46		-14.35	4.75	8.06182e-46
-13.7	5.28	7.49818e-51		-14.25	4.84615	1.1206e-46		-14.25	4.84615	1.25527e-46		-14.35	4.77083	3.46616e-46
-13.7	5.30182	3.06698e-51		-14.25	4.86713	4.76286e-47		-14.25	4.86713	5.33323e-47		-14.35	4.79167	1.48509e-46
-13.7	5.32364	1.25014e-51		-14.25	4.88811	2.01737e-47		-14.25	4.88811	2.25806e-47		-14.35	4.8125	6.34081e-47
-13.7	5.34546	5.07808e-52		-14.25	4.90909	8.51528e-48		-14.25	4.90909	9.52738e-48		-14.35	4.83333	2.69789e-47
-13.7	5.36727	2.05557e-52		-14.25	4.93007	3.58188e-48		-14.25	4.93007	4.00592e-48		-14.35	4.85417	1.14391e-47
-13.7	5.38909	8.29196e-53		-14.25	4.95105	1.50148e-48		-14.25	4.95105	1.6785e-48		-14.35	4.875	4.83335e-48
-13.7	5.41091	3.33329e-53		-14.25	4.97203	6.27228e-49		-14.25	4.97203	7.00864e-49		-14.35	4.89583	2.03512e-48
-13.7	5.43273	1.33531e-53		-14.25	4.99301	2.61112e-49		-14.25	4.99301	2.91633e-49		-14.35	4.91667	8.53927e-49
-13.7	5.45455	5.33066e-54		-14.25	5.01399	1.08324e-49		-14.25	5.01399	1.20929e-49		-14.35	4.9375	3.57057e-49
-13.7	5.47636	2.12066e-54		-14.25	5.03496	4.47835e-50		-14.25	5.03496	4.99708e-50		-14.35	4.95833	1.48778e-49
-13.7	5.49818	8.40722e-55		-14.25	5.05594	1.84504e-50		-14.25	5.05594	2.05775e-50		-14.35	4.97917	6.17773e-50
-13.7	5.52	3.32143e-55		-14.25	5.07692	7.57512e-51		-14.25	5.07692	8.44423e-51		-14.35	5	2.55626e-50
-13.7	5.54182	1.30764e-55		-14.25	5.0979	3.09932e-51		-14.25	5.0979	3.45318e-51		-14.35	5.02083	1.05406e-50
-13.7	5.56364	5.13026e-56		-14.25	5.11888	1.26368e-51		-14.25	5.11888	1.40724e-51		-14.35	5.04167	4.33123e-51
-13.7	5.58545	2.00577e-56		-14.25	5.13986	5.13455e-52		-14.25	5.13986	5.7149e-52		-14.35	5.0625	1.77355e-51
-13.7	5.60727	7.81472e-57		-14.25	5.16084	2.07902e-52		-14.25	5.16084	2.31281e-52		-14.35	5.08333	7.23702e-52
-13.7	5.62909	3.03413e-57		-14.25	5.18182	8.38897e-53		-14.25	5.18182	9.3274e-53		-14.35	5.10417	2.9428e-52
-13.7	5.65091	1.17394e-57		-14.25	5.2028	3.37326e-53		-14.25	5.2028	3.74863e-53		-14.35	5.125	1.19247e-52
-13.7	5.67273	4.5263e-58		-14.25	5.22378	1.35171e-53		-14.25	5.22378	1.50132e-53		-14.35	5.14583	4.81523e-53
-13.7	5.69454	1.73913e-58		-14.25	5.24475	5.39769e-54		-14.25	5.24475	5.99193e-54		-14.35	5.16667	1.93763e-53
-13.7	5.71636	6.65896e-59		-14.25	5.26573	2.14794e-54		-14.25	5.26573	2.38314e-54		-14.35	5.1875	7.7698e-54
-13.7	5.73818	2.5408e-59		-14.25	5.28671	8.5178e-55		-14.25	5.28671	9.44542e-55		-14.35	5.20833	3.10478e-54
-13.7	5.76	9.66098e-60		-14.25	5.30769	3.36606e-55		-14.25	5.30769	3.73064e-55		-14.35	5.22917	1.23634e-54
-13.7	5.78182	3.66066e-60		-14.25	5.32867	1.32558e-55		-14.25	5.32867	1.46837e-55		-14.35	5.25	4.90597e-55
-13.7	5.80364	1.38225e-60		-14.25	5.34965	5.2021e-56		-14.25	5.34965	5.75936e-56		-14.35	5.27083	1.93997e-55
-13.7	5.82545	5.20112e-61		-14.25	5.37063	2.03442e-56		-14.25	5.37063	2.25115e-56		-14.35	5.29167	7.64451e-56
-13.7	5.84727	1.95027e-61		-14.25	5.39161	7.92847e-57		-14.25	5.39161	8.76844e-57		-14.35	5.3125	3.00183e-56
-13.7	5.86909	7.28753e-62		-14.25	5.41259	3.07912e-57		-14.25	5.41259	3.40353e-57		-14.35	5.33333	1.17464e-56
-13.7	5.89091	2.71363e-62		-14.25	5.43357	1.19165e-57		-14.25	5.43357	1.31651e-57		-14.35	5.35417	4.58041e-57
-13.7	5.91273	1.00695e-62		-14.25	5.45455	4.5958e-58		-14.25	5.45455	5.07468e-58		-14.35	5.375	1.77986e-57
-13.7	5.93455	3.72347e-63		-14.25	5.47552	1.76627e-58		-14.25	5.47552	1.94931e-58		-14.35	5.39583	6.89207e-58
-13.7	5.95636	1.37206e-63		-14.25	5.4965	6.76457e-59		-14.25	5.4965	7.46174e-59		-14.35	5.41667	2.65947e-58
-13.7	5.97818	5.03831e-64		-14.25	5.51748	2.58172e-59		-14.25	5.51748	2.84634e-59		-14.35	5.4375	1.02263e-58
-13.7	6	1.84366e-64		-14.25	5.53846	9.81888e-60		-14.25	5.53846	1.08199e-59		-14.35	5.45833	3.91856e-59
-13.65	0	0.00157		-14.25	5.55944	3.72134e-60		-14.25	5.55944	4.09868e-60		-14.35	5.47917	1.49628e-59
-13.65	0.02182	0.00328		-14.25	5.58042	1.40547e-60		-14.25	5.58042	1.54722e-60		-14.35	5.5	5.69353e-60
-13.65	0.04364	0.00468		-14.25	5.6014	5.28966e-61		-14.25	5.6014	5.82032e-61		-14.35	5.52083	2.15889e-60
-13.65	0.06545	0.0059		-14.25	5.62238	1.98389e-61		-14.25	5.62238	2.18187e-61		-14.35	5.54167	8.15751e-61
-13.65	0.08727	0.0072		-14.25	5.64336	7.41464e-62		-14.25	5.64336	8.15071e-62		-14.35	5.5625	3.0716e-61
-13.65	0.10909	0.00855		-14.25	5.66434	2.7615e-62		-14.25	5.66434	3.03423e-62		-14.35	5.58333	1.15253e-61
-13.65	0.13091	0.0098		-14.25	5.68532	1.0249e-62		-14.25	5.68532	1.12561e-62		-14.35	5.60417	4.30942e-62
-13.65	0.15273	0.01068		-14.25	5.70629	3.79055e-63		-14.25	5.70629	4.16113e-63		-14.35	5.625	1.6057e-62
-13.65	0.17455	0.01095		-14.25	5.72727	1.39702e-63		-14.25	5.72727	1.53292e-63		-14.35	5.64583	5.96195e-63
-13.65	0.19636	0.01051		-14.25	5.74825	5.13082e-64		-14.25	5.74825	5.62748e-64		-14.35	5.66667	2.20593e-63
-13.65	0.21818	0.00936		-14.25	5.76923	1.87781e-64		-14.25	5.76923	2.0587e-64		-14.35	5.6875	8.13343e-64
-13.65	0.24	0.00766		-14.25	5.79021	6.8485e-65		-14.25	5.79021	7.50507e-65		-14.35	5.70833	2.98836e-64
-13.65	0.26182	0.00572		-14.25	5.81119	2.48897e-65		-14.25	5.81119	2.72647e-65		-14.35	5.72917	1.09414e-64
-13.65	0.28364	0.00399		-14.25	5.83217	9.01415e-66		-14.25	5.83217	9.87031e-66		-14.35	5.75	3.99197e-65
-13.65	0.30545	0.00318		-14.25	5.85315	3.25319e-66		-14.25	5.85315	3.56077e-66		-14.35	5.77083	1.45138e-65
-13.65	0.32727	0.00349		-14.25	5.87413	1.16997e-66		-14.25	5.87413	1.28009e-66		-14.35	5.79167	5.25839e-66
-13.65	0.34909	0.00414		-14.25	5.89511	4.19292e-67		-14.25	5.89511	4.58584e-67		-14.35	5.8125	1.89846e-66
-13.65	0.37091	0.00454		-14.25	5.91608	1.4974e-67		-14.25	5.91608	1.63712e-67		-14.35	5.83333	6.83009e-67
-13.65	0.39273	0.00454		-14.25	5.93706	5.32892e-68		-14.25	5.93706	5.82404e-68		-14.35	5.85417	2.44866e-67
-13.65	0.41455	0.00417		-14.25	5.95804	1.88981e-68		-14.25	5.95804	2.06467e-68		-14.35	5.875	8.74799e-68
-13.65	0.43636	0.00354		-14.25	5.97902	6.67845e-69		-14.25	5.97902	7.29387e-69		-14.35	5.89583	3.11433e-68
-13.65	0.45818	0.00277		-14.25	6	2.35185e-69		-14.25	6	2.56772e-69		-14.35	5.91667	1.10483e-68
-13.65	0.48	0.00195		-14.2	0	0.00356		-14.2	0	0.000805933		-14.35	5.9375	3.90575e-69
-13.65	0.50182	0.00118		-14.2	0.02098	0.00729		-14.2	0.02098	0.00195		-14.35	5.95833	1.37591e-69
-13.65	0.52364	0.000686193		-14.2	0.04196	0.01022		-14.2	0.04196	0.00371		-14.35	5.97917	4.83003e-70
-13.65	0.54546	0.000981773		-14.2	0.06294	0.01223		-14.2	0.06294	0.00572		-14.35	6	1.68961e-70
-13.65	0.56727	0.00167		-14.2	0.08392	0.01343		-14.2	0.08392	0.00765		-14.3	0	0.00275
-13.65	0.58909	0.00242		-14.2	0.1049	0.01376		-14.2	0.1049	0.0092		-14.3	0.02083	0.00557
-13.65	0.61091	0.00313		-14.2	0.12587	0.01317		-14.2	0.12587	0.01018		-14.3	0.04167	0.00766
-13.65	0.63273	0.00377		-14.2	0.14685	0.01175		-14.2	0.14685	0.01047		-14.3	0.0625	0.00902
-13.65	0.65455	0.00431		-14.2	0.16783	0.00973		-14.2	0.16783	0.01011		-14.3	0.08333	0.00995
-13.65	0.67636	0.00472		-14.2	0.18881	0.00758		-14.2	0.18881	0.00924		-14.3	0.10417	0.01063
-13.65	0.69818	0.00501		-14.2	0.20979	0.00598		-14.2	0.20979	0.00815		-14.3	0.125	0.01114
-13.65	0.72	0.00517		-14.2	0.23077	0.00564		-14.2	0.23077	0.00718		-14.3	0.14583	0.01146
-13.65	0.74182	0.00523		-14.2	0.25175	0.0063		-14.2	0.25175	0.00658		-14.3	0.16667	0.01152
-13.65	0.76364	0.00518		-14.2	0.27273	0.00707		-14.2	0.27273	0.00634		-14.3	0.1875	0.01124
-13.65	0.78546	0.00505		-14.2	0.29371	0.00737		-14.2	0.29371	0.0062		-14.3	0.20833	0.01058
-13.65	0.80727	0.00485		-14.2	0.31468	0.00705		-14.2	0.31468	0.00585		-14.3	0.22917	0.00954
-13.65	0.82909	0.0046		-14.2	0.33566	0.00615		-14.2	0.33566	0.00513		-14.3	0.25	0.00823
-13.65	0.85091	0.00431		-14.2	0.35664	0.00489		-14.2	0.35664	0.00403		-14.3	0.27083	0.00682
-13.65	0.87273	0.00398		-14.2	0.37762	0.00356		-14.2	0.37762	0.00263		-14.3	0.29167	0.00552
-13.65	0.89455	0.00364		-14.2	0.3986	0.00253		-14.2	0.3986	0.00109		-14.3	0.3125	0.00455
-13.65	0.91636	0.00329		-14.2	0.41958	0.00215		-14.2	0.41958	0.000419131		-14.3	0.33333	0.00401
-13.65	0.93818	0.00294		-14.2	0.44056	0.00223		-14.2	0.44056	0.00175		-14.3	0.35417	0.00381
-13.65	0.96	0.00259		-14.2	0.46154	0.00227		-14.2	0.46154	0.00279		-14.3	0.375	0.00374
-13.65	0.98182	0.00227		-14.2	0.48252	0.002		-14.2	0.48252	0.00349		-14.3	0.39583	0.0036
-13.65	1.00364	0.00196		-14.2	0.5035	0.00138		-14.2	0.5035	0.00384		-14.3	0.41667	0.00333
-13.65	1.02546	0.00168		-14.2	0.52448	0.000482851		-14.2	0.52448	0.00388		-14.3	0.4375	0.00294
-13.65	1.04727	0.00142		-14.2	0.54546	0.000648463		-14.2	0.54546	0.00367		-14.3	0.45833	0.00248
-13.65	1.06909	0.00119		-14.2	0.56643	0.00179		-14.2	0.56643	0.00329		-14.3	0.47917	0.00202
-13.65	1.09091	0.00099331		-14.2	0.58741	0.00291		-14.2	0.58741	0.00282		-14.3	0.5	0.00164
-13.65	1.11273	0.000818669		-14.2	0.60839	0.0039		-14.2	0.60839	0.00234		-14.3	0.52083	0.00141
-13.65	1.13454	0.000668809		-14.2	0.62937	0.00472		-14.2	0.62937	0.0019		-14.3	0.54167	0.00136
-13.65	1.15636	0.000541724		-14.2	0.65035	0.00534		-14.2	0.65035	0.00158		-14.3	0.5625	0.00145
-13.65	1.17818	0.000435162		-14.2	0.67133	0.00575		-14.2	0.67133	0.00144		-14.3	0.58333	0.00162
-13.65	1.2	0.000346765		-14.2	0.69231	0.00597		-14.2	0.69231	0.00148		-14.3	0.60417	0.00181
-13.65	1.22182	0.000274187		-14.2	0.71329	0.00602		-14.2	0.71329	0.00165		-14.3	0.625	0.00198
-13.65	1.24364	0.00021518		-14.2	0.73427	0.00593		-14.2	0.73427	0.00186		-14.3	0.64583	0.0021
-13.65	1.26546	0.000167656		-14.2	0.75525	0.00573		-14.2	0.75525	0.00206		-14.3	0.66667	0.00218
-13.65	1.28727	0.000129723		-14.2	0.77622	0.00544		-14.2	0.77622	0.00222		-14.3	0.6875	0.00219
-13.65	1.30909	9.9703e-05		-14.2	0.7972	0.0051		-14.2	0.7972	0.00232		-14.3	0.70833	0.00216
-13.65	1.33091	7.61392e-05		-14.2	0.81818	0.00472		-14.2	0.81818	0.00235		-14.3	0.72917	0.00207
-13.65	1.35273	5.77866e-05		-14.2	0.83916	0.00431		-14.2	0.83916	0.00233		-14.3	0.75	0.00195
-13.65	1.37454	4.35987e-05		-14.2	0.86014	0.0039		-14.2	0.86014	0.00226		-14.3	0.77083	0.0018
-13.65	1.39636	3.27077e-05		-14.2	0.88112	0.00349		-14.2	0.88112	0.00215		-14.3	0.79167	0.00163
-13.65	1.41818	2.44037e-05		-14.2	0.9021	0.00309		-14.2	0.9021	0.002		-14.3	0.8125	0.00146
-13.65	1.44	1.81128e-05		-14.2	0.92308	0.00271		-14.2	0.92308	0.00184		-14.3	0.83333	0.0013
-13.65	1.46182	1.33761e-05		-14.2	0.94406	0.00236		-14.2	0.94406	0.00166		-14.3	0.85417	0.00114
-13.65	1.48364	9.83035e-06		-14.2	0.96503	0.00203		-14.2	0.96503	0.00148		-14.3	0.875	0.000993613
-13.65	1.50546	7.19099e-06		-14.2	0.98601	0.00173		-14.2	0.98601	0.0013		-14.3	0.89583	0.000860607
-13.65	1.52727	5.23676e-06		-14.2	1.00699	0.00146		-14.2	1.00699	0.00112		-14.3	0.91667	0.000741251
-13.65	1.54909	3.79719e-06		-14.2	1.02797	0.00122		-14.2	1.02797	0.000964651		-14.3	0.9375	0.000635148
-13.65	1.57091	2.74194e-06		-14.2	1.04895	0.00102		-14.2	1.04895	0.000818019		-14.3	0.95833	0.000541462
-13.65	1.59273	1.97203e-06		-14.2	1.06993	0.000835462		-14.2	1.06993	0.000686349		-14.3	0.97917	0.000459167
-13.65	1.61454	1.41283e-06		-14.2	1.09091	0.000681823		-14.2	1.09091	0.000570044		-14.3	1	0.000387203
-13.65	1.63636	1.00843e-06		-14.2	1.11189	0.000551948		-14.2	1.11189	0.000468843		-14.3	1.02083	0.000324556
-13.65	1.65818	7.17192e-07		-14.2	1.13287	0.000443309		-14.2	1.13287	0.000381998		-14.3	1.04167	0.000270288
-13.65	1.68	5.08294e-07		-14.2	1.15385	0.000353346		-14.2	1.15385	0.000308431		-14.3	1.0625	0.00022354
-13.65	1.70182	3.59031e-07		-14.2	1.17483	0.000279567		-14.2	1.17483	0.000246865		-14.3	1.08333	0.000183523
-13.65	1.72364	2.52775e-07		-14.2	1.1958	0.00021962		-14.2	1.1958	0.00019593		-14.3	1.10417	0.00014951
-13.65	1.74546	1.77404e-07		-14.2	1.21678	0.000171343		-14.2	1.21678	0.000154244		-14.3	1.125	0.000120822
-13.65	1.76727	1.24125e-07		-14.2	1.23776	0.000132796		-14.2	1.23776	0.000120477		-14.3	1.14583	9.68266e-05
-13.65	1.78909	8.6588e-08		-14.2	1.25874	0.000102266		-14.2	1.25874	9.33919e-05		-14.3	1.16667	7.69335e-05
-13.65	1.81091	6.02267e-08		-14.2	1.27972	7.82743e-05		-14.2	1.27972	7.18678e-05		-14.3	1.1875	6.05941e-05
-13.65	1.83273	4.17715e-08		-14.2	1.3007	5.95595e-05		-14.2	1.3007	5.49144e-05		-14.3	1.20833	4.73028e-05
-13.65	1.85455	2.88905e-08		-14.2	1.32168	4.5064e-05		-14.2	1.32168	4.16742e-05		-14.3	1.22917	3.65987e-05
-13.65	1.87636	1.99264e-08		-14.2	1.34266	3.39118e-05		-14.2	1.34266	3.14178e-05		-14.3	1.25	2.80661e-05
-13.65	1.89818	1.37062e-08		-14.2	1.36364	2.53867e-05		-14.2	1.36364	2.35344e-05		-14.3	1.27083	2.13352e-05
-13.65	1.92	9.40224e-09		-14.2	1.38461	1.89095e-05		-14.2	1.38461	1.75203e-05		-14.3	1.29167	1.60815e-05
-13.65	1.94182	6.43243e-09		-14.2	1.40559	1.40168e-05		-14.2	1.40559	1.29652e-05		-14.3	1.3125	1.20241e-05
-13.65	1.96364	4.38887e-09		-14.2	1.42657	1.03415e-05		-14.2	1.42657	9.53891e-06		-14.3	1.33333	8.9238e-06
-13.65	1.98546	2.9865e-09		-14.2	1.44755	7.59537e-06		-14.2	1.44755	6.97892e-06		-14.3	1.35417	6.57929e-06
-13.65	2.00727	2.02676e-09		-14.2	1.46853	5.55392e-06		-14.2	1.46853	5.07847e-06		-14.3	1.375	4.82416e-06
-13.65	2.02909	1.37172e-09		-14.2	1.48951	4.0438e-06		-14.2	1.48951	3.6764e-06		-14.3	1.39583	3.52271e-06
-13.65	2.05091	9.25865e-10		-14.2	1.51049	2.93201e-06		-14.2	1.51049	2.6482e-06		-14.3	1.41667	2.56595e-06
-13.65	2.07273	6.23217e-10		-14.2	1.53147	2.11724e-06		-14.2	1.53147	1.89852e-06		-14.3	1.4375	1.86773e-06
-13.65	2.09455	4.18342e-10		-14.2	1.55245	1.52281e-06		-14.2	1.55245	1.35493e-06		-14.3	1.45833	1.36098e-06
-13.65	2.11636	2.80036e-10		-14.2	1.57343	1.09101e-06		-14.2	1.57343	9.62874e-07		-14.3	1.47917	9.94397e-07
-13.65	2.13818	1.86929e-10		-14.2	1.59441	7.78669e-07		-14.2	1.59441	6.81535e-07		-14.3	1.5	7.29339e-07
-13.65	2.16	1.24425e-10		-14.2	1.61539	5.53678e-07		-14.2	1.61539	4.80615e-07		-14.3	1.52083	5.37256e-07
-13.65	2.18182	8.25843e-11		-14.2	1.63636	3.9226e-07		-14.2	1.63636	3.37773e-07		-14.3	1.54167	3.97399e-07
-13.65	2.20364	5.46557e-11		-14.2	1.65734	2.7691e-07		-14.2	1.65734	2.36647e-07		-14.3	1.5625	2.9492e-07
-13.65	2.22546	3.60671e-11		-14.2	1.67832	1.94797e-07		-14.2	1.67832	1.65333e-07		-14.3	1.58333	2.19311e-07
-13.65	2.24727	2.37309e-11		-14.2	1.6993	1.36564e-07		-14.2	1.6993	1.1522e-07		-14.3	1.60417	1.63175e-07
-13.65	2.26909	1.55681e-11		-14.2	1.72028	9.54192e-08		-14.2	1.72028	8.01173e-08		-14.3	1.625	1.21295e-07
-13.65	2.29091	1.01827e-11		-14.2	1.74126	6.64518e-08		-14.2	1.74126	5.55986e-08		-14.3	1.64583	8.99628e-08
-13.65	2.31273	6.64037e-12		-14.2	1.76224	4.61293e-08		-14.2	1.76224	3.85152e-08		-14.3	1.66667	6.65023e-08
-13.65	2.33454	4.31728e-12		-14.2	1.78322	3.19208e-08		-14.2	1.78322	2.66382e-08		-14.3	1.6875	4.89551e-08
-13.65	2.35636	2.7984e-12		-14.2	1.8042	2.202e-08		-14.2	1.8042	1.83962e-08		-14.3	1.70833	3.58657e-08
-13.65	2.37818	1.80835e-12		-14.2	1.82518	1.51436e-08		-14.2	1.82518	1.26862e-08		-14.3	1.72917	2.61395e-08
-13.65	2.4	1.16499e-12		-14.2	1.84615	1.0383e-08		-14.2	1.84615	8.73591e-09		-14.3	1.75	1.89468e-08
-13.65	2.42182	7.48202e-13		-14.2	1.86713	7.09765e-09		-14.2	1.86713	6.00674e-09		-14.3	1.77083	1.36562e-08
-13.65	2.44364	4.79036e-13		-14.2	1.88811	4.8374e-09		-14.2	1.88811	4.12363e-09		-14.3	1.79167	9.78713e-09
-13.65	2.46546	3.05747e-13		-14.2	1.90909	3.28717e-09		-14.2	1.90909	2.82599e-09		-14.3	1.8125	6.97446e-09
-13.65	2.48727	1.94534e-13		-14.2	1.93007	2.22715e-09		-14.2	1.93007	1.93303e-09		-14.3	1.83333	4.94216e-09
-13.65	2.50909	1.23385e-13		-14.2	1.95105	1.50451e-09		-14.2	1.95105	1.31948e-09		-14.3	1.85417	3.48264e-09
-13.65	2.53091	7.80117e-14		-14.2	1.97203	1.01334e-09		-14.2	1.97203	8.98635e-10		-14.3	1.875	2.44077e-09
-13.65	2.55273	4.91676e-14		-14.2	1.99301	6.80503e-10		-14.2	1.99301	6.10511e-10		-14.3	1.89583	1.70145e-09
-13.65	2.57455	3.089e-14		-14.2	2.01399	4.55633e-10		-14.2	2.01399	4.1367e-10		-14.3	1.91667	1.17987e-09
-13.65	2.59636	1.93452e-14		-14.2	2.03497	3.04163e-10		-14.2	2.03497	2.79505e-10		-14.3	1.9375	8.14004e-10
-13.65	2.61818	1.20764e-14		-14.2	2.05594	2.02441e-10		-14.2	2.05594	1.88293e-10		-14.3	1.95833	5.58783e-10
-13.65	2.64	7.51472e-15		-14.2	2.07692	1.34334e-10		-14.2	2.07692	1.26451e-10		-14.3	1.97917	3.81713e-10
-13.65	2.66182	4.66115e-15		-14.2	2.0979	8.8872e-11		-14.2	2.0979	8.46463e-11		-14.3	2	2.59511e-10
-13.65	2.68364	2.88188e-15		-14.2	2.11888	5.86182e-11		-14.2	2.11888	5.64734e-11		-14.3	2.02083	1.7561e-10
-13.65	2.70546	1.77607e-15		-14.2	2.13986	3.85465e-11		-14.2	2.13986	3.75487e-11		-14.3	2.04167	1.18295e-10
-13.65	2.72727	1.09104e-15		-14.2	2.16084	2.5271e-11		-14.2	2.16084	2.48789e-11		-14.3	2.0625	7.93321e-11
-13.65	2.74909	6.68071e-16		-14.2	2.18182	1.65174e-11		-14.2	2.18182	1.6426e-11		-14.3	2.08333	5.29716e-11
-13.65	2.77091	4.07753e-16		-14.2	2.2028	1.07633e-11		-14.2	2.2028	1.08064e-11		-14.3	2.10417	3.522e-11
-13.65	2.79273	2.48065e-16		-14.2	2.22378	6.99248e-12		-14.2	2.22378	7.08379e-12		-14.3	2.125	2.33201e-11
-13.65	2.81454	1.50428e-16		-14.2	2.24476	4.52902e-12		-14.2	2.24476	4.62681e-12		-14.3	2.14583	1.53781e-11
-13.65	2.83636	9.09243e-17		-14.2	2.26573	2.9246e-12		-14.2	2.26573	3.0111e-12		-14.3	2.16667	1.01005e-11
-13.65	2.85818	5.47801e-17		-14.2	2.28671	1.88287e-12		-14.2	2.28671	1.95254e-12		-14.3	2.1875	6.60824e-12
-13.65	2.88	3.28968e-17		-14.2	2.30769	1.20856e-12		-14.2	2.30769	1.26155e-12		-14.3	2.20833	4.3069e-12
-13.65	2.90182	1.96912e-17		-14.2	2.32867	7.73421e-13		-14.2	2.32867	8.12175e-13		-14.3	2.22917	2.79647e-12
-13.65	2.92364	1.17483e-17		-14.2	2.34965	4.93475e-13		-14.2	2.34965	5.21003e-13		-14.3	2.25	1.80905e-12
-13.65	2.94545	6.98661e-18		-14.2	2.37063	3.13921e-13		-14.2	2.37063	3.33032e-13		-14.3	2.27083	1.16603e-12
-13.65	2.96727	4.14133e-18		-14.2	2.39161	1.99105e-13		-14.2	2.39161	2.12127e-13		-14.3	2.29167	7.48885e-13
-13.65	2.98909	2.44678e-18		-14.2	2.41259	1.25908e-13		-14.2	2.41259	1.34643e-13		-14.3	2.3125	4.79278e-13
-13.65	3.01091	1.44089e-18		-14.2	2.43357	7.93847e-14		-14.2	2.43357	8.51641e-14		-14.3	2.33333	3.05665e-13
-13.65	3.03273	8.45755e-19		-14.2	2.45455	4.99035e-14		-14.2	2.45455	5.36819e-14		-14.3	2.35417	1.94271e-13
-13.65	3.05455	4.94807e-19		-14.2	2.47552	3.12778e-14		-14.2	2.47552	3.37217e-14		-14.3	2.375	1.23053e-13
-13.65	3.07636	2.88538e-19		-14.2	2.4965	1.95457e-14		-14.2	2.4965	2.11112e-14		-14.3	2.39583	7.76795e-14
-13.65	3.09818	1.67704e-19		-14.2	2.51748	1.2178e-14		-14.2	2.51748	1.31719e-14		-14.3	2.41667	4.88729e-14
-13.65	3.12	9.71527e-20		-14.2	2.53846	7.56491e-15		-14.2	2.53846	8.19082e-15		-14.3	2.4375	3.06468e-14
-13.65	3.14182	5.60966e-20		-14.2	2.55944	4.68526e-15		-14.2	2.55944	5.07644e-15		-14.3	2.45833	1.91543e-14
-13.65	3.16364	3.22838e-20		-14.2	2.58042	2.89308e-15		-14.2	2.58042	3.13584e-15		-14.3	2.47917	1.19321e-14
-13.65	3.18546	1.85182e-20		-14.2	2.6014	1.78106e-15		-14.2	2.6014	1.93072e-15		-14.3	2.5	7.40882e-15
-13.65	3.20727	1.05871e-20		-14.2	2.62238	1.09316e-15		-14.2	2.62238	1.18486e-15		-14.3	2.52083	4.58525e-15
-13.65	3.22909	6.03271e-21		-14.2	2.64336	6.68909e-16		-14.2	2.64336	7.24772e-16		-14.3	2.54167	2.82855e-15
-13.65	3.25091	3.42616e-21		-14.2	2.66434	4.08061e-16		-14.2	2.66434	4.41907e-16		-14.3	2.5625	1.73923e-15
-13.65	3.27273	1.93936e-21		-14.2	2.68532	2.48169e-16		-14.2	2.68532	2.68572e-16		-14.3	2.58333	1.06596e-15
-13.65	3.29454	1.09412e-21		-14.2	2.70629	1.50463e-16		-14.2	2.70629	1.62703e-16		-14.3	2.60417	6.51218e-16
-13.65	3.31636	6.15207e-22		-14.2	2.72727	9.09422e-17		-14.2	2.72727	9.82521e-17		-14.3	2.625	3.9656e-16
-13.65	3.33818	3.44768e-22		-14.2	2.74825	5.47953e-17		-14.2	2.74825	5.91428e-17		-14.3	2.64583	2.4071e-16
-13.65	3.36	1.92566e-22		-14.2	2.76923	3.29123e-17		-14.2	2.76923	3.54878e-17		-14.3	2.66667	1.45641e-16
-13.65	3.38182	1.07195e-22		-14.2	2.79021	1.97062e-17		-14.2	2.79021	2.12263e-17		-14.3	2.6875	8.78369e-17
-13.65	3.40364	5.94725e-23		-14.2	2.81119	1.17617e-17		-14.2	2.81119	1.26559e-17		-14.3	2.70833	5.28056e-17
-13.65	3.42545	3.28848e-23		-14.2	2.83217	6.99762e-18		-14.2	2.83217	7.52194e-18		-14.3	2.72917	3.16442e-17
-13.65	3.44727	1.81223e-23		-14.2	2.85315	4.14991e-18		-14.2	2.85315	4.45646e-18		-14.3	2.75	1.89026e-17
-13.65	3.46909	9.95331e-24		-14.2	2.87413	2.45317e-18		-14.2	2.87413	2.63191e-18		-14.3	2.77083	1.12555e-17
-13.65	3.49091	5.44823e-24		-14.2	2.89511	1.44548e-18		-14.2	2.89511	1.54943e-18		-14.3	2.79167	6.68074e-18
-13.65	3.51273	2.97218e-24		-14.2	2.91608	8.48954e-19		-14.2	2.91608	9.09268e-19		-14.3	2.8125	3.95281e-18
-13.65	3.53455	1.61594e-24		-14.2	2.93706	4.96979e-19		-14.2	2.93706	5.31898e-19		-14.3	2.83333	2.33137e-18
-13.65	3.55636	8.75599e-25		-14.2	2.95804	2.8998e-19		-14.2	2.95804	3.10155e-19		-14.3	2.85417	1.3707e-18
-13.65	3.57818	4.72837e-25		-14.2	2.97902	1.68643e-19		-14.2	2.97902	1.80277e-19		-14.3	2.875	8.03346e-19
-13.65	3.6	2.54474e-25		-14.2	3	9.77541e-20		-14.2	3	1.0445e-19		-14.3	2.89583	4.69346e-19
-13.65	3.62182	1.36489e-25		-14.2	3.02098	5.64757e-20		-14.2	3.02098	6.03232e-20		-14.3	2.91667	2.73349e-19
-13.65	3.64364	7.29584e-26		-14.2	3.04196	3.25195e-20		-14.2	3.04196	3.47264e-20		-14.3	2.9375	1.587e-19
-13.65	3.66546	3.88664e-26		-14.2	3.06294	1.86629e-20		-14.2	3.06294	1.99265e-20		-14.3	2.95833	9.18484e-20
-13.65	3.68727	2.06344e-26		-14.2	3.08392	1.06748e-20		-14.2	3.08392	1.13971e-20		-14.3	2.97917	5.29914e-20
-13.65	3.70909	1.09176e-26		-14.2	3.1049	6.08536e-21		-14.2	3.1049	6.49754e-21		-14.3	3	3.04774e-20
-13.65	3.73091	5.75681e-27		-14.2	3.12587	3.45742e-21		-14.2	3.12587	3.6922e-21		-14.3	3.02083	1.74739e-20
-13.65	3.75273	3.02518e-27		-14.2	3.14685	1.95774e-21		-14.2	3.14685	2.09123e-21		-14.3	3.04167	9.98711e-21
-13.65	3.77454	1.58429e-27		-14.2	3.16783	1.10482e-21		-14.2	3.16783	1.18057e-21		-14.3	3.0625	5.69023e-21
-13.65	3.79636	8.26864e-28		-14.2	3.18881	6.21379e-22		-14.2	3.18881	6.64283e-22		-14.3	3.08333	3.2319e-21
-13.65	3.81818	4.30077e-28		-14.2	3.20979	3.48298e-22		-14.2	3.20979	3.72546e-22		-14.3	3.10417	1.82988e-21
-13.65	3.84	2.22931e-28		-14.2	3.23077	1.94568e-22		-14.2	3.23077	2.08242e-22		-14.3	3.125	1.03282e-21
-13.65	3.86182	1.15161e-28		-14.2	3.25175	1.08321e-22		-14.2	3.25175	1.16015e-22		-14.3	3.14583	5.81108e-22
-13.65	3.88364	5.92861e-29		-14.2	3.27273	6.01005e-23		-14.2	3.27273	6.44186e-23		-14.3	3.16667	3.25928e-22
-13.65	3.90545	3.04165e-29		-14.2	3.29371	3.32324e-23		-14.2	3.29371	3.56499e-23		-14.3	3.1875	1.82227e-22
-13.65	3.92727	1.55516e-29		-14.2	3.31468	1.83131e-23		-14.2	3.31468	1.96629e-23		-14.3	3.20833	1.01562e-22
-13.65	3.94909	7.92411e-30		-14.2	3.33566	1.00573e-23		-14.2	3.33566	1.08089e-23		-14.3	3.22917	5.64244e-23
-13.65	3.97091	4.02378e-30		-14.2	3.35664	5.50441e-24		-14.2	3.35664	5.92172e-24		-14.3	3.25	3.12479e-23
-13.65	3.99273	2.03623e-30		-14.2	3.37762	3.00231e-24		-14.2	3.37762	3.23332e-24		-14.3	3.27083	1.725e-23
-13.65	4.01455	1.02689e-30		-14.2	3.3986	1.63197e-24		-14.2	3.3986	1.75946e-24		-14.3	3.29167	9.49218e-24
-13.65	4.03636	5.16097e-31		-14.2	3.41958	8.84053e-25		-14.2	3.41958	9.54195e-25		-14.3	3.3125	5.20652e-24
-13.65	4.05818	2.5849e-31		-14.2	3.44056	4.7726e-25		-14.2	3.44056	5.15724e-25		-14.3	3.33333	2.84662e-24
-13.65	4.08	1.29022e-31		-14.2	3.46154	2.56768e-25		-14.2	3.46154	2.77791e-25		-14.3	3.35417	1.55134e-24
-13.65	4.10182	6.41785e-32		-14.2	3.48252	1.37669e-25		-14.2	3.48252	1.4912e-25		-14.3	3.375	8.42709e-25
-13.65	4.12364	3.18142e-32		-14.2	3.5035	7.35594e-26		-14.2	3.5035	7.97757e-26		-14.3	3.39583	4.56283e-25
-13.65	4.14546	1.57166e-32		-14.2	3.52448	3.91695e-26		-14.2	3.52448	4.25321e-26		-14.3	3.41667	2.46249e-25
-13.65	4.16727	7.73752e-33		-14.2	3.54546	2.07857e-26		-14.2	3.54546	2.25982e-26		-14.3	3.4375	1.32462e-25
-13.65	4.18909	3.79621e-33		-14.2	3.56643	1.09923e-26		-14.2	3.56643	1.19657e-26		-14.3	3.45833	7.10204e-26
-13.65	4.21091	1.85611e-33		-14.2	3.58741	5.79317e-27		-14.2	3.58741	6.3141e-27		-14.3	3.47917	3.79529e-26
-13.65	4.23273	9.04402e-34		-14.2	3.60839	3.04265e-27		-14.2	3.60839	3.32038e-27		-14.3	3.5	2.02149e-26
-13.65	4.25455	4.39162e-34		-14.2	3.62937	1.59255e-27		-14.2	3.62937	1.74008e-27		-14.3	3.52083	1.07315e-26
-13.65	4.27636	2.12517e-34		-14.2	3.65035	8.30691e-28		-14.2	3.65035	9.08765e-28		-14.3	3.54167	5.67817e-27
-13.65	4.29818	1.02486e-34		-14.2	3.67133	4.31809e-28		-14.2	3.67133	4.72971e-28		-14.3	3.5625	2.99441e-27
-13.65	4.32	4.92543e-35		-14.2	3.69231	2.23692e-28		-14.2	3.69231	2.45312e-28		-14.3	3.58333	1.57385e-27
-13.65	4.34182	2.35899e-35		-14.2	3.71329	1.15482e-28		-14.2	3.71329	1.26794e-28		-14.3	3.60417	8.24453e-28
-13.65	4.36364	1.12594e-35		-14.2	3.73427	5.94131e-29		-14.2	3.73427	6.531e-29		-14.3	3.625	4.3044e-28
-13.65	4.38546	5.35558e-36		-14.2	3.75524	3.0462e-29		-14.2	3.75524	3.3524e-29		-14.3	3.64583	2.23976e-28
-13.65	4.40727	2.53865e-36		-14.2	3.77622	1.55646e-29		-14.2	3.77622	1.71486e-29		-14.3	3.66667	1.16153e-28
-13.65	4.42909	1.19924e-36		-14.2	3.7972	7.9255e-30		-14.2	3.7972	8.74176e-30		-14.3	3.6875	6.00336e-29
-13.65	4.45091	5.64561e-37		-14.2	3.81818	4.0218e-30		-14.2	3.81818	4.44083e-30		-14.3	3.70833	3.09239e-29
-13.65	4.47273	2.64863e-37		-14.2	3.83916	2.03386e-30		-14.2	3.83916	2.24814e-30		-14.3	3.72917	1.58754e-29
-13.65	4.49454	1.23833e-37		-14.2	3.86014	1.02501e-30		-14.2	3.86014	1.13417e-30		-14.3	3.75	8.12245e-30
-13.65	4.51636	5.76977e-38		-14.2	3.88112	5.14807e-31		-14.2	3.88112	5.70201e-31		-14.3	3.77083	4.14168e-30
-13.65	4.53818	2.67907e-38		-14.2	3.9021	2.57672e-31		-14.2	3.9021	2.85675e-31		-14.3	3.79167	2.10471e-30
-13.65	4.56	1.23969e-38		-14.2	3.92308	1.28528e-31		-14.2	3.92308	1.4263e-31		-14.3	3.8125	1.06594e-30
-13.65	4.58182	5.71676e-39		-14.2	3.94406	6.38902e-32		-14.2	3.94406	7.09648e-32		-14.3	3.83333	5.38019e-31
-13.65	4.60364	2.62718e-39		-14.2	3.96503	3.16505e-32		-14.2	3.96503	3.51861e-32		-14.3	3.85417	2.70635e-31
-13.65	4.62545	1.20319e-39		-14.2	3.98601	1.56256e-32		-14.2	3.98601	1.73857e-32		-14.3	3.875	1.35672e-31
-13.65	4.64727	5.49145e-40		-14.2	4.00699	7.68776e-33		-14.2	4.00699	8.56069e-33		-14.3	3.89583	6.77819e-32
-13.65	4.66909	2.49771e-40		-14.2	4.02797	3.76941e-33		-14.2	4.02797	4.20068e-33		-14.3	3.91667	3.37487e-32
-13.65	4.69091	1.13215e-40		-14.2	4.04895	1.84186e-33		-14.2	4.04895	2.05412e-33		-14.3	3.9375	1.67462e-32
-13.65	4.71273	5.11412e-41		-14.2	4.06993	8.96909e-34		-14.2	4.06993	1.00098e-33		-14.3	3.95833	8.28116e-33
-13.65	4.73454	2.3022e-41		-14.2	4.09091	4.35262e-34		-14.2	4.09091	4.86096e-34		-14.3	3.97917	4.08114e-33
-13.65	4.75636	1.03281e-41		-14.2	4.11189	2.10506e-34		-14.2	4.11189	2.35242e-34		-14.3	4	2.0044e-33
-13.65	4.77818	4.61745e-42		-14.2	4.13287	1.01458e-34		-14.2	4.13287	1.13449e-34		-14.3	4.02083	9.81075e-34
-13.65	4.8	2.05727e-42		-14.2	4.15385	4.87329e-35		-14.2	4.15385	5.45236e-35		-14.3	4.04167	4.78555e-34
-13.65	4.82182	9.13449e-43		-14.2	4.17483	2.33275e-35		-14.2	4.17483	2.61134e-35		-14.3	4.0625	2.32634e-34
-13.65	4.84364	4.04188e-43		-14.2	4.1958	1.11282e-35		-14.2	4.1958	1.24635e-35		-14.3	4.08333	1.127e-34
-13.65	4.86545	1.78233e-43		-14.2	4.21678	5.29048e-36		-14.2	4.21678	5.92806e-36		-14.3	4.10417	5.44111e-35
-13.65	4.88727	7.83246e-44		-14.2	4.23776	2.50655e-36		-14.2	4.23776	2.80985e-36		-14.3	4.125	2.61794e-35
-13.65	4.90909	3.43015e-44		-14.2	4.25874	1.1835e-36		-14.2	4.25874	1.32724e-36		-14.3	4.14583	1.25528e-35
-13.65	4.93091	1.49704e-44		-14.2	4.27972	5.56896e-37		-14.2	4.27972	6.24761e-37		-14.3	4.16667	5.99837e-36
-13.65	4.95273	6.5112e-45		-14.2	4.3007	2.61151e-37		-14.2	4.3007	2.93073e-37		-14.3	4.1875	2.85649e-36
-13.65	4.97455	2.82224e-45		-14.2	4.32168	1.22045e-37		-14.2	4.32168	1.37005e-37		-14.3	4.20833	1.35562e-36
-13.65	4.99636	1.21908e-45		-14.2	4.34266	5.68414e-38		-14.2	4.34266	6.38257e-38		-14.3	4.22917	6.41141e-37
-13.65	5.01818	5.24776e-46		-14.2	4.36364	2.63827e-38		-14.2	4.36364	2.96315e-38		-14.3	4.25	3.02186e-37
-13.65	5.04	2.25124e-46		-14.2	4.38462	1.22036e-38		-14.2	4.38462	1.37091e-38		-14.3	4.27083	1.41939e-37
-13.65	5.06182	9.62443e-47		-14.2	4.40559	5.62561e-39		-14.2	4.40559	6.3207e-39		-14.3	4.29167	6.64411e-38
-13.65	5.08364	4.10047e-47		-14.2	4.42657	2.58443e-39		-14.2	4.42657	2.90416e-39		-14.3	4.3125	3.0994e-38
-13.65	5.10546	1.74099e-47		-14.2	4.44755	1.18324e-39		-14.2	4.44755	1.32976e-39		-14.3	4.33333	1.44086e-38
-13.65	5.12727	7.36658e-48		-14.2	4.46853	5.39873e-40		-14.2	4.46853	6.06776e-40		-14.3	4.35417	6.67535e-39
-13.65	5.14909	3.10627e-48		-14.2	4.48951	2.45485e-40		-14.2	4.48951	2.7592e-40		-14.3	4.375	3.08198e-39
-13.65	5.17091	1.30532e-48		-14.2	4.51049	1.11243e-40		-14.2	4.51049	1.25037e-40		-14.3	4.39583	1.41805e-39
-13.65	5.19273	5.4664e-49		-14.2	4.53147	5.02378e-41		-14.2	4.53147	5.64667e-41		-14.3	4.41667	6.50211e-40
-13.65	5.21455	2.28133e-49		-14.2	4.55245	2.26101e-41		-14.2	4.55245	2.54125e-41		-14.3	4.4375	2.97114e-40
-13.65	5.23636	9.48814e-50		-14.2	4.57343	1.01412e-41		-14.2	4.57343	1.13974e-41		-14.3	4.45833	1.35299e-40
-13.65	5.25818	3.93258e-50		-14.2	4.59441	4.53299e-42		-14.2	4.59441	5.09403e-42		-14.3	4.47917	6.14003e-41
-13.65	5.28	1.62434e-50		-14.2	4.61538	2.01927e-42		-14.2	4.61538	2.26892e-42		-14.3	4.5	2.77683e-41
-13.65	5.30182	6.68625e-51		-14.2	4.63636	8.9643e-43		-14.2	4.63636	1.00712e-42		-14.3	4.52083	1.2515e-41
-13.65	5.32364	2.74278e-51		-14.2	4.65734	3.96598e-43		-14.2	4.65734	4.45493e-43		-14.3	4.54167	5.621e-42
-13.65	5.34546	1.12125e-51		-14.2	4.67832	1.74863e-43		-14.2	4.67832	1.96383e-43		-14.3	4.5625	2.51593e-42
-13.65	5.36727	4.56791e-52		-14.2	4.6993	7.68342e-44		-14.2	4.6993	8.62714e-44		-14.3	4.58333	1.12224e-42
-13.65	5.38909	1.85454e-52		-14.2	4.72028	3.36453e-44		-14.2	4.72028	3.77688e-44		-14.3	4.60417	4.98857e-43
-13.65	5.41091	7.5034e-53		-14.2	4.74126	1.46827e-44		-14.2	4.74126	1.64778e-44		-14.3	4.625	2.20987e-43
-13.65	5.43273	3.0254e-53		-14.2	4.76224	6.38552e-45		-14.2	4.76224	7.16424e-45		-14.3	4.64583	9.7557e-44
-13.65	5.45455	1.21565e-53		-14.2	4.78322	2.76757e-45		-14.2	4.78322	3.10414e-45		-14.3	4.66667	4.29191e-44
-13.65	5.47636	4.86787e-54		-14.2	4.8042	1.19539e-45		-14.2	4.8042	1.34034e-45		-14.3	4.6875	1.88167e-44
-13.65	5.49818	1.94254e-54		-14.2	4.82517	5.14558e-46		-14.2	4.82517	5.76754e-46		-14.3	4.70833	8.22123e-45
-13.65	5.52	7.72509e-55		-14.2	4.84615	2.20733e-46		-14.2	4.84615	2.47325e-46		-14.3	4.72917	3.57957e-45
-13.65	5.54182	3.06153e-55		-14.2	4.86713	9.43645e-47		-14.2	4.86713	1.05693e-46		-14.3	4.75	1.55319e-45
-13.65	5.56364	1.20914e-55		-14.2	4.88811	4.02031e-47		-14.2	4.88811	4.50121e-47		-14.3	4.77083	6.71608e-46
-13.65	5.58545	4.75897e-56		-14.2	4.90909	1.70694e-47		-14.2	4.90909	1.91035e-47		-14.3	4.79167	2.89406e-46
-13.65	5.60727	1.8666e-56		-14.2	4.93007	7.2225e-48		-14.2	4.93007	8.07979e-48		-14.3	4.8125	1.24279e-46
-13.65	5.62909	7.29609e-57		-14.2	4.95105	3.04554e-48		-14.2	4.95105	3.40556e-48		-14.3	4.83333	5.31849e-47
-13.65	5.65091	2.84204e-57		-14.2	4.97203	1.27982e-48		-14.2	4.97203	1.43047e-48		-14.3	4.85417	2.26817e-47
-13.65	5.67273	1.10324e-57		-14.2	4.99301	5.35967e-49		-14.2	4.99301	5.98785e-49		-14.3	4.875	9.63968e-48
-13.65	5.69454	4.26784e-58		-14.2	5.01399	2.23685e-49		-14.2	5.01399	2.49785e-49		-14.3	4.89583	4.08269e-48
-13.65	5.71636	1.64531e-58		-14.2	5.03496	9.30337e-50		-14.2	5.03496	1.03839e-49		-14.3	4.91667	1.72317e-48
-13.65	5.73818	6.32098e-59		-14.2	5.05594	3.85612e-50		-14.2	5.05594	4.30191e-50		-14.3	4.9375	7.24784e-49
-13.65	5.76	2.42003e-59		-14.2	5.07692	1.59282e-50		-14.2	5.07692	1.77608e-50		-14.3	4.95833	3.03798e-49
-13.65	5.78182	9.2333e-60		-14.2	5.0979	6.55672e-51		-14.2	5.0979	7.30741e-51		-14.3	4.97917	1.26899e-49
-13.65	5.80364	3.51067e-60		-14.2	5.11888	2.68975e-51		-14.2	5.11888	2.99618e-51		-14.3	5	5.28238e-50
-13.65	5.82545	1.33022e-60		-14.2	5.13986	1.09962e-51		-14.2	5.13986	1.22426e-51		-14.3	5.02083	2.19127e-50
-13.65	5.84727	5.02287e-61		-14.2	5.16084	4.47997e-52		-14.2	5.16084	4.98517e-52		-14.3	5.04167	9.05857e-51
-13.65	5.86909	1.89007e-61		-14.2	5.18182	1.81891e-52		-14.2	5.18182	2.02296e-52		-14.3	5.0625	3.7318e-51
-13.65	5.89091	7.08765e-62		-14.2	5.2028	7.35954e-53		-14.2	5.2028	8.18083e-53		-14.3	5.08333	1.53205e-51
-13.65	5.91273	2.64864e-62		-14.2	5.22378	2.96751e-53		-14.2	5.22378	3.29692e-53		-14.3	5.10417	6.26793e-52
-13.65	5.93455	9.86371e-63		-14.2	5.24475	1.19244e-53		-14.2	5.24475	1.3241e-53		-14.3	5.125	2.55547e-52
-13.65	5.95636	3.66061e-63		-14.2	5.26573	4.7751e-54		-14.2	5.26573	5.29946e-54		-14.3	5.14583	1.03827e-52
-13.65	5.97818	1.35383e-63		-14.2	5.28671	1.90559e-54		-14.2	5.28671	2.11371e-54		-14.3	5.16667	4.20384e-53
-13.65	6	4.98963e-64		-14.2	5.30769	7.57837e-55		-14.2	5.30769	8.40152e-55		-14.3	5.1875	1.6962e-53
-13.6	0	0.00157		-14.2	5.32867	3.00347e-55		-14.2	5.32867	3.32791e-55		-14.3	5.20833	6.82027e-54
-13.6	0.02182	0.00328		-14.2	5.34965	1.18623e-55		-14.2	5.34965	1.31367e-55		-14.3	5.22917	2.73288e-54
-13.6	0.04364	0.00468		-14.2	5.37063	4.66893e-56		-14.2	5.37063	5.16772e-56		-14.3	5.25	1.09127e-54
-13.6	0.06545	0.00591		-14.2	5.39161	1.83131e-56		-14.2	5.39161	2.02587e-56		-14.3	5.27083	4.34249e-55
-13.6	0.08727	0.0072		-14.2	5.41259	7.15824e-57		-14.2	5.41259	7.91453e-57		-14.3	5.29167	1.72202e-55
-13.6	0.10909	0.00856		-14.2	5.43357	2.78836e-57		-14.2	5.43357	3.08132e-57		-14.3	5.3125	6.80505e-56
-13.6	0.13091	0.00981		-14.2	5.45455	1.0824e-57		-14.2	5.45455	1.1955e-57		-14.3	5.33333	2.67989e-56
-13.6	0.15273	0.01069		-14.2	5.47552	4.18721e-58		-14.2	5.47552	4.62231e-58		-14.3	5.35417	1.05171e-56
-13.6	0.17455	0.01097		-14.2	5.4965	1.6142e-58		-14.2	5.4965	1.78101e-58		-14.3	5.375	4.11307e-57
-13.6	0.19636	0.01053		-14.2	5.51748	6.20137e-59		-14.2	5.51748	6.83872e-59		-14.3	5.39583	1.60298e-57
-13.6	0.21818	0.00938		-14.2	5.53846	2.37418e-59		-14.2	5.53846	2.61686e-59		-14.3	5.41667	6.22565e-58
-13.6	0.24	0.00769		-14.2	5.55944	9.05804e-60		-14.2	5.55944	9.97892e-60		-14.3	5.4375	2.40953e-58
-13.6	0.26182	0.00574		-14.2	5.58042	3.4439e-60		-14.2	5.58042	3.79214e-60		-14.3	5.45833	9.29331e-59
-13.6	0.28364	0.00402		-14.2	5.6014	1.30485e-60		-14.2	5.6014	1.43609e-60		-14.3	5.47917	3.57191e-59
-13.6	0.30545	0.0032		-14.2	5.62238	4.92683e-61		-14.2	5.62238	5.41974e-61		-14.3	5.5	1.36811e-59
-13.6	0.32727	0.00351		-14.2	5.64336	1.85382e-61		-14.2	5.64336	2.03831e-61		-14.3	5.52083	5.22196e-60
-13.6	0.34909	0.00416		-14.2	5.66434	6.9512e-62		-14.2	5.66434	7.63942e-62		-14.3	5.54167	1.98626e-60
-13.6	0.37091	0.00457		-14.2	5.68532	2.59745e-62		-14.2	5.68532	2.85329e-62		-14.3	5.5625	7.52888e-61
-13.6	0.39273	0.00457		-14.2	5.70629	9.67221e-63		-14.2	5.70629	1.06201e-62		-14.3	5.58333	2.8439e-61
-13.6	0.41455	0.0042		-14.2	5.72727	3.5892e-63		-14.2	5.72727	3.93917e-63		-14.3	5.60417	1.0705e-61
-13.6	0.43636	0.00357		-14.2	5.74825	1.32728e-63		-14.2	5.74825	1.45606e-63		-14.3	5.625	4.01561e-62
-13.6	0.45818	0.00279		-14.2	5.76923	4.89123e-64		-14.2	5.76923	5.36348e-64		-14.3	5.64583	1.50108e-62
-13.6	0.48	0.00196		-14.2	5.79021	1.79624e-64		-14.2	5.79021	1.96884e-64		-14.3	5.66667	5.59175e-63
-13.6	0.50182	0.00119		-14.2	5.81119	6.57362e-65		-14.2	5.81119	7.20226e-65		-14.3	5.6875	2.07577e-63
-13.6	0.52364	0.000683861		-14.2	5.83217	2.39736e-65		-14.2	5.83217	2.62556e-65		-14.3	5.70833	7.67893e-64
-13.6	0.54546	0.000982174		-14.2	5.85315	8.71274e-66		-14.2	5.85315	9.53825e-66		-14.3	5.72917	2.83081e-64
-13.6	0.56727	0.00169		-14.2	5.87413	3.15548e-66		-14.2	5.87413	3.45311e-66		-14.3	5.75	1.03994e-64
-13.6	0.58909	0.00244		-14.2	5.89511	1.13885e-66		-14.2	5.89511	1.24579e-66		-14.3	5.77083	3.80712e-65
-13.6	0.61091	0.00317		-14.2	5.91608	4.09597e-67		-14.2	5.91608	4.47891e-67		-14.3	5.79167	1.3889e-65
-13.6	0.63273	0.00382		-14.2	5.93706	1.46803e-67		-14.2	5.93706	1.6047e-67		-14.3	5.8125	5.04935e-66
-13.6	0.65455	0.00436		-14.2	5.95804	5.24331e-68		-14.2	5.95804	5.72939e-68		-14.3	5.83333	1.82931e-66
-13.6	0.67636	0.00479		-14.2	5.97902	1.86622e-68		-14.2	5.97902	2.03852e-68		-14.3	5.85417	6.60429e-67
-13.6	0.69818	0.00508		-14.2	6	6.61927e-69		-14.2	6	7.22793e-69		-14.3	5.875	2.37604e-67
-13.6	0.72	0.00526		-14.15	0	0.00356		-14.15	0	0.000805934		-14.3	5.89583	8.51858e-68
-13.6	0.74182	0.00531		-14.15	0.02098	0.00729		-14.15	0.02098	0.00195		-14.3	5.91667	3.04346e-68
-13.6	0.76364	0.00527		-14.15	0.04196	0.01023		-14.15	0.04196	0.00371		-14.3	5.9375	1.08357e-68
-13.6	0.78546	0.00515		-14.15	0.06294	0.01223		-14.15	0.06294	0.00572		-14.3	5.95833	3.84442e-69
-13.6	0.80727	0.00495		-14.15	0.08392	0.01343		-14.15	0.08392	0.00765		-14.3	5.97917	1.35923e-69
-13.6	0.82909	0.0047		-14.15	0.1049	0.01377		-14.15	0.1049	0.00921		-14.3	6	4.78895e-70
-13.6	0.85091	0.00441		-14.15	0.12587	0.01318		-14.15	0.12587	0.01019		-14.25	0	0.00275
-13.6	0.87273	0.00408		-14.15	0.14685	0.01176		-14.15	0.14685	0.01048		-14.25	0.02083	0.00557
-13.6	0.89455	0.00373		-14.15	0.16783	0.00975		-14.15	0.16783	0.01012		-14.25	0.04167	0.00766
-13.6	0.91636	0.00338		-14.15	0.18881	0.00759		-14.15	0.18881	0.00926		-14.25	0.0625	0.00902
-13.6	0.93818	0.00302		-14.15	0.20979	0.006		-14.15	0.20979	0.00818		-14.25	0.08333	0.00996
-13.6	0.96	0.00267		-14.15	0.23077	0.00566		-14.15	0.23077	0.0072		-14.25	0.10417	0.01064
-13.6	0.98182	0.00234		-14.15	0.25175	0.00632		-14.15	0.25175	0.00661		-14.25	0.125	0.01115
-13.6	1.00364	0.00202		-14.15	0.27273	0.00709		-14.15	0.27273	0.00637		-14.25	0.14583	0.01147
-13.6	1.02546	0.00174		-14.15	0.29371	0.0074		-14.15	0.29371	0.00623		-14.25	0.16667	0.01154
-13.6	1.04727	0.00147		-14.15	0.31468	0.00708		-14.15	0.31468	0.00588		-14.25	0.1875	0.01127
-13.6	1.06909	0.00124		-14.15	0.33566	0.00618		-14.15	0.33566	0.00516		-14.25	0.20833	0.0106
-13.6	1.09091	0.00103		-14.15	0.35664	0.00492		-14.15	0.35664	0.00406		-14.25	0.22917	0.00957
-13.6	1.11273	0.000851356		-14.15	0.37762	0.00357		-14.15	0.37762	0.00265		-14.25	0.25	0.00826
-13.6	1.13454	0.000696575		-14.15	0.3986	0.00254		-14.15	0.3986	0.00111		-14.25	0.27083	0.00685
-13.6	1.15636	0.000565087		-14.15	0.41958	0.00216		-14.15	0.41958	0.000419528		-14.25	0.29167	0.00555
-13.6	1.17818	0.00045464		-14.15	0.44056	0.00224		-14.15	0.44056	0.00176		-14.25	0.3125	0.00457
-13.6	1.2	0.000362861		-14.15	0.46154	0.00228		-14.15	0.46154	0.00282		-14.25	0.33333	0.00404
-13.6	1.22182	0.000287374		-14.15	0.48252	0.00201		-14.15	0.48252	0.00352		-14.25	0.35417	0.00384
-13.6	1.24364	0.000225895		-14.15	0.5035	0.00139		-14.15	0.5035	0.00388		-14.25	0.375	0.00377
-13.6	1.26546	0.000176293		-14.15	0.52448	0.000494761		-14.15	0.52448	0.00392		-14.25	0.39583	0.00363
-13.6	1.28727	0.000136631		-14.15	0.54546	0.000654181		-14.15	0.54546	0.00371		-14.25	0.41667	0.00336
-13.6	1.30909	0.000105188		-14.15	0.56643	0.00181		-14.15	0.56643	0.00333		-14.25	0.4375	0.00296
-13.6	1.33091	8.04636e-05		-14.15	0.58741	0.00294		-14.15	0.58741	0.00286		-14.25	0.45833	0.0025
-13.6	1.35273	6.11728e-05		-14.15	0.60839	0.00395		-14.15	0.60839	0.00237		-14.25	0.47917	0.00204
-13.6	1.37454	4.62329e-05		-14.15	0.62937	0.00478		-14.15	0.62937	0.00192		-14.25	0.5	0.00167
-13.6	1.39636	3.47441e-05		-14.15	0.65035	0.00541		-14.15	0.65035	0.0016		-14.25	0.52083	0.00143
-13.6	1.41818	2.59686e-05		-14.15	0.67133	0.00584		-14.15	0.67133	0.00145		-14.25	0.54167	0.00138
-13.6	1.44	1.93084e-05		-14.15	0.69231	0.00606		-14.15	0.69231	0.0015		-14.25	0.5625	0.00147
-13.6	1.46182	1.42845e-05		-14.15	0.71329	0.00612		-14.15	0.71329	0.00167		-14.25	0.58333	0.00164
-13.6	1.48364	1.0517e-05		-14.15	0.73427	0.00603		-14.15	0.73427	0.00189		-14.25	0.60417	0.00183
-13.6	1.50546	7.70731e-06		-14.15	0.75525	0.00583		-14.15	0.75525	0.00209		-14.25	0.625	0.002
-13.6	1.52727	5.62311e-06		-14.15	0.77622	0.00555		-14.15	0.77622	0.00226		-14.25	0.64583	0.00213
-13.6	1.54909	4.08493e-06		-14.15	0.7972	0.00521		-14.15	0.7972	0.00236		-14.25	0.66667	0.00221
-13.6	1.57091	2.95525e-06		-14.15	0.81818	0.00482		-14.15	0.81818	0.0024		-14.25	0.6875	0.00223
-13.6	1.59273	2.12948e-06		-14.15	0.83916	0.00441		-14.15	0.83916	0.00239		-14.25	0.70833	0.00219
-13.6	1.61454	1.52855e-06		-14.15	0.86014	0.004		-14.15	0.86014	0.00232		-14.25	0.72917	0.00211
-13.6	1.63636	1.09314e-06		-14.15	0.88112	0.00358		-14.15	0.88112	0.0022		-14.25	0.75	0.00198
-13.6	1.65818	7.78961e-07		-14.15	0.9021	0.00318		-14.15	0.9021	0.00206		-14.25	0.77083	0.00183
-13.6	1.68	5.53162e-07		-14.15	0.92308	0.00279		-14.15	0.92308	0.00189		-14.25	0.79167	0.00167
-13.6	1.70182	3.91503e-07		-14.15	0.94406	0.00243		-14.15	0.94406	0.00171		-14.25	0.8125	0.0015
-13.6	1.72364	2.76192e-07		-14.15	0.96503	0.00209		-14.15	0.96503	0.00152		-14.25	0.83333	0.00133
-13.6	1.74546	1.94234e-07		-14.15	0.98601	0.00179		-14.15	0.98601	0.00134		-14.25	0.85417	0.00117
-13.6	1.76727	1.3618e-07		-14.15	1.00699	0.00151		-14.15	1.00699	0.00116		-14.25	0.875	0.00102
-13.6	1.78909	9.51951e-08		-14.15	1.02797	0.00127		-14.15	1.02797	0.00099889		-14.25	0.89583	0.000883649
-13.6	1.81091	6.63528e-08		-14.15	1.04895	0.00105		-14.15	1.04895	0.000848284		-14.25	0.91667	0.000761934
-13.6	1.83273	4.61184e-08		-14.15	1.06993	0.00086737		-14.15	1.06993	0.000712791		-14.25	0.9375	0.00065362
-13.6	1.85455	3.19655e-08		-14.15	1.09091	0.000708894		-14.15	1.09091	0.000592888		-14.25	0.95833	0.000557878
-13.6	1.87636	2.20954e-08		-14.15	1.11189	0.000574709		-14.15	1.11189	0.000488368		-14.25	0.97917	0.000473682
-13.6	1.89818	1.52317e-08		-14.15	1.13287	0.000462279		-14.15	1.13287	0.000398515		-14.25	1	0.000399965
-13.6	1.92	1.0472e-08		-14.15	1.15385	0.000369024		-14.15	1.15385	0.000322266		-14.25	1.02083	0.000335707
-13.6	1.94182	7.18049e-09		-14.15	1.17483	0.000292419		-14.15	1.17483	0.000258343		-14.25	1.04167	0.000279966
-13.6	1.96364	4.91047e-09		-14.15	1.1958	0.000230071		-14.15	1.1958	0.000205364		-14.25	1.0625	0.000231878
-13.6	1.98546	3.34917e-09		-14.15	1.21678	0.000179779		-14.15	1.21678	0.00016193		-14.25	1.08333	0.000190651
-13.6	2.00727	2.27821e-09		-14.15	1.23776	0.000139554		-14.15	1.23776	0.000126686		-14.25	1.10417	0.000155553
-13.6	2.02909	1.54557e-09		-14.15	1.25874	0.000107642		-14.15	1.25874	9.83658e-05		-14.25	1.125	0.000125901
-13.6	2.05091	1.04571e-09		-14.15	1.27972	8.25224e-05		-14.15	1.27972	7.58206e-05		-14.25	1.14583	0.000101056
-13.6	2.07273	7.05601e-10		-14.15	1.3007	6.28945e-05		-14.15	1.3007	5.80317e-05		-14.25	1.16667	8.04229e-05
-13.6	2.09455	4.74809e-10		-14.15	1.32168	4.76658e-05		-14.15	1.32168	4.41144e-05		-14.25	1.1875	6.34452e-05
-13.6	2.11636	3.18626e-10		-14.15	1.34266	3.59296e-05		-14.15	1.34266	3.33141e-05		-14.25	1.20833	4.96097e-05
-13.6	2.13818	2.13224e-10		-14.15	1.36364	2.69426e-05		-14.15	1.36364	2.4998e-05		-14.25	1.22917	3.84467e-05
-13.6	2.16	1.42289e-10		-14.15	1.38461	2.01027e-05		-14.15	1.38461	1.86422e-05		-14.25	1.25	2.95318e-05
-13.6	2.18182	9.46849e-11		-14.15	1.40559	1.4927e-05		-14.15	1.40559	1.38196e-05		-14.25	1.27083	2.24862e-05
-13.6	2.20364	6.28274e-11		-14.15	1.42657	1.10322e-05		-14.15	1.42657	1.01855e-05		-14.25	1.29167	1.69766e-05
-13.6	2.22546	4.15688e-11		-14.15	1.44755	8.11696e-06		-14.15	1.44755	7.46525e-06		-14.25	1.3125	1.27137e-05
-13.6	2.24727	2.74237e-11		-14.15	1.46853	5.94592e-06		-14.15	1.46853	5.44212e-06		-14.25	1.33333	9.45018e-06
-13.6	2.26909	1.80391e-11		-14.15	1.48951	4.33704e-06		-14.15	1.48951	3.94676e-06		-14.25	1.35417	6.97783e-06
-13.6	2.29091	1.1831e-11		-14.15	1.51049	3.15038e-06		-14.15	1.51049	2.8481e-06		-14.25	1.375	5.12373e-06
-13.6	2.31273	7.73644e-12		-14.15	1.53147	2.27913e-06		-14.15	1.53147	2.04555e-06		-14.25	1.39583	3.74656e-06
-13.6	2.33454	5.04386e-12		-14.15	1.55245	1.64231e-06		-14.15	1.55245	1.46253e-06		-14.25	1.41667	2.73253e-06
-13.6	2.35636	3.27852e-12		-14.15	1.57343	1.17885e-06		-14.15	1.57343	1.04125e-06		-14.25	1.4375	1.99144e-06
-13.6	2.37818	2.12461e-12		-14.15	1.59441	8.42973e-07		-14.15	1.59441	7.38365e-07		-14.25	1.45833	1.45288e-06
-13.6	2.4	1.37264e-12		-14.15	1.61539	6.0056e-07		-14.15	1.61539	5.21651e-07		-14.25	1.47917	1.06283e-06
-13.6	2.42182	8.84109e-13		-14.15	1.63636	4.26306e-07		-14.15	1.63636	3.6729e-07		-14.25	1.5	7.8053e-07
-13.6	2.44364	5.67699e-13		-14.15	1.65734	3.01538e-07		-14.15	1.65734	2.57804e-07		-14.25	1.52083	5.75761e-07
-13.6	2.46546	3.63402e-13		-14.15	1.67832	2.12545e-07		-14.15	1.67832	1.80449e-07		-14.25	1.54167	4.26532e-07
-13.6	2.48727	2.31904e-13		-14.15	1.6993	1.49307e-07		-14.15	1.6993	1.25989e-07		-14.25	1.5625	3.17075e-07
-13.6	2.50909	1.47528e-13		-14.15	1.72028	1.04535e-07		-14.15	1.72028	8.77701e-08		-14.25	1.58333	2.36222e-07
-13.6	2.53091	9.35576e-14		-14.15	1.74126	7.29503e-08		-14.15	1.74126	6.10249e-08		-14.25	1.60417	1.76107e-07
-13.6	2.55273	5.91453e-14		-14.15	1.76224	5.07458e-08		-14.15	1.76224	4.23553e-08		-14.25	1.625	1.31185e-07
-13.6	2.57455	3.72728e-14		-14.15	1.78322	3.51891e-08		-14.15	1.78322	2.9351e-08		-14.25	1.64583	9.75117e-08
-13.6	2.59636	2.34148e-14		-14.15	1.8042	2.43262e-08		-14.15	1.8042	2.03097e-08		-14.25	1.66667	7.22461e-08
-13.6	2.61818	1.46626e-14		-14.15	1.82518	1.67655e-08		-14.15	1.82518	1.40339e-08		-14.25	1.6875	5.33067e-08
-13.6	2.64	9.15279e-15		-14.15	1.84615	1.152e-08		-14.15	1.84615	9.68377e-09		-14.25	1.70833	3.91456e-08
-13.6	2.66182	5.69524e-15		-14.15	1.86713	7.89221e-09		-14.15	1.86713	6.67243e-09		-14.25	1.72917	2.85977e-08
-13.6	2.68364	3.53252e-15		-14.15	1.88811	5.39089e-09		-14.15	1.88811	4.59044e-09		-14.25	1.75	2.07782e-08
-13.6	2.70546	2.18408e-15		-14.15	1.90909	3.67152e-09		-14.15	1.90909	3.15278e-09		-14.25	1.77083	1.50122e-08
-13.6	2.72727	1.34606e-15		-14.15	1.93007	2.49321e-09		-14.15	1.93007	2.16139e-09		-14.25	1.79167	1.07848e-08
-13.6	2.74909	8.26928e-16		-14.15	1.95105	1.68811e-09		-14.15	1.95105	1.47873e-09		-14.25	1.8125	7.70404e-09
-13.6	2.77091	5.06381e-16		-14.15	1.97203	1.13965e-09		-14.15	1.97203	1.00944e-09		-14.25	1.83333	5.4724e-09
-13.6	2.79273	3.09095e-16		-14.15	1.99301	7.67127e-10		-14.15	1.99301	6.87416e-10		-14.25	1.85417	3.86567e-09
-13.6	2.81454	1.88066e-16		-14.15	2.01399	5.14855e-10		-14.15	2.01399	4.66905e-10		-14.25	1.875	2.71583e-09
-13.6	2.83636	1.14059e-16		-14.15	2.03497	3.44524e-10		-14.15	2.03497	3.1625e-10		-14.25	1.89583	1.89783e-09
-13.6	2.85818	6.89529e-17		-14.15	2.05594	2.29861e-10		-14.15	2.05594	2.13577e-10		-14.25	1.91667	1.31929e-09
-13.6	2.88	4.15503e-17		-14.15	2.07692	1.52904e-10		-14.15	2.07692	1.43794e-10		-14.25	1.9375	9.12438e-10
-13.6	2.90182	2.49572e-17		-14.15	2.0979	1.01409e-10		-14.15	2.0979	9.6502e-11		-14.25	1.95833	6.27908e-10
-13.6	2.92364	1.49422e-17		-14.15	2.11888	6.7055e-11		-14.15	2.11888	6.45499e-11		-14.25	1.97917	4.30002e-10
-13.6	2.94545	8.91717e-18		-14.15	2.13986	4.42062e-11		-14.15	2.13986	4.3031e-11		-14.25	2	2.93074e-10
-13.6	2.96727	5.3044e-18		-14.15	2.16084	2.90555e-11		-14.15	2.16084	2.85868e-11		-14.25	2.02083	1.98822e-10
-13.6	2.98909	3.14513e-18		-14.15	2.18182	1.90401e-11		-14.15	2.18182	1.89245e-11		-14.25	2.04167	1.3427e-10
-13.6	3.01091	1.8588e-18		-14.15	2.2028	1.24394e-11		-14.15	2.2028	1.24836e-11		-14.25	2.0625	9.02744e-11
-13.6	3.03273	1.09501e-18		-14.15	2.22378	8.10267e-12		-14.15	2.22378	8.2055e-12		-14.25	2.08333	6.04323e-11
-13.6	3.05455	6.4297e-19		-14.15	2.24476	5.26201e-12		-14.15	2.24476	5.37414e-12		-14.25	2.10417	4.02841e-11
-13.6	3.07636	3.76314e-19		-14.15	2.26573	3.40702e-12		-14.15	2.26573	3.50712e-12		-14.25	2.125	2.67422e-11
-13.6	3.09818	2.19531e-19		-14.15	2.28671	2.19937e-12		-14.15	2.28671	2.2805e-12		-14.25	2.14583	1.76808e-11
-13.6	3.12	1.27651e-19		-14.15	2.30769	1.41556e-12		-14.15	2.30769	1.47758e-12		-14.25	2.16667	1.16434e-11
-13.6	3.14182	7.3983e-20		-14.15	2.32867	9.08381e-13		-14.15	2.32867	9.53939e-13		-14.25	2.1875	7.63781e-12
-13.6	3.16364	4.27385e-20		-14.15	2.34965	5.81191e-13		-14.15	2.34965	6.13683e-13		-14.25	2.20833	4.99116e-12
-13.6	3.18546	2.46084e-20		-14.15	2.37063	3.70754e-13		-14.15	2.37063	3.93397e-13		-14.25	2.22917	3.24944e-12
-13.6	3.20727	1.41228e-20		-14.15	2.39161	2.35815e-13		-14.15	2.39161	2.513e-13		-14.25	2.25	2.10774e-12
-13.6	3.22909	8.07854e-21		-14.15	2.41259	1.49546e-13		-14.15	2.41259	1.5997e-13		-14.25	2.27083	1.36225e-12
-13.6	3.25091	4.60589e-21		-14.15	2.43357	9.45591e-14		-14.15	2.43357	1.0148e-13		-14.25	2.29167	8.77302e-13
-13.6	3.27273	2.61735e-21		-14.15	2.45455	5.96146e-14		-14.15	2.45455	6.41546e-14		-14.25	2.3125	5.63011e-13
-13.6	3.29454	1.48243e-21		-14.15	2.47552	3.74735e-14		-14.15	2.47552	4.04199e-14		-14.25	2.33333	3.60065e-13
-13.6	3.31636	8.36859e-22		-14.15	2.4965	2.34864e-14		-14.15	2.4965	2.53801e-14		-14.25	2.35417	2.29487e-13
-13.6	3.33818	4.70857e-22		-14.15	2.51748	1.46767e-14		-14.15	2.51748	1.5883e-14		-14.25	2.375	1.45769e-13
-13.6	3.36	2.64049e-22		-14.15	2.53846	9.14446e-15		-14.15	2.53846	9.90657e-15		-14.25	2.39583	9.22814e-14
-13.6	3.38182	1.47583e-22		-14.15	2.55944	5.68067e-15		-14.15	2.55944	6.15853e-15		-14.25	2.41667	5.82263e-14
-13.6	3.40364	8.22132e-23		-14.15	2.58042	3.51844e-15		-14.15	2.58042	3.81596e-15		-14.25	2.4375	3.66176e-14
-13.6	3.42545	4.56456e-23		-14.15	2.6014	2.17272e-15		-14.15	2.6014	2.35674e-15		-14.25	2.45833	2.29528e-14
-13.6	3.44727	2.52584e-23		-14.15	2.62238	1.33769e-15		-14.15	2.62238	1.4508e-15		-14.25	2.47917	1.43405e-14
-13.6	3.46909	1.39303e-23		-14.15	2.64336	8.21105e-16		-14.15	2.64336	8.90233e-16		-14.25	2.5	8.93057e-15
-13.6	3.49091	7.65703e-24		-14.15	2.66434	5.02489e-16		-14.15	2.66434	5.44507e-16		-14.25	2.52083	5.54355e-15
-13.6	3.51273	4.19473e-24		-14.15	2.68532	3.06573e-16		-14.15	2.68532	3.31982e-16		-14.25	2.54167	3.43001e-15
-13.6	3.53455	2.29028e-24		-14.15	2.70629	1.86471e-16		-14.15	2.70629	2.01763e-16		-14.25	2.5625	2.11546e-15
-13.6	3.55636	1.24628e-24		-14.15	2.72727	1.13071e-16		-14.15	2.72727	1.22233e-16		-14.25	2.58333	1.30052e-15
-13.6	3.57818	6.75894e-25		-14.15	2.74825	6.83516e-17		-14.15	2.74825	7.38176e-17		-14.25	2.60417	7.96965e-16
-13.6	3.6	3.65325e-25		-14.15	2.76923	4.11903e-17		-14.15	2.76923	4.44385e-17		-14.25	2.625	4.86822e-16
-13.6	3.62182	1.96795e-25		-14.15	2.79021	2.47446e-17		-14.15	2.79021	2.66679e-17		-14.25	2.64583	2.96424e-16
-13.6	3.64364	1.05654e-25		-14.15	2.81119	1.48184e-17		-14.15	2.81119	1.59533e-17		-14.25	2.66667	1.79917e-16
-13.6	3.66546	5.65309e-26		-14.15	2.83217	8.84604e-18		-14.15	2.83217	9.51356e-18		-14.25	2.6875	1.08854e-16
-13.6	3.68727	3.01452e-26		-14.15	2.85315	5.26399e-18		-14.15	2.85315	5.65548e-18		-14.25	2.70833	6.56505e-17
-13.6	3.70909	1.60207e-26		-14.15	2.87413	3.12244e-18		-14.15	2.87413	3.35141e-18		-14.25	2.72917	3.94686e-17
-13.6	3.73091	8.48538e-27		-14.15	2.89511	1.8462e-18		-14.15	2.89511	1.97978e-18		-14.25	2.75	2.36532e-17
-13.6	3.75273	4.47909e-27		-14.15	2.91608	1.08809e-18		-14.15	2.91608	1.16584e-18		-14.25	2.77083	1.41303e-17
-13.6	3.77454	2.35632e-27		-14.15	2.93706	6.39208e-19		-14.15	2.93706	6.8436e-19		-14.25	2.79167	8.41481e-18
-13.6	3.79636	1.23539e-27		-14.15	2.95804	3.7429e-19		-14.15	2.95804	4.00459e-19		-14.25	2.8125	4.99537e-18
-13.6	3.81818	6.45502e-28		-14.15	2.97902	2.18452e-19		-14.15	2.97902	2.3359e-19		-14.25	2.83333	2.95613e-18
-13.6	3.84	3.36137e-28		-14.15	3	1.27081e-19		-14.15	3	1.35822e-19		-14.25	2.85417	1.74388e-18
-13.6	3.86182	1.74444e-28		-14.15	3.02098	7.36849e-20		-14.15	3.02098	7.87229e-20		-14.25	2.875	1.02553e-18
-13.6	3.88364	9.02233e-29		-14.15	3.04196	4.25837e-20		-14.15	3.04196	4.54826e-20		-14.25	2.89583	6.01205e-19
-13.6	3.90545	4.65053e-29		-14.15	3.06294	2.45285e-20		-14.15	3.06294	2.61937e-20		-14.25	2.91667	3.51349e-19
-13.6	3.92727	2.38895e-29		-14.15	3.08392	1.40817e-20		-14.15	3.08392	1.50367e-20		-14.25	2.9375	2.04692e-19
-13.6	3.94909	1.22302e-29		-14.15	3.1049	8.05744e-21		-14.15	3.1049	8.6042e-21		-14.25	2.95833	1.18881e-19
-13.6	3.97091	6.23989e-30		-14.15	3.12587	4.59504e-21		-14.15	3.12587	4.90752e-21		-14.25	2.97917	6.88286e-20
-13.6	3.99273	3.17278e-30		-14.15	3.14685	2.61174e-21		-14.15	3.14685	2.79001e-21		-14.25	3	3.97261e-20
-13.6	4.01455	1.60776e-30		-14.15	3.16783	1.4795e-21		-14.15	3.16783	1.58101e-21		-14.25	3.02083	2.28578e-20
-13.6	4.03636	8.11939e-31		-14.15	3.18881	8.35295e-22		-14.15	3.18881	8.9299e-22		-14.25	3.04167	1.31112e-20
-13.6	4.05818	4.08641e-31		-14.15	3.20979	4.70008e-22		-14.15	3.20979	5.02731e-22		-14.25	3.0625	7.49721e-21
-13.6	4.08	2.04964e-31		-14.15	3.23077	2.63577e-22		-14.15	3.23077	2.82096e-22		-14.25	3.08333	4.27373e-21
-13.6	4.10182	1.02455e-31		-14.15	3.25175	1.47314e-22		-14.15	3.25175	1.57771e-22		-14.25	3.10417	2.42863e-21
-13.6	4.12364	5.1039e-32		-14.15	3.27273	8.20561e-23		-14.15	3.27273	8.79474e-23		-14.25	3.125	1.37583e-21
-13.6	4.14546	2.5339e-32		-14.15	3.29371	4.55522e-23		-14.15	3.29371	4.88627e-23		-14.25	3.14583	7.7698e-22
-13.6	4.16727	1.2537e-32		-14.15	3.31468	2.5202e-23		-14.15	3.31468	2.70575e-23		-14.25	3.16667	4.37419e-22
-13.6	4.18909	6.18178e-33		-14.15	3.33566	1.3896e-23		-14.15	3.33566	1.49331e-23		-14.25	3.1875	2.45485e-22
-13.6	4.21091	3.03774e-33		-14.15	3.35664	7.63602e-24		-14.15	3.35664	8.21412e-24		-14.25	3.20833	1.37337e-22
-13.6	4.23273	1.48766e-33		-14.15	3.37762	4.18186e-24		-14.15	3.37762	4.50315e-24		-14.25	3.22917	7.65921e-23
-13.6	4.25455	7.26059e-34		-14.15	3.3986	2.28241e-24		-14.15	3.3986	2.46044e-24		-14.25	3.25	4.25803e-23
-13.6	4.27636	3.53148e-34		-14.15	3.41958	1.24148e-24		-14.15	3.41958	1.33982e-24		-14.25	3.27083	2.35971e-23
-13.6	4.29818	1.71182e-34		-14.15	3.44056	6.72989e-25		-14.15	3.44056	7.27134e-25		-14.25	3.29167	1.30355e-23
-13.6	4.32	8.2694e-35		-14.15	3.46154	3.63576e-25		-14.15	3.46154	3.93291e-25		-14.25	3.3125	7.17819e-24
-13.6	4.34182	3.98113e-35		-14.15	3.48252	1.9575e-25		-14.15	3.48252	2.12003e-25		-14.25	3.33333	3.94015e-24
-13.6	4.36364	1.91009e-35		-14.15	3.5035	1.05033e-25		-14.15	3.5035	1.13893e-25		-14.25	3.35417	2.15585e-24
-13.6	4.38546	9.13311e-36		-14.15	3.52448	5.61654e-26		-14.15	3.52448	6.09785e-26		-14.25	3.375	1.17579e-24
-13.6	4.40727	4.3521e-36		-14.15	3.54546	2.99315e-26		-14.15	3.54546	3.2537e-26		-14.25	3.39583	6.39199e-25
-13.6	4.42909	2.06678e-36		-14.15	3.56643	1.58967e-26		-14.15	3.56643	1.7302e-26		-14.25	3.41667	3.46368e-25
-13.6	4.45091	9.78151e-37		-14.15	3.58741	8.41396e-27		-14.15	3.58741	9.16927e-27		-14.25	3.4375	1.87081e-25
-13.6	4.47273	4.61353e-37		-14.15	3.60839	4.43824e-27		-14.15	3.60839	4.84271e-27		-14.25	3.45833	1.00718e-25
-13.6	4.49454	2.16859e-37		-14.15	3.62937	2.33313e-27		-14.15	3.62937	2.54892e-27		-14.25	3.47917	5.40463e-26
-13.6	4.51636	1.01586e-37		-14.15	3.65035	1.22231e-27		-14.15	3.65035	1.33702e-27		-14.25	3.5	2.89069e-26
-13.6	4.53818	4.74254e-38		-14.15	3.67133	6.38178e-28		-14.15	3.67133	6.98923e-28		-14.25	3.52083	1.54103e-26
-13.6	4.56	2.20649e-38		-14.15	3.69231	3.32061e-28		-14.15	3.69231	3.6411e-28		-14.25	3.54167	8.18823e-27
-13.6	4.58182	1.02308e-38		-14.15	3.71329	1.72191e-28		-14.15	3.71329	1.89036e-28		-14.25	3.5625	4.33645e-27
-13.6	4.60364	4.72751e-39		-14.15	3.73427	8.89854e-29		-14.15	3.73427	9.78062e-29		-14.25	3.58333	2.28898e-27
-13.6	4.62545	2.17707e-39		-14.15	3.75524	4.58294e-29		-14.15	3.75524	5.04308e-29		-14.25	3.60417	1.20423e-27
-13.6	4.64727	9.99144e-40		-14.15	3.77622	2.35226e-29		-14.15	3.77622	2.59138e-29		-14.25	3.625	6.31439e-28
-13.6	4.66909	4.56983e-40		-14.15	3.7972	1.20322e-29		-14.15	3.7972	1.32701e-29		-14.25	3.64583	3.29995e-28
-13.6	4.69091	2.083e-40		-14.15	3.81818	6.13366e-30		-14.15	3.81818	6.77211e-30		-14.25	3.66667	1.71884e-28
-13.6	4.71273	9.46223e-41		-14.15	3.83916	3.11611e-30		-14.15	3.83916	3.44413e-30		-14.25	3.6875	8.92296e-29
-13.6	4.73454	4.28366e-41		-14.15	3.86014	1.5777e-30		-14.15	3.86014	1.74558e-30		-14.25	3.70833	4.61667e-29
-13.6	4.75636	1.93265e-41		-14.15	3.88112	7.9607e-31		-14.15	3.88112	8.8167e-31		-14.25	3.72917	2.38063e-29
-13.6	4.77818	8.68974e-42		-14.15	3.9021	4.00311e-31		-14.15	3.9021	4.4379e-31		-14.25	3.75	1.22348e-29
-13.6	4.8	3.89383e-42		-14.15	3.92308	2.00614e-31		-14.15	3.92308	2.22615e-31		-14.25	3.77083	6.26672e-30
-13.6	4.82182	1.73886e-42		-14.15	3.94406	1.00195e-31		-14.15	3.94406	1.11285e-31		-14.25	3.79167	3.19905e-30
-13.6	4.84364	7.73871e-43		-14.15	3.96503	4.98708e-32		-14.15	3.96503	5.54397e-32		-14.25	3.8125	1.62756e-30
-13.6	4.86545	3.43233e-43		-14.15	3.98601	2.47382e-32		-14.15	3.98601	2.75241e-32		-14.25	3.83333	8.25254e-31
-13.6	4.88727	1.51714e-43		-14.15	4.00699	1.22295e-32		-14.15	4.00699	1.36179e-32		-14.25	3.85417	4.17033e-31
-13.6	4.90909	6.68313e-44		-14.15	4.02797	6.02516e-33		-14.15	4.02797	6.71446e-33		-14.25	3.875	2.10032e-31
-13.6	4.93091	2.93394e-44		-14.15	4.04895	2.95835e-33		-14.15	4.04895	3.29928e-33		-14.25	3.89583	1.05421e-31
-13.6	4.95273	1.28362e-44		-14.15	4.06993	1.44761e-33		-14.15	4.06993	1.61559e-33		-14.25	3.91667	5.27352e-32
-13.6	4.97455	5.59682e-45		-14.15	4.09091	7.05947e-34		-14.15	4.09091	7.88407e-34		-14.25	3.9375	2.62906e-32
-13.6	4.99636	2.43199e-45		-14.15	4.11189	3.43095e-34		-14.15	4.11189	3.83421e-34		-14.25	3.95833	1.30625e-32
-13.6	5.01818	1.05317e-45		-14.15	4.13287	1.6618e-34		-14.15	4.13287	1.85826e-34		-14.25	3.97917	6.46813e-33
-13.6	5.04	4.54518e-46		-14.15	4.15385	8.02166e-35		-14.15	4.15385	8.97521e-35		-14.25	4	3.19194e-33
-13.6	5.06182	1.95488e-46		-14.15	4.17483	3.85897e-35		-14.15	4.17483	4.32005e-35		-14.25	4.02083	1.56984e-33
-13.6	5.08364	8.37927e-47		-14.15	4.1958	1.85012e-35		-14.15	4.1958	2.07224e-35		-14.25	4.04167	7.69449e-34
-13.6	5.10546	3.57938e-47		-14.15	4.21678	8.84001e-36		-14.15	4.21678	9.90604e-36		-14.25	4.0625	3.7586e-34
-13.6	5.12727	1.5238e-47		-14.15	4.23776	4.20946e-36		-14.15	4.23776	4.71918e-36		-14.25	4.08333	1.82976e-34
-13.6	5.14909	6.46489e-48		-14.15	4.25874	1.99767e-36		-14.15	4.25874	2.24048e-36		-14.25	4.10417	8.87734e-35
-13.6	5.17091	2.73345e-48		-14.15	4.27972	9.44807e-37		-14.15	4.27972	1.06004e-36		-14.25	4.125	4.29232e-35
-13.6	5.19273	1.1518e-48		-14.15	4.3007	4.45334e-37		-14.15	4.3007	4.99822e-37		-14.25	4.14583	2.06834e-35
-13.6	5.21455	4.83681e-49		-14.15	4.32168	2.09195e-37		-14.15	4.32168	2.34863e-37		-14.25	4.16667	9.93279e-36
-13.6	5.23636	2.02422e-49		-14.15	4.34266	9.79357e-38		-14.15	4.34266	1.09983e-37		-14.25	4.1875	4.75379e-36
-13.6	5.25818	8.44247e-50		-14.15	4.36364	4.56934e-38		-14.15	4.36364	5.13266e-38		-14.25	4.20833	2.26739e-36
-13.6	5.28	3.50912e-50		-14.15	4.38462	2.12466e-38		-14.15	4.38462	2.3871e-38		-14.25	4.22917	1.07778e-36
-13.6	5.30182	1.45359e-50		-14.15	4.40559	9.84577e-39		-14.15	4.40559	1.10639e-38		-14.25	4.25	5.10569e-37
-13.6	5.32364	6.00067e-51		-14.15	4.42657	4.54709e-39		-14.15	4.42657	5.11039e-39		-14.25	4.27083	2.41043e-37
-13.6	5.34546	2.46873e-51		-14.15	4.44755	2.09286e-39		-14.15	4.44755	2.3524e-39		-14.25	4.29167	1.1341e-37
-13.6	5.36727	1.01219e-51		-14.15	4.46853	9.6e-40		-14.15	4.46853	1.07915e-39		-14.25	4.3125	5.31771e-38
-13.6	5.38909	4.13584e-52		-14.15	4.48951	4.3886e-40		-14.15	4.48951	4.93354e-40		-14.25	4.33333	2.48493e-38
-13.6	5.41091	1.68415e-52		-14.15	4.51049	1.99942e-40		-14.15	4.51049	2.24775e-40		-14.25	4.35417	1.15723e-38
-13.6	5.43273	6.83456e-53		-14.15	4.53147	9.07832e-41		-14.15	4.53147	1.02058e-40		-14.25	4.375	5.37083e-39
-13.6	5.45455	2.76411e-53		-14.15	4.55245	4.108e-41		-14.15	4.55245	4.61807e-41		-14.25	4.39583	2.48415e-39
-13.6	5.47636	1.11407e-53		-14.15	4.57343	1.85259e-41		-14.15	4.57343	2.08249e-41		-14.25	4.41667	1.14506e-39
-13.6	5.49818	4.47491e-54		-14.15	4.59441	8.32629e-42		-14.15	4.59441	9.35877e-42		-14.25	4.4375	5.26011e-40
-13.6	5.52	1.7913e-54		-14.15	4.61538	3.72947e-42		-14.15	4.61538	4.19146e-42		-14.25	4.45833	2.4081e-40
-13.6	5.54182	7.14605e-55		-14.15	4.63636	1.66481e-42		-14.15	4.63636	1.87078e-42		-14.25	4.47917	1.09867e-40
-13.6	5.56364	2.84103e-55		-14.15	4.65734	7.40639e-43		-14.15	4.65734	8.32136e-43		-14.25	4.5	4.99548e-41
-13.6	5.58545	1.12564e-55		-14.15	4.67832	3.28375e-43		-14.15	4.67832	3.68873e-43		-14.25	4.52083	2.26359e-41
-13.6	5.60727	4.4446e-56		-14.15	4.6993	1.45096e-43		-14.15	4.6993	1.62957e-43		-14.25	4.54167	1.02219e-41
-13.6	5.62909	1.74896e-56		-14.15	4.72028	6.38948e-44		-14.15	4.72028	7.1743e-44		-14.25	4.5625	4.60024e-42
-13.6	5.65091	6.85862e-57		-14.15	4.74126	2.80412e-44		-14.15	4.74126	3.14774e-44		-14.25	4.58333	2.06319e-42
-13.6	5.67273	2.68044e-57		-14.15	4.76224	1.22645e-44		-14.15	4.76224	1.37636e-44		-14.25	4.60417	9.22173e-43
-13.6	5.69454	1.04397e-57		-14.15	4.78322	5.34592e-45		-14.15	4.78322	5.99759e-45		-14.25	4.625	4.10768e-43
-13.6	5.71636	4.05207e-58		-14.15	4.8042	2.3223e-45		-14.15	4.8042	2.60456e-45		-14.25	4.64583	1.82344e-43
-13.6	5.73818	1.5674e-58		-14.15	4.82517	1.00539e-45		-14.15	4.82517	1.12721e-45		-14.25	4.66667	8.06678e-44
-13.6	5.76	6.04213e-59		-14.15	4.84615	4.33781e-46		-14.15	4.84615	4.8617e-46		-14.25	4.6875	3.55647e-44
-13.6	5.78182	2.32119e-59		-14.15	4.86713	1.86521e-46		-14.15	4.86713	2.0897e-46		-14.25	4.70833	1.5626e-44
-13.6	5.80364	8.88674e-60		-14.15	4.88811	7.9929e-47		-14.15	4.88811	8.95145e-47		-14.25	4.72917	6.84209e-45
-13.6	5.82545	3.39065e-60		-14.15	4.90909	3.41351e-47		-14.15	4.90909	3.82134e-47		-14.25	4.75	2.98566e-45
-13.6	5.84727	1.28924e-60		-14.15	4.93007	1.45284e-47		-14.15	4.93007	1.62574e-47		-14.25	4.77083	1.29838e-45
-13.6	5.86909	4.88529e-61		-14.15	4.95105	6.16241e-48		-14.15	4.95105	6.89283e-48		-14.25	4.79167	5.62694e-46
-13.6	5.89091	1.84483e-61		-14.15	4.97203	2.60498e-48		-14.15	4.97203	2.91245e-48		-14.25	4.8125	2.43026e-46
-13.6	5.91273	6.94274e-62		-14.15	4.99301	1.09742e-48		-14.15	4.99301	1.2264e-48		-14.25	4.83333	1.04603e-46
-13.6	5.93455	2.60383e-62		-14.15	5.01399	4.60748e-49		-14.15	5.01399	5.14657e-49		-14.25	4.85417	4.48686e-47
-13.6	5.95636	9.73201e-63		-14.15	5.03496	1.92783e-49		-14.15	5.03496	2.15237e-49		-14.25	4.875	1.91801e-47
-13.6	5.97818	3.62493e-63		-14.15	5.05594	8.0388e-50		-14.15	5.05594	8.97073e-50		-14.25	4.89583	8.17087e-48
-13.6	6	1.34556e-63		-14.15	5.07692	3.34064e-50		-14.15	5.07692	3.72608e-50		-14.25	4.91667	3.46892e-48
-13.55	0	0.00157		-14.15	5.0979	1.38352e-50		-14.15	5.0979	1.54237e-50		-14.25	4.9375	1.46767e-48
-13.55	0.02182	0.00328		-14.15	5.11888	5.71026e-51		-14.15	5.11888	6.36264e-51		-14.25	4.95833	6.18827e-49
-13.55	0.04364	0.00468		-14.15	5.13986	2.34877e-51		-14.15	5.13986	2.61576e-51		-14.25	4.97917	2.60027e-49
-13.55	0.06545	0.00591		-14.15	5.16084	9.62811e-52		-14.15	5.16084	1.0717e-51		-14.25	5	1.08887e-49
-13.55	0.08727	0.0072		-14.15	5.18182	3.93328e-52		-14.15	5.18182	4.3758e-52		-14.25	5.02083	4.54401e-50
-13.55	0.10909	0.00857		-14.15	5.2028	1.60134e-52		-14.15	5.2028	1.78055e-52		-14.25	5.04167	1.88978e-50
-13.55	0.13091	0.00982		-14.15	5.22378	6.49718e-53		-14.15	5.22378	7.22046e-53		-14.25	5.0625	7.83227e-51
-13.55	0.15273	0.0107		-14.15	5.24475	2.62711e-53		-14.15	5.24475	2.918e-53		-14.25	5.08333	3.23498e-51
-13.55	0.17455	0.01099		-14.15	5.26573	1.05863e-53		-14.15	5.26573	1.17522e-53		-14.25	5.10417	1.33157e-51
-13.55	0.19636	0.01055		-14.15	5.28671	4.25132e-54		-14.15	5.28671	4.71697e-54		-14.25	5.125	5.46209e-52
-13.55	0.21818	0.00941		-14.15	5.30769	1.70143e-54		-14.15	5.30769	1.88677e-54		-14.25	5.14583	2.23286e-52
-13.55	0.24	0.00771		-14.15	5.32867	6.78602e-55		-14.15	5.32867	7.52116e-55		-14.25	5.16667	9.09639e-53
-13.55	0.26182	0.00576		-14.15	5.34965	2.69729e-55		-14.15	5.34965	2.98787e-55		-14.25	5.1875	3.69302e-53
-13.55	0.28364	0.00404		-14.15	5.37063	1.06844e-55		-14.15	5.37063	1.18291e-55		-14.25	5.20833	1.49417e-53
-13.55	0.30545	0.00322		-14.15	5.39161	4.21775e-56		-14.15	5.39161	4.66712e-56		-14.25	5.22917	6.02453e-54
-13.55	0.32727	0.00353		-14.15	5.41259	1.65929e-56		-14.15	5.41259	1.83509e-56		-14.25	5.25	2.42075e-54
-13.55	0.34909	0.00418		-14.15	5.43357	6.50537e-57		-14.15	5.43357	7.19079e-57		-14.25	5.27083	9.69354e-55
-13.55	0.37091	0.00459		-14.15	5.45455	2.54173e-57		-14.15	5.45455	2.80805e-57		-14.25	5.29167	3.86828e-55
-13.55	0.39273	0.0046		-14.15	5.47552	9.89684e-58		-14.15	5.47552	1.09281e-57		-14.25	5.3125	1.53836e-55
-13.55	0.41455	0.00423		-14.15	5.4965	3.84035e-58		-14.15	5.4965	4.2383e-58		-14.25	5.33333	6.0968e-56
-13.55	0.43636	0.00359		-14.15	5.51748	1.48509e-58		-14.15	5.51748	1.63813e-58		-14.25	5.35417	2.40796e-56
-13.55	0.45818	0.00281		-14.15	5.53846	5.72321e-59		-14.15	5.53846	6.3098e-59		-14.25	5.375	9.47761e-57
-13.55	0.48	0.00198		-14.15	5.55944	2.19803e-59		-14.15	5.55944	2.42209e-59		-14.25	5.39583	3.71751e-57
-13.55	0.50182	0.0012		-14.15	5.58042	8.41269e-60		-14.15	5.58042	9.2656e-60		-14.25	5.41667	1.45314e-57
-13.55	0.52364	0.000681443		-14.15	5.6014	3.20879e-60		-14.15	5.6014	3.53236e-60		-14.25	5.4375	5.66066e-58
-13.55	0.54546	0.000982487		-14.15	5.62238	1.2197e-60		-14.15	5.62238	1.34204e-60		-14.25	5.45833	2.19749e-58
-13.55	0.56727	0.0017		-14.15	5.64336	4.62028e-61		-14.15	5.64336	5.08127e-61		-14.25	5.47917	8.5014e-59
-13.55	0.58909	0.00246		-14.15	5.66434	1.74417e-61		-14.15	5.66434	1.91729e-61		-14.25	5.5	3.2776e-59
-13.55	0.61091	0.0032		-14.15	5.68532	6.56167e-62		-14.15	5.68532	7.20958e-62		-14.25	5.52083	1.25928e-59
-13.55	0.63273	0.00386		-14.15	5.70629	2.46004e-62		-14.15	5.70629	2.70171e-62		-14.25	5.54167	4.82159e-60
-13.55	0.65455	0.00442		-14.15	5.72727	9.19126e-63		-14.15	5.72727	1.00896e-62		-14.25	5.5625	1.83975e-60
-13.55	0.67636	0.00485		-14.15	5.74825	3.42224e-63		-14.15	5.74825	3.75506e-63		-14.25	5.58333	6.99567e-61
-13.55	0.69818	0.00516		-14.15	5.76923	1.26984e-63		-14.15	5.76923	1.39273e-63		-14.25	5.60417	2.65094e-61
-13.55	0.72	0.00534		-14.15	5.79021	4.69557e-64		-14.15	5.79021	5.14778e-64		-14.25	5.625	1.00109e-61
-13.55	0.74182	0.00541		-14.15	5.81119	1.73034e-64		-14.15	5.81119	1.89618e-64		-14.25	5.64583	3.76742e-62
-13.55	0.76364	0.00537		-14.15	5.83217	6.3544e-65		-14.15	5.83217	6.96058e-65		-14.25	5.66667	1.41292e-62
-13.55	0.78546	0.00525		-14.15	5.85315	2.32552e-65		-14.15	5.85315	2.54634e-65		-14.25	5.6875	5.28067e-63
-13.55	0.80727	0.00506		-14.15	5.87413	8.48138e-66		-14.15	5.87413	9.28305e-66		-14.25	5.70833	1.9668e-63
-13.55	0.82909	0.0048		-14.15	5.89511	3.08258e-66		-14.15	5.89511	3.37264e-66		-14.25	5.72917	7.30017e-64
-13.55	0.85091	0.00451		-14.15	5.91608	1.11651e-66		-14.15	5.91608	1.22111e-66		-14.25	5.75	2.70025e-64
-13.55	0.87273	0.00418		-14.15	5.93706	4.03005e-67		-14.15	5.93706	4.40598e-67		-14.25	5.77083	9.95347e-65
-13.55	0.89455	0.00383		-14.15	5.95804	1.44964e-67		-14.15	5.95804	1.58429e-67		-14.25	5.79167	3.65632e-65
-13.55	0.91636	0.00347		-14.15	5.97902	5.19646e-68		-14.15	5.97902	5.67713e-68		-14.25	5.8125	1.33848e-65
-13.55	0.93818	0.0031		-14.15	6	1.85633e-68		-14.15	6	2.02734e-68		-14.25	5.83333	4.88291e-66
-13.55	0.96	0.00275		-14.1	0	0.00356		-14.1	0	0.000805936		-14.25	5.85417	1.77519e-66
-13.55	0.98182	0.00241		-14.1	0.02098	0.00729		-14.1	0.02098	0.00195		-14.25	5.875	6.43142e-67
-13.55	1.00364	0.00209		-14.1	0.04196	0.01023		-14.1	0.04196	0.00371		-14.25	5.89583	2.32203e-67
-13.55	1.02546	0.00179		-14.1	0.06294	0.01223		-14.1	0.06294	0.00572		-14.25	5.91667	8.35464e-68
-13.55	1.04727	0.00152		-14.1	0.08392	0.01344		-14.1	0.08392	0.00765		-14.25	5.9375	2.99561e-68
-13.55	1.06909	0.00128		-14.1	0.1049	0.01377		-14.1	0.1049	0.00922		-14.25	5.95833	1.07038e-68
-13.55	1.09091	0.00107		-14.1	0.12587	0.01319		-14.1	0.12587	0.0102		-14.25	5.97917	3.81146e-69
-13.55	1.11273	0.000885245		-14.1	0.14685	0.01178		-14.1	0.14685	0.0105		-14.25	6	1.35251e-69
-13.55	1.13454	0.000725406		-14.1	0.16783	0.00976		-14.1	0.16783	0.01014		-14.2	0	0.00275
-13.55	1.15636	0.000589385		-14.1	0.18881	0.00761		-14.1	0.18881	0.00928		-14.2	0.02083	0.00557
-13.55	1.17818	0.00047493		-14.1	0.20979	0.00602		-14.1	0.20979	0.0082		-14.2	0.04167	0.00766
-13.55	1.2	0.000379654		-14.1	0.23077	0.00568		-14.1	0.23077	0.00723		-14.2	0.0625	0.00902
-13.55	1.22182	0.000301154		-14.1	0.25175	0.00635		-14.1	0.25175	0.00663		-14.2	0.08333	0.00996
-13.55	1.24364	0.00023711		-14.1	0.27273	0.00712		-14.1	0.27273	0.0064		-14.2	0.10417	0.01065
-13.55	1.26546	0.000185348		-14.1	0.29371	0.00743		-14.1	0.29371	0.00626		-14.2	0.125	0.01116
-13.55	1.28727	0.000143886		-14.1	0.31468	0.00711		-14.1	0.31468	0.00591		-14.2	0.14583	0.01149
-13.55	1.30909	0.000110958		-14.1	0.33566	0.00621		-14.1	0.33566	0.00519		-14.2	0.16667	0.01156
-13.55	1.33091	8.50197e-05		-14.1	0.35664	0.00494		-14.1	0.35664	0.00408		-14.2	0.1875	0.01129
-13.55	1.35273	6.47464e-05		-14.1	0.37762	0.00359		-14.1	0.37762	0.00267		-14.2	0.20833	0.01063
-13.55	1.37454	4.90177e-05		-14.1	0.3986	0.00255		-14.1	0.3986	0.00112		-14.2	0.22917	0.00959
-13.55	1.39636	3.69007e-05		-14.1	0.41958	0.00217		-14.1	0.41958	0.000420187		-14.2	0.25	0.00829
-13.55	1.41818	2.76287e-05		-14.1	0.44056	0.00226		-14.1	0.44056	0.00177		-14.2	0.27083	0.00688
-13.55	1.44	2.05791e-05		-14.1	0.46154	0.0023		-14.1	0.46154	0.00284		-14.2	0.29167	0.00558
-13.55	1.46182	1.52517e-05		-14.1	0.48252	0.00203		-14.1	0.48252	0.00355		-14.2	0.3125	0.0046
-13.55	1.48364	1.12493e-05		-14.1	0.5035	0.00141		-14.1	0.5035	0.00392		-14.2	0.33333	0.00406
-13.55	1.50546	8.25898e-06		-14.1	0.52448	0.000507031		-14.1	0.52448	0.00396		-14.2	0.35417	0.00387
-13.55	1.52727	6.03666e-06		-14.1	0.54546	0.000660227		-14.1	0.54546	0.00375		-14.2	0.375	0.00379
-13.55	1.54909	4.39349e-06		-14.1	0.56643	0.00183		-14.1	0.56643	0.00337		-14.2	0.39583	0.00366
-13.55	1.57091	3.18444e-06		-14.1	0.58741	0.00297		-14.1	0.58741	0.00289		-14.2	0.41667	0.00339
-13.55	1.59273	2.29896e-06		-14.1	0.60839	0.00399		-14.1	0.60839	0.00239		-14.2	0.4375	0.00299
-13.55	1.61454	1.65336e-06		-14.1	0.62937	0.00484		-14.1	0.62937	0.00195		-14.2	0.45833	0.00253
-13.55	1.63636	1.18468e-06		-14.1	0.65035	0.00549		-14.1	0.65035	0.00161		-14.2	0.47917	0.00207
-13.55	1.65818	8.45835e-07		-14.1	0.67133	0.00592		-14.1	0.67133	0.00146		-14.2	0.5	0.00169
-13.55	1.68	6.01832e-07		-14.1	0.69231	0.00616		-14.1	0.69231	0.00151		-14.2	0.52083	0.00145
-13.55	1.70182	4.26797e-07		-14.1	0.71329	0.00622		-14.1	0.71329	0.00169		-14.2	0.54167	0.0014
-13.55	1.72364	3.01695e-07		-14.1	0.73427	0.00614		-14.1	0.73427	0.00191		-14.2	0.5625	0.00149
-13.55	1.74546	2.12599e-07		-14.1	0.75525	0.00595		-14.1	0.75525	0.00213		-14.2	0.58333	0.00167
-13.55	1.76727	1.49362e-07		-14.1	0.77622	0.00566		-14.1	0.77622	0.0023		-14.2	0.60417	0.00186
-13.55	1.78909	1.04626e-07		-14.1	0.7972	0.00532		-14.1	0.7972	0.00241		-14.2	0.625	0.00203
-13.55	1.81091	7.30794e-08		-14.1	0.81818	0.00493		-14.1	0.81818	0.00245		-14.2	0.64583	0.00217
-13.55	1.83273	5.09014e-08		-14.1	0.83916	0.00452		-14.1	0.83916	0.00244		-14.2	0.66667	0.00225
-13.55	1.85455	3.53564e-08		-14.1	0.86014	0.00409		-14.1	0.86014	0.00237		-14.2	0.6875	0.00227
-13.55	1.87636	2.44923e-08		-14.1	0.88112	0.00367		-14.1	0.88112	0.00226		-14.2	0.70833	0.00223
-13.55	1.89818	1.69211e-08		-14.1	0.9021	0.00326		-14.1	0.9021	0.00211		-14.2	0.72917	0.00215
-13.55	1.92	1.16594e-08		-14.1	0.92308	0.00287		-14.1	0.92308	0.00194		-14.2	0.75	0.00202
-13.55	1.94182	8.01264e-09		-14.1	0.94406	0.0025		-14.1	0.94406	0.00176		-14.2	0.77083	0.00187
-13.55	1.96364	5.49204e-09		-14.1	0.96503	0.00216		-14.1	0.96503	0.00157		-14.2	0.79167	0.0017
-13.55	1.98546	3.75447e-09		-14.1	0.98601	0.00184		-14.1	0.98601	0.00138		-14.2	0.8125	0.00153
-13.55	2.00727	2.55988e-09		-14.1	1.00699	0.00156		-14.1	1.00699	0.0012		-14.2	0.83333	0.00136
-13.55	2.02909	1.74076e-09		-14.1	1.02797	0.00131		-14.1	1.02797	0.00103		-14.2	0.85417	0.0012
-13.55	2.05091	1.18059e-09		-14.1	1.04895	0.00109		-14.1	1.04895	0.00087958		-14.2	0.875	0.00105
-13.55	2.07273	7.98543e-10		-14.1	1.06993	0.000900401		-14.1	1.06993	0.000740173		-14.2	0.89583	0.00090724
-13.55	2.09455	5.38668e-10		-14.1	1.09091	0.000736957		-14.1	1.09091	0.000616581		-14.2	0.91667	0.000783132
-13.55	2.11636	3.62376e-10		-14.1	1.11189	0.000598339		-14.1	1.11189	0.000508649		-14.2	0.9375	0.000672573
-13.55	2.13818	2.4311e-10		-14.1	1.13287	0.000482005		-14.1	1.13287	0.000415698		-14.2	0.95833	0.000574742
-13.55	2.16	1.62645e-10		-14.1	1.15385	0.000385351		-14.1	1.15385	0.00033668		-14.2	0.97917	0.00048861
-13.55	2.18182	1.08508e-10		-14.1	1.17483	0.000305822		-14.1	1.17483	0.00027032		-14.2	1	0.000413107
-13.55	2.20364	7.21866e-11		-14.1	1.1958	0.000240989		-14.1	1.1958	0.000215225		-14.2	1.02083	0.000347207
-13.55	2.22546	4.78865e-11		-14.1	1.21678	0.000188603		-14.1	1.21678	0.000169976		-14.2	1.04167	0.000289961
-13.55	2.24727	3.16754e-11		-14.1	1.23776	0.000146635		-14.1	1.23776	0.000133196		-14.2	1.0625	0.000240502
-13.55	2.26909	2.08917e-11		-14.1	1.25874	0.000113285		-14.1	1.25874	0.00010359		-14.2	1.08333	0.000198034
-13.55	2.29091	1.3739e-11		-14.1	1.27972	8.69879e-05		-14.1	1.27972	7.9979e-05		-14.2	1.10417	0.000161822
-13.55	2.31273	9.0087e-12		-14.1	1.3007	6.64058e-05		-14.1	1.3007	6.13165e-05		-14.2	1.125	0.000131177
-13.55	2.33454	5.88956e-12		-14.1	1.32168	5.04097e-05		-14.1	1.32168	4.669e-05		-14.2	1.14583	0.000105457
-13.55	2.35636	3.83892e-12		-14.1	1.34266	3.80611e-05		-14.1	1.34266	3.53192e-05		-14.2	1.16667	8.40597e-05
-13.55	2.37818	2.49478e-12		-14.1	1.36364	2.8589e-05		-14.1	1.36364	2.6548e-05		-14.2	1.1875	6.64217e-05
-13.55	2.4	1.61639e-12		-14.1	1.38461	2.13673e-05		-14.1	1.38461	1.98325e-05		-14.2	1.20833	5.2022e-05
-13.55	2.42182	1.0441e-12		-14.1	1.40559	1.58933e-05		-14.1	1.40559	1.47277e-05		-14.2	1.22917	4.03825e-05
-13.55	2.44364	6.72376e-13		-14.1	1.42657	1.17668e-05		-14.1	1.42657	1.08739e-05		-14.2	1.25	3.10698e-05
-13.55	2.46546	4.3167e-13		-14.1	1.44755	8.67267e-06		-14.1	1.44755	7.98397e-06		-14.2	1.27083	2.3696e-05
-13.55	2.48727	2.76283e-13		-14.1	1.46853	6.36431e-06		-14.1	1.46853	5.83067e-06		-14.2	1.29167	1.7919e-05
-13.55	2.50909	1.76284e-13		-14.1	1.48951	4.65058e-06		-14.1	1.48951	4.23616e-06		-14.2	1.3125	1.34408e-05
-13.55	2.53091	1.12131e-13		-14.1	1.51049	3.38428e-06		-14.1	1.51049	3.06247e-06		-14.2	1.33333	1.00061e-05
-13.55	2.55273	7.1102e-14		-14.1	1.53147	2.45287e-06		-14.1	1.53147	2.20351e-06		-14.2	1.35417	7.3994e-06
-13.55	2.57455	4.4945e-14		-14.1	1.55245	1.7708e-06		-14.1	1.55245	1.57834e-06		-14.2	1.375	5.44106e-06
-13.55	2.59636	2.83217e-14		-14.1	1.57343	1.27347e-06		-14.1	1.57343	1.12575e-06		-14.2	1.39583	3.98401e-06
-13.55	2.61818	1.77906e-14		-14.1	1.59441	9.12371e-07		-14.1	1.59441	7.99753e-07		-14.2	1.41667	2.90946e-06
-13.55	2.64	1.11403e-14		-14.1	1.61539	6.51253e-07		-14.1	1.61539	5.66059e-07		-14.2	1.4375	2.12298e-06
-13.55	2.66182	6.95388e-15		-14.1	1.63636	4.6319e-07		-14.1	1.63636	3.99291e-07		-14.2	1.45833	1.55071e-06
-13.55	2.68364	4.32698e-15		-14.1	1.65734	3.28272e-07		-14.1	1.65734	2.80783e-07		-14.2	1.47917	1.13576e-06
-13.55	2.70546	2.68389e-15		-14.1	1.67832	2.31849e-07		-14.1	1.67832	1.96897e-07		-14.2	1.5	8.35135e-07
-13.55	2.72727	1.65946e-15		-14.1	1.6993	1.63195e-07		-14.1	1.6993	1.37729e-07		-14.2	1.52083	6.16883e-07
-13.55	2.74909	1.02279e-15		-14.1	1.72028	1.1449e-07		-14.1	1.72028	9.61282e-08		-14.2	1.54167	4.57686e-07
-13.55	2.77091	6.28387e-16		-14.1	1.74126	8.00613e-08		-14.1	1.74126	6.69622e-08		-14.2	1.5625	3.40804e-07
-13.55	2.79273	3.84842e-16		-14.1	1.76224	5.58078e-08		-14.1	1.76224	4.65648e-08		-14.2	1.58333	2.54366e-07
-13.55	2.81454	2.34938e-16		-14.1	1.78322	3.87804e-08		-14.1	1.78322	3.23305e-08		-14.2	1.60417	1.90009e-07
-13.55	2.83636	1.42967e-16		-14.1	1.8042	2.68656e-08		-14.1	1.8042	2.24153e-08		-14.2	1.625	1.41838e-07
-13.55	2.85818	8.67226e-17		-14.1	1.82518	1.85553e-08		-14.1	1.82518	1.55198e-08		-14.2	1.64583	1.05662e-07
-13.55	2.88	5.24372e-17		-14.1	1.84615	1.27775e-08		-14.1	1.84615	1.0731e-08		-14.2	1.66667	7.84621e-08
-13.55	2.90182	3.16051e-17		-14.1	1.86713	8.7728e-09		-14.1	1.86713	7.40941e-09		-14.2	1.6875	5.80271e-08
-13.55	2.92364	1.89881e-17		-14.1	1.88811	6.00566e-09		-14.1	1.88811	5.10831e-09		-14.2	1.70833	4.27121e-08
-13.55	2.94545	1.13714e-17		-14.1	1.90909	4.09938e-09		-14.1	1.90909	3.51611e-09		-14.2	1.72917	3.12772e-08
-13.55	2.96727	6.7882e-18		-14.1	1.93007	2.79006e-09		-14.1	1.93007	2.41583e-09		-14.2	1.75	2.27792e-08
-13.55	2.98909	4.03923e-18		-14.1	1.95105	1.89343e-09		-14.1	1.95105	1.65657e-09		-14.2	1.77083	1.64974e-08
-13.55	3.01091	2.39577e-18		-14.1	1.97203	1.28123e-09		-14.1	1.97203	1.13346e-09		-14.2	1.79167	1.18804e-08
-13.55	3.03273	1.41643e-18		-14.1	1.99301	8.64448e-10		-14.1	1.99301	7.73702e-10		-14.2	1.8125	8.50711e-09
-13.55	3.05455	8.34725e-19		-14.1	2.01399	5.81547e-10		-14.1	2.01399	5.26777e-10		-14.2	1.83333	6.05747e-09
-13.55	3.07636	4.90333e-19		-14.1	2.03497	3.90085e-10		-14.1	2.03497	3.57676e-10		-14.2	1.85417	4.28936e-09
-13.55	3.09818	2.87101e-19		-14.1	2.05594	2.60889e-10		-14.1	2.05594	2.42154e-10		-14.2	1.875	3.02083e-09
-13.55	3.12	1.67561e-19		-14.1	2.07692	1.73969e-10		-14.1	2.07692	1.63445e-10		-14.2	1.89583	2.11613e-09
-13.55	3.14182	9.7477e-20		-14.1	2.0979	1.15665e-10		-14.1	2.0979	1.0997e-10		-14.2	1.91667	1.47465e-09
-13.55	3.16364	5.65227e-20		-14.1	2.11888	7.66728e-11		-14.1	2.11888	7.37483e-11		-14.2	1.9375	1.0224e-09
-13.55	3.18546	3.26687e-20		-14.1	2.13986	5.06743e-11		-14.1	2.13986	4.92913e-11		-14.2	1.95833	7.05321e-10
-13.55	3.20727	1.88203e-20		-14.1	2.16084	3.33917e-11		-14.1	2.16084	3.28321e-11		-14.2	1.97917	4.84217e-10
-13.55	3.22909	1.0807e-20		-14.1	2.18182	2.19379e-11		-14.1	2.18182	2.17927e-11		-14.2	2	3.30849e-10
-13.55	3.25091	6.18535e-21		-14.1	2.2028	1.43699e-11		-14.1	2.2028	1.44143e-11		-14.2	2.02083	2.25012e-10
-13.55	3.27273	3.5286e-21		-14.1	2.22378	9.38461e-12		-14.1	2.22378	9.50018e-12		-14.2	2.04167	1.5234e-10
-13.55	3.29454	2.00641e-21		-14.1	2.24476	6.11064e-12		-14.1	2.24476	6.23908e-12		-14.2	2.0625	1.02684e-10
-13.55	3.31636	1.13713e-21		-14.1	2.26573	3.96703e-12		-14.1	2.26573	4.08278e-12		-14.2	2.08333	6.89151e-11
-13.55	3.33818	6.42349e-22		-14.1	2.28671	2.56778e-12		-14.1	2.28671	2.66219e-12		-14.2	2.10417	4.60567e-11
-13.55	3.36	3.61662e-22		-14.1	2.30769	1.65716e-12		-14.1	2.30769	1.7297e-12		-14.2	2.125	3.06533e-11
-13.55	3.38182	2.02956e-22		-14.1	2.32867	1.06633e-12		-14.1	2.32867	1.11985e-12		-14.2	2.14583	2.03193e-11
-13.55	3.40364	1.13519e-22		-14.1	2.34965	6.84131e-13		-14.1	2.34965	7.22459e-13		-14.2	2.16667	1.3416e-11
-13.55	3.42545	6.32843e-23		-14.1	2.37063	4.37637e-13		-14.1	2.37063	4.64449e-13		-14.2	2.1875	8.82374e-12
-13.55	3.44727	3.5163e-23		-14.1	2.39161	2.79137e-13		-14.1	2.39161	2.9754e-13		-14.2	2.20833	5.78143e-12
-13.55	3.46909	1.9473e-23		-14.1	2.41259	1.77522e-13		-14.1	2.41259	1.89953e-13		-14.2	2.22917	3.77398e-12
-13.55	3.49091	1.07483e-23		-14.1	2.43357	1.12569e-13		-14.1	2.43357	1.20851e-13		-14.2	2.25	2.45457e-12
-13.55	3.51273	5.91289e-24		-14.1	2.45455	7.11735e-14		-14.1	2.45455	7.66253e-14		-14.2	2.27083	1.5907e-12
-13.55	3.53455	3.242e-24		-14.1	2.47552	4.48695e-14		-14.1	2.47552	4.84195e-14		-14.2	2.29167	1.02722e-12
-13.55	3.55636	1.77165e-24		-14.1	2.4965	2.82044e-14		-14.1	2.4965	3.04936e-14		-14.2	2.3125	6.61035e-13
-13.55	3.57818	9.64925e-25		-14.1	2.51748	1.76772e-14		-14.1	2.51748	1.91402e-14		-14.2	2.33333	4.23925e-13
-13.55	3.6	5.23789e-25		-14.1	2.53846	1.10468e-14		-14.1	2.53846	1.19742e-14		-14.2	2.35417	2.70942e-13
-13.55	3.62182	2.83378e-25		-14.1	2.55944	6.88314e-15		-14.1	2.55944	7.46651e-15		-14.2	2.375	1.72585e-13
-13.55	3.64364	1.52799e-25		-14.1	2.58042	4.27617e-15		-14.1	2.58042	4.64057e-15		-14.2	2.39583	1.09568e-13
-13.55	3.66546	8.21142e-26		-14.1	2.6014	2.64874e-15		-14.1	2.6014	2.87485e-15		-14.2	2.41667	6.9331e-14
-13.55	3.68727	4.39803e-26		-14.1	2.62238	1.63581e-15		-14.1	2.62238	1.77525e-15		-14.2	2.4375	4.37268e-14
-13.55	3.70909	2.34768e-26		-14.1	2.64336	1.00723e-15		-14.1	2.64336	1.09272e-15		-14.2	2.45833	2.74886e-14
-13.55	3.73091	1.24899e-26		-14.1	2.66434	6.18336e-16		-14.1	2.66434	6.70464e-16		-14.2	2.47917	1.72247e-14
-13.55	3.75273	6.62247e-27		-14.1	2.68532	3.7845e-16		-14.1	2.68532	4.10074e-16		-14.2	2.5	1.07584e-14
-13.55	3.77454	3.49959e-27		-14.1	2.70629	2.30928e-16		-14.1	2.70629	2.5002e-16		-14.2	2.52083	6.69803e-15
-13.55	3.79636	1.84311e-27		-14.1	2.72727	1.40481e-16		-14.1	2.72727	1.51956e-16		-14.2	2.54167	4.15677e-15
-13.55	3.81818	9.67432e-28		-14.1	2.74825	8.51979e-17		-14.1	2.74825	9.20655e-17		-14.2	2.5625	2.57144e-15
-13.55	3.84	5.06086e-28		-14.1	2.76923	5.1511e-17		-14.1	2.76923	5.5605e-17		-14.2	2.58333	1.58567e-15
-13.55	3.86182	2.63853e-28		-14.1	2.79021	3.10473e-17		-14.1	2.79021	3.34789e-17		-14.2	2.60417	9.74691e-16
-13.55	3.88364	1.37099e-28		-14.1	2.81119	1.86549e-17		-14.1	2.81119	2.00942e-17		-14.2	2.625	5.97229e-16
-13.55	3.90545	7.09966e-29		-14.1	2.83217	1.11738e-17		-14.1	2.83217	1.20231e-17		-14.2	2.64583	3.64786e-16
-13.55	3.92727	3.66415e-29		-14.1	2.85315	6.67176e-18		-14.1	2.85315	7.17136e-18		-14.2	2.66667	2.22106e-16
-13.55	3.94909	1.88469e-29		-14.1	2.87413	3.97103e-18		-14.1	2.87413	4.26414e-18		-14.2	2.6875	1.34806e-16
-13.55	3.97091	9.66137e-30		-14.1	2.89511	2.35605e-18		-14.1	2.89511	2.52758e-18		-14.2	2.70833	8.15617e-17
-13.55	3.99273	4.9359e-30		-14.1	2.91608	1.3934e-18		-14.1	2.91608	1.49355e-18		-14.2	2.72917	4.91921e-17
-13.55	4.01455	2.51319e-30		-14.1	2.93706	8.21437e-19		-14.1	2.93706	8.79776e-19		-14.2	2.75	2.95759e-17
-13.55	4.03636	1.2753e-30		-14.1	2.95804	4.82693e-19		-14.1	2.95804	5.1661e-19		-14.2	2.77083	1.77263e-17
-13.55	4.05818	6.44953e-31		-14.1	2.97902	2.82723e-19		-14.1	2.97902	3.02404e-19		-14.2	2.79167	1.0591e-17
-13.55	4.08	3.25067e-31		-14.1	3	1.65059e-19		-14.1	3	1.76459e-19		-14.2	2.8125	6.30804e-18
-13.55	4.10182	1.63285e-31		-14.1	3.02098	9.60509e-20		-14.1	3.02098	1.02642e-19		-14.2	2.83333	3.74539e-18
-13.55	4.12364	8.17426e-32		-14.1	3.04196	5.57111e-20		-14.1	3.04196	5.95159e-20		-14.2	2.85417	2.2169e-18
-13.55	4.14546	4.07829e-32		-14.1	3.06294	3.22074e-20		-14.1	3.06294	3.44001e-20		-14.2	2.875	1.30811e-18
-13.55	4.16727	2.02785e-32		-14.1	3.08392	1.85584e-20		-14.1	3.08392	1.982e-20		-14.2	2.89583	7.69478e-19
-13.55	4.18909	1.00489e-32		-14.1	3.1049	1.06584e-20		-14.1	3.1049	1.1383e-20		-14.2	2.91667	4.51233e-19
-13.55	4.21091	4.96286e-33		-14.1	3.12587	6.10105e-21		-14.1	3.12587	6.51658e-21		-14.2	2.9375	2.63792e-19
-13.55	4.23273	2.44271e-33		-14.1	3.14685	3.48078e-21		-14.1	3.14685	3.71864e-21		-14.2	2.95833	1.53737e-19
-13.55	4.25455	1.19822e-33		-14.1	3.16783	1.97926e-21		-14.1	3.16783	2.11518e-21		-14.2	2.97917	8.93214e-20
-13.55	4.27636	5.85776e-34		-14.1	3.18881	1.12172e-21		-14.1	3.18881	1.19923e-21		-14.2	3	5.1736e-20
-13.55	4.29818	2.85399e-34		-14.1	3.20979	6.33599e-22		-14.1	3.20979	6.77716e-22		-14.2	3.02083	2.98738e-20
-13.55	4.32	1.3858e-34		-14.1	3.23077	3.56691e-22		-14.1	3.23077	3.81748e-22		-14.2	3.04167	1.71969e-20
-13.55	4.34182	6.70615e-35		-14.1	3.25175	2.00131e-22		-14.1	3.25175	2.14332e-22		-14.2	3.0625	9.86893e-21
-13.55	4.36364	3.23426e-35		-14.1	3.27273	1.11913e-22		-14.1	3.27273	1.19942e-22		-14.2	3.08333	5.64612e-21
-13.55	4.38546	1.55454e-35		-14.1	3.29371	6.23717e-23		-14.1	3.29371	6.69004e-23		-14.2	3.10417	3.22025e-21
-13.55	4.40727	7.44658e-36		-14.1	3.31468	3.46444e-23		-14.1	3.31468	3.71923e-23		-14.2	3.125	1.831e-21
-13.55	4.42909	3.55499e-36		-14.1	3.33566	1.91786e-23		-14.1	3.33566	2.06082e-23		-14.2	3.14583	1.03786e-21
-13.55	4.45091	1.6914e-36		-14.1	3.35664	1.05812e-23		-14.1	3.35664	1.13812e-23		-14.2	3.16667	5.86471e-22
-13.55	4.47273	8.02015e-37		-14.1	3.37762	5.81822e-24		-14.1	3.37762	6.26456e-24		-14.2	3.1875	3.30372e-22
-13.55	4.49454	3.79005e-37		-14.1	3.3986	3.18844e-24		-14.1	3.3986	3.43673e-24		-14.2	3.20833	1.85527e-22
-13.55	4.51636	1.78498e-37		-14.1	3.41958	1.7414e-24		-14.1	3.41958	1.8791e-24		-14.2	3.22917	1.03862e-22
-13.55	4.53818	8.37819e-38		-14.1	3.44056	9.4787e-25		-14.1	3.44056	1.024e-24		-14.2	3.25	5.7962e-23
-13.55	4.56	3.91916e-38		-14.1	3.46154	5.14199e-25		-14.1	3.46154	5.5615e-25		-14.2	3.27083	3.22455e-23
-13.55	4.58182	1.82711e-38		-14.1	3.48252	2.77999e-25		-14.1	3.48252	3.0104e-25		-14.2	3.29167	1.78824e-23
-13.55	4.60364	8.4891e-39		-14.1	3.5035	1.4979e-25		-14.1	3.5035	1.62403e-25		-14.2	3.3125	9.88577e-24
-13.55	4.62545	3.93085e-39		-14.1	3.52448	8.04364e-26		-14.1	3.52448	8.73172e-26		-14.2	3.33333	5.44778e-24
-13.55	4.64727	1.814e-39		-14.1	3.54546	4.30477e-26		-14.1	3.54546	4.67883e-26		-14.2	3.35417	2.99259e-24
-13.55	4.66909	8.34291e-40		-14.1	3.56643	2.29602e-26		-14.1	3.56643	2.49865e-26		-14.2	3.375	1.63866e-24
-13.55	4.69091	3.82406e-40		-14.1	3.58741	1.22047e-26		-14.1	3.58741	1.32985e-26		-14.2	3.39583	8.94421e-25
-13.55	4.71273	1.74686e-40		-14.1	3.60839	6.46559e-27		-14.1	3.60839	7.05384e-27		-14.2	3.41667	4.86632e-25
-13.55	4.73454	7.95281e-41		-14.1	3.62937	3.41362e-27		-14.1	3.62937	3.72884e-27		-14.2	3.4375	2.63913e-25
-13.55	4.75636	3.60836e-41		-14.1	3.65035	1.79618e-27		-14.1	3.65035	1.96448e-27		-14.2	3.45833	1.42665e-25
-13.55	4.77818	1.63165e-41		-14.1	3.67133	9.41911e-28		-14.1	3.67133	1.03143e-27		-14.2	3.47917	7.68716e-26
-13.55	4.8	7.35311e-42		-14.1	3.69231	4.92263e-28		-14.1	3.69231	5.39707e-28		-14.2	3.5	4.12861e-26
-13.55	4.82182	3.3025e-42		-14.1	3.71329	2.56396e-28		-14.1	3.71329	2.81446e-28		-14.2	3.52083	2.21018e-26
-13.55	4.84364	1.47823e-42		-14.1	3.73427	1.33092e-28		-14.1	3.73427	1.46269e-28		-14.2	3.54167	1.17932e-26
-13.55	4.86545	6.59432e-43		-14.1	3.75524	6.88528e-29		-14.1	3.75524	7.57575e-29		-14.2	3.5625	6.27208e-27
-13.55	4.88727	2.93174e-43		-14.1	3.77622	3.54991e-29		-14.1	3.77622	3.91037e-29		-14.2	3.58333	3.32481e-27
-13.55	4.90909	1.299e-43		-14.1	3.7972	1.82406e-29		-14.1	3.7972	2.01154e-29		-14.2	3.60417	1.75668e-27
-13.55	4.93091	5.73612e-44		-14.1	3.81818	9.34093e-30		-14.1	3.81818	1.03123e-29		-14.2	3.625	9.2509e-28
-13.55	4.95273	2.52439e-44		-14.1	3.83916	4.76725e-30		-14.1	3.83916	5.26864e-30		-14.2	3.64583	4.85558e-28
-13.55	4.97455	1.10719e-44		-14.1	3.86014	2.42479e-30		-14.1	3.86014	2.68262e-30		-14.2	3.66667	2.54015e-28
-13.55	4.99636	4.83967e-45		-14.1	3.88112	1.22916e-30		-14.1	3.88112	1.36124e-30		-14.2	3.6875	1.32446e-28
-13.55	5.01818	2.10832e-45		-14.1	3.9021	6.20972e-31		-14.1	3.9021	6.88375e-31		-14.2	3.70833	6.8829e-29
-13.55	5.04	9.15346e-46		-14.1	3.92308	3.12654e-31		-14.1	3.92308	3.46922e-31		-14.2	3.72917	3.565e-29
-13.55	5.06182	3.9606e-46		-14.1	3.94406	1.56886e-31		-14.1	3.94406	1.74243e-31		-14.2	3.75	1.84035e-29
-13.55	5.08364	1.70791e-46		-14.1	3.96503	7.84576e-32		-14.1	3.96503	8.72155e-32		-14.2	3.77083	9.4687e-30
-13.55	5.10546	7.34e-47		-14.1	3.98601	3.91034e-32		-14.1	3.98601	4.35058e-32		-14.2	3.79167	4.85544e-30
-13.55	5.12727	3.14379e-47		-14.1	4.00699	1.94234e-32		-14.1	4.00699	2.1628e-32		-14.2	3.8125	2.4815e-30
-13.55	5.14909	1.34196e-47		-14.1	4.02797	9.61536e-33		-14.1	4.02797	1.07153e-32		-14.2	3.83333	1.26399e-30
-13.55	5.17091	5.70889e-48		-14.1	4.04895	4.74391e-33		-14.1	4.04895	5.2906e-33		-14.2	3.85417	6.41677e-31
-13.55	5.19273	2.42042e-48		-14.1	4.06993	2.33259e-33		-14.1	4.06993	2.60329e-33		-14.2	3.875	3.24662e-31
-13.55	5.21455	1.02272e-48		-14.1	4.09091	1.14307e-33		-14.1	4.09091	1.27661e-33		-14.2	3.89583	1.63715e-31
-13.55	5.23636	4.30676e-49		-14.1	4.11189	5.58261e-34		-14.1	4.11189	6.2389e-34		-14.2	3.91667	8.22777e-32
-13.55	5.25818	1.80747e-49		-14.1	4.13287	2.71728e-34		-14.1	4.13287	3.03862e-34		-14.2	3.9375	4.12112e-32
-13.55	5.28	7.55991e-50		-14.1	4.15385	1.31814e-34		-14.1	4.15385	1.47489e-34		-14.2	3.95833	2.05724e-32
-13.55	5.30182	3.15129e-50		-14.1	4.17483	6.37271e-35		-14.1	4.17483	7.13449e-35		-14.2	3.97917	1.02351e-32
-13.55	5.32364	1.30914e-50		-14.1	4.1958	3.07056e-35		-14.1	4.1958	3.4394e-35		-14.2	4	5.07499e-33
-13.55	5.34546	5.42016e-51		-14.1	4.21678	1.4745e-35		-14.1	4.21678	1.65242e-35		-14.2	4.02083	2.50791e-33
-13.55	5.36727	2.23647e-51		-14.1	4.23776	7.05674e-36		-14.1	4.23776	7.91183e-36		-14.2	4.04167	1.23516e-33
-13.55	5.38909	9.19683e-52		-14.1	4.25874	3.36587e-36		-14.1	4.25874	3.7753e-36		-14.2	4.0625	6.06271e-34
-13.55	5.41091	3.76912e-52		-14.1	4.27972	1.60001e-36		-14.1	4.27972	1.79533e-36		-14.2	4.08333	2.96581e-34
-13.55	5.43273	1.53945e-52		-14.1	4.3007	7.58025e-37		-14.1	4.3007	8.50858e-37		-14.2	4.10417	1.44594e-34
-13.55	5.45455	6.26639e-53		-14.1	4.32168	3.57913e-37		-14.1	4.32168	4.01873e-37		-14.2	4.125	7.02571e-35
-13.55	5.47636	2.54211e-53		-14.1	4.34266	1.68425e-37		-14.1	4.34266	1.89164e-37		-14.2	4.14583	3.4022e-35
-13.55	5.49818	1.02777e-53		-14.1	4.36364	7.89891e-38		-14.1	4.36364	8.87382e-38		-14.2	4.16667	1.64195e-35
-13.55	5.52	4.14114e-54		-14.1	4.38462	3.69201e-38		-14.1	4.38462	4.1486e-38		-14.2	4.1875	7.89752e-36
-13.55	5.54182	1.66291e-54		-14.1	4.40559	1.71986e-38		-14.1	4.40559	1.93291e-38		-14.2	4.20833	3.78573e-36
-13.55	5.56364	6.65491e-55		-14.1	4.42657	7.98469e-39		-14.1	4.42657	8.97521e-39		-14.2	4.22917	1.80858e-36
-13.55	5.58545	2.65423e-55		-14.1	4.44755	3.69451e-39		-14.1	4.44755	4.15334e-39		-14.2	4.25	8.61101e-37
-13.55	5.60727	1.05501e-55		-14.1	4.46853	1.70369e-39		-14.1	4.46853	1.91545e-39		-14.2	4.27083	4.086e-37
-13.55	5.62909	4.17928e-56		-14.1	4.48951	7.82993e-40		-14.1	4.48951	8.80371e-40		-14.2	4.29167	1.93228e-37
-13.55	5.65091	1.64994e-56		-14.1	4.51049	3.58641e-40		-14.1	4.51049	4.03257e-40		-14.2	4.3125	9.10687e-38
-13.55	5.67273	6.49165e-57		-14.1	4.53147	1.63718e-40		-14.1	4.53147	1.84086e-40		-14.2	4.33333	4.27755e-38
-13.55	5.69454	2.54546e-57		-14.1	4.55245	7.44845e-41		-14.1	4.55245	8.37491e-41		-14.2	4.35417	2.00239e-38
-13.55	5.71636	9.94714e-58		-14.1	4.57343	3.37731e-41		-14.1	4.57343	3.79719e-41		-14.2	4.375	9.34171e-39
-13.55	5.73818	3.87393e-58		-14.1	4.59441	1.52619e-41		-14.1	4.59441	1.7158e-41		-14.2	4.39583	4.34341e-39
-13.55	5.76	1.50358e-58		-14.1	4.61538	6.87356e-42		-14.1	4.61538	7.72668e-42		-14.2	4.41667	2.01262e-39
-13.55	5.78182	5.816e-59		-14.1	4.63636	3.08523e-42		-14.1	4.63636	3.4677e-42		-14.2	4.4375	9.2943e-40
-13.55	5.80364	2.24203e-59		-14.1	4.65734	1.38015e-42		-14.1	4.65734	1.55101e-42		-14.2	4.45833	4.27757e-40
-13.55	5.82545	8.61349e-60		-14.1	4.67832	6.1532e-43		-14.1	4.67832	6.91366e-43		-14.2	4.47917	1.96201e-40
-13.55	5.84727	3.2979e-60		-14.1	4.6993	2.73406e-43		-14.1	4.6993	3.07132e-43		-14.2	4.5	8.96874e-41
-13.55	5.86909	1.25839e-60		-14.1	4.72028	1.21073e-43		-14.1	4.72028	1.35977e-43		-14.2	4.52083	4.08587e-41
-13.55	5.89091	4.78534e-61		-14.1	4.74126	5.34342e-44		-14.1	4.74126	5.9997e-44		-14.2	4.54167	1.85508e-41
-13.55	5.91273	1.81355e-61		-14.1	4.76224	2.3503e-44		-14.1	4.76224	2.63825e-44		-14.2	4.5625	8.39388e-42
-13.55	5.93455	6.84961e-62		-14.1	4.78322	1.03029e-44		-14.1	4.78322	1.15618e-44		-14.2	4.58333	3.78518e-42
-13.55	5.95636	2.57822e-62		-14.1	4.8042	4.50121e-45		-14.1	4.8042	5.04963e-45		-14.2	4.60417	1.70111e-42
-13.55	5.97818	9.67148e-63		-14.1	4.82517	1.95988e-45		-14.1	4.82517	2.19794e-45		-14.2	4.625	7.61909e-43
-13.55	6	3.61563e-63		-14.1	4.84615	8.50477e-46		-14.1	4.84615	9.53448e-46		-14.2	4.64583	3.40091e-43
-13.5	0	0.00157		-14.1	4.86713	3.67812e-46		-14.1	4.86713	4.12193e-46		-14.2	4.66667	1.5129e-43
-13.5	0.02182	0.00328		-14.1	4.88811	1.58533e-46		-14.1	4.88811	1.77594e-46		-14.2	4.6875	6.70727e-44
-13.5	0.04364	0.00468		-14.1	4.90909	6.80994e-47		-14.1	4.90909	7.62568e-47		-14.2	4.70833	2.96349e-44
-13.5	0.06545	0.00591		-14.1	4.93007	2.91539e-47		-14.1	4.93007	3.26327e-47		-14.2	4.72917	1.30492e-44
-13.5	0.08727	0.00721		-14.1	4.95105	1.24389e-47		-14.1	4.95105	1.39172e-47		-14.2	4.75	5.72641e-45
-13.5	0.10909	0.00857		-14.1	4.97203	5.28925e-48		-14.1	4.97203	5.91524e-48		-14.2	4.77083	2.5044e-45
-13.5	0.13091	0.00983		-14.1	4.99301	2.24148e-48		-14.1	4.99301	2.50563e-48		-14.2	4.79167	1.09156e-45
-13.5	0.15273	0.01071		-14.1	5.01399	9.46686e-49		-14.1	5.01399	1.05776e-48		-14.2	4.8125	4.74141e-46
-13.5	0.17455	0.011		-14.1	5.03496	3.98478e-49		-14.1	5.03496	4.45018e-49		-14.2	4.83333	2.05253e-46
-13.5	0.19636	0.01057		-14.1	5.05594	1.67159e-49		-14.1	5.05594	1.86592e-49		-14.2	4.85417	8.85507e-47
-13.5	0.21818	0.00943		-14.1	5.07692	6.98849e-50		-14.1	5.07692	7.79707e-50		-14.2	4.875	3.80727e-47
-13.5	0.24	0.00773		-14.1	5.0979	2.91181e-50		-14.1	5.0979	3.24708e-50		-14.2	4.89583	1.63138e-47
-13.5	0.26182	0.00579		-14.1	5.11888	1.20912e-50		-14.1	5.11888	1.34765e-50		-14.2	4.91667	6.96651e-48
-13.5	0.28364	0.00406		-14.1	5.13986	5.00381e-51		-14.1	5.13986	5.57424e-51		-14.2	4.9375	2.96479e-48
-13.5	0.30545	0.00324		-14.1	5.16084	2.06376e-51		-14.1	5.16084	2.29782e-51		-14.2	4.95833	1.25745e-48
-13.5	0.32727	0.00355		-14.1	5.18182	8.48284e-52		-14.1	5.18182	9.43996e-52		-14.2	4.97917	5.31506e-49
-13.5	0.34909	0.00421		-14.1	5.2028	3.47495e-52		-14.1	5.2028	3.86497e-52		-14.2	5	2.23894e-49
-13.5	0.37091	0.00462		-14.1	5.22378	1.41866e-52		-14.1	5.22378	1.57705e-52		-14.2	5.02083	9.39927e-50
-13.5	0.39273	0.00463		-14.1	5.24475	5.77211e-53		-14.1	5.24475	6.41308e-53		-14.2	5.04167	3.93246e-50
-13.5	0.41455	0.00426		-14.1	5.26573	2.34052e-53		-14.1	5.26573	2.59902e-53		-14.2	5.0625	1.63965e-50
-13.5	0.43636	0.00362		-14.1	5.28671	9.45831e-54		-14.1	5.28671	1.04973e-53		-14.2	5.08333	6.81326e-51
-13.5	0.45818	0.00283		-14.1	5.30769	3.80923e-54		-14.1	5.30769	4.22536e-54		-14.2	5.10417	2.82148e-51
-13.5	0.48	0.00199		-14.1	5.32867	1.52891e-54		-14.1	5.32867	1.69502e-54		-14.2	5.125	1.16443e-51
-13.5	0.50182	0.0012		-14.1	5.34965	6.11573e-55		-14.1	5.34965	6.77649e-55		-14.2	5.14583	4.78926e-52
-13.5	0.52364	0.000678941		-14.1	5.37063	2.43801e-55		-14.1	5.37063	2.69996e-55		-14.2	5.16667	1.96308e-52
-13.5	0.54546	0.000982712		-14.1	5.39161	9.686e-56		-14.1	5.39161	1.07209e-55		-14.2	5.1875	8.0191e-53
-13.5	0.56727	0.00171		-14.1	5.41259	3.83507e-56		-14.1	5.41259	4.24255e-56		-14.2	5.20833	3.26458e-53
-13.5	0.58909	0.00248		-14.1	5.43357	1.51329e-56		-14.1	5.43357	1.67318e-56		-14.2	5.22917	1.32448e-53
-13.5	0.61091	0.00323		-14.1	5.45455	5.95098e-57		-14.1	5.45455	6.57626e-57		-14.2	5.25	5.35523e-54
-13.5	0.63273	0.00391		-14.1	5.47552	2.33225e-57		-14.1	5.47552	2.57594e-57		-14.2	5.27083	2.15788e-54
-13.5	0.65455	0.00448		-14.1	5.4965	9.10919e-58		-14.1	5.4965	1.00557e-57		-14.2	5.29167	8.66542e-55
-13.5	0.67636	0.00492		-14.1	5.51748	3.5457e-58		-14.1	5.51748	3.91211e-58		-14.2	5.3125	3.4679e-55
-13.5	0.69818	0.00524		-14.1	5.53846	1.37544e-58		-14.1	5.53846	1.5168e-58		-14.2	5.33333	1.38312e-55
-13.5	0.72	0.00543		-14.1	5.55944	5.31741e-59		-14.1	5.55944	5.8609e-59		-14.2	5.35417	5.49749e-56
-13.5	0.74182	0.0055		-14.1	5.58042	2.04868e-59		-14.1	5.58042	2.25694e-59		-14.2	5.375	2.17763e-56
-13.5	0.76364	0.00547		-14.1	5.6014	7.86621e-60		-14.1	5.6014	8.66153e-60		-14.2	5.39583	8.59643e-57
-13.5	0.78546	0.00535		-14.1	5.62238	3.01004e-60		-14.1	5.62238	3.31275e-60		-14.2	5.41667	3.38193e-57
-13.5	0.80727	0.00516		-14.1	5.64336	1.14788e-60		-14.1	5.64336	1.2627e-60		-14.2	5.4375	1.32594e-57
-13.5	0.82909	0.00491		-14.1	5.66434	4.36248e-61		-14.1	5.66434	4.79657e-61		-14.2	5.45833	5.18082e-58
-13.5	0.85091	0.00461		-14.1	5.68532	1.65229e-61		-14.1	5.68532	1.81585e-61		-14.2	5.47917	2.01737e-58
-13.5	0.87273	0.00428		-14.1	5.70629	6.23669e-62		-14.1	5.70629	6.85087e-62		-14.2	5.5	7.82858e-59
-13.5	0.89455	0.00393		-14.1	5.72727	2.34604e-62		-14.1	5.72727	2.5759e-62		-14.2	5.52083	3.02757e-59
-13.5	0.91636	0.00356		-14.1	5.74825	8.79491e-63		-14.1	5.74825	9.65229e-63		-14.2	5.54167	1.16686e-59
-13.5	0.93818	0.00319		-14.1	5.76923	3.28579e-63		-14.1	5.76923	3.60453e-63		-14.2	5.5625	4.4818e-60
-13.5	0.96	0.00283		-14.1	5.79021	1.22338e-63		-14.1	5.79021	1.34148e-63		-14.2	5.58333	1.71553e-60
-13.5	0.98182	0.00248		-14.1	5.81119	4.5394e-64		-14.1	5.81119	4.97547e-64		-14.2	5.60417	6.54421e-61
-13.5	1.00364	0.00216		-14.1	5.83217	1.67859e-64		-14.1	5.83217	1.83908e-64		-14.2	5.625	2.48787e-61
-13.5	1.02546	0.00185		-14.1	5.85315	6.18594e-65		-14.1	5.85315	6.77461e-65		-14.2	5.64583	9.42557e-62
-13.5	1.04727	0.00158		-14.1	5.87413	2.27184e-65		-14.1	5.87413	2.48704e-65		-14.2	5.66667	3.55877e-62
-13.5	1.06909	0.00133		-14.1	5.89511	8.31499e-66		-14.1	5.89511	9.09906e-66		-14.2	5.6875	1.33906e-62
-13.5	1.09091	0.00111		-14.1	5.91608	3.03289e-66		-14.1	5.91608	3.31761e-66		-14.2	5.70833	5.02128e-63
-13.5	1.11273	0.000920378		-14.1	5.93706	1.10246e-66		-14.1	5.93706	1.20551e-66		-14.2	5.72917	1.87645e-63
-13.5	1.13454	0.000755341		-14.1	5.95804	3.99374e-67		-14.1	5.95804	4.36543e-67		-14.2	5.75	6.98828e-64
-13.5	1.15636	0.000614651		-14.1	5.97902	1.44181e-67		-14.1	5.97902	1.57543e-67		-14.2	5.77083	2.59366e-64
-13.5	1.17818	0.000496061		-14.1	6	5.18735e-68		-14.1	6	5.66613e-68		-14.2	5.79167	9.59326e-65
-13.5	1.2	0.000397171		-14.05	0	0.00356		-14.05	0	0.000805938		-14.2	5.8125	3.53613e-65
-13.5	1.22182	0.000315552		-14.05	0.02098	0.00729		-14.05	0.02098	0.00195		-14.2	5.83333	1.29897e-65
-13.5	1.24364	0.000248846		-14.05	0.04196	0.01023		-14.05	0.04196	0.00371		-14.2	5.85417	4.75533e-66
-13.5	1.26546	0.000194838		-14.05	0.06294	0.01224		-14.05	0.06294	0.00572		-14.2	5.875	1.73488e-66
-13.5	1.28727	0.000151502		-14.05	0.08392	0.01344		-14.05	0.08392	0.00766		-14.2	5.89583	6.30767e-67
-13.5	1.30909	0.000117025		-14.05	0.1049	0.01378		-14.05	0.1049	0.00922		-14.2	5.91667	2.28547e-67
-13.5	1.33091	8.98193e-05		-14.05	0.12587	0.0132		-14.05	0.12587	0.01021		-14.2	5.9375	8.2526e-68
-13.5	1.35273	6.85174e-05		-14.05	0.14685	0.01179		-14.05	0.14685	0.01051		-14.2	5.95833	2.96971e-68
-13.5	1.37454	5.19613e-05		-14.05	0.16783	0.00978		-14.05	0.16783	0.01015		-14.2	5.97917	1.06499e-68
-13.5	1.39636	3.91842e-05		-14.05	0.18881	0.00763		-14.05	0.18881	0.0093		-14.2	6	3.80614e-69
-13.5	1.41818	2.93896e-05		-14.05	0.20979	0.00604		-14.05	0.20979	0.00822		-14.15	0	0.00275
-13.5	1.44	2.19292e-05		-14.05	0.23077	0.0057		-14.05	0.23077	0.00725		-14.15	0.02083	0.00557
-13.5	1.46182	1.62812e-05		-14.05	0.25175	0.00637		-14.05	0.25175	0.00666		-14.15	0.04167	0.00766
-13.5	1.48364	1.20302e-05		-14.05	0.27273	0.00715		-14.05	0.27273	0.00642		-14.15	0.0625	0.00903
-13.5	1.50546	8.84829e-06		-14.05	0.29371	0.00746		-14.05	0.29371	0.00629		-14.15	0.08333	0.00997
-13.5	1.52727	6.47924e-06		-14.05	0.31468	0.00714		-14.05	0.31468	0.00594		-14.15	0.10417	0.01065
-13.5	1.54909	4.72432e-06		-14.05	0.33566	0.00624		-14.05	0.33566	0.00522		-14.15	0.125	0.01117
-13.5	1.57091	3.43062e-06		-14.05	0.35664	0.00497		-14.05	0.35664	0.00411		-14.15	0.14583	0.0115
-13.5	1.59273	2.48135e-06		-14.05	0.37762	0.00361		-14.05	0.37762	0.00269		-14.15	0.16667	0.01158
-13.5	1.61454	1.78793e-06		-14.05	0.3986	0.00256		-14.05	0.3986	0.00113		-14.15	0.1875	0.01131
-13.5	1.63636	1.28356e-06		-14.05	0.41958	0.00217		-14.05	0.41958	0.000421119		-14.15	0.20833	0.01065
-13.5	1.65818	9.18215e-07		-14.05	0.44056	0.00227		-14.05	0.44056	0.00178		-14.15	0.22917	0.00962
-13.5	1.68	6.54614e-07		-14.05	0.46154	0.00232		-14.05	0.46154	0.00286		-14.15	0.25	0.00832
-13.5	1.70182	4.65147e-07		-14.05	0.48252	0.00205		-14.05	0.48252	0.00358		-14.15	0.27083	0.00691
-13.5	1.72364	3.29462e-07		-14.05	0.5035	0.00142		-14.05	0.5035	0.00395		-14.15	0.29167	0.00561
-13.5	1.74546	2.32635e-07		-14.05	0.52448	0.000519661		-14.05	0.52448	0.004		-14.15	0.3125	0.00463
-13.5	1.76727	1.63773e-07		-14.05	0.54546	0.000666612		-14.05	0.54546	0.00379		-14.15	0.33333	0.00409
-13.5	1.78909	1.14958e-07		-14.05	0.56643	0.00184		-14.05	0.56643	0.00341		-14.15	0.35417	0.0039
-13.5	1.81091	8.04632e-08		-14.05	0.58741	0.003		-14.05	0.58741	0.00293		-14.15	0.375	0.00382
-13.5	1.83273	5.61627e-08		-14.05	0.60839	0.00404		-14.05	0.60839	0.00242		-14.15	0.39583	0.00369
-13.5	1.85455	3.90943e-08		-14.05	0.62937	0.00491		-14.05	0.62937	0.00197		-14.15	0.41667	0.00341
-13.5	1.87636	2.71402e-08		-14.05	0.65035	0.00557		-14.05	0.65035	0.00163		-14.15	0.4375	0.00302
-13.5	1.89818	1.87915e-08		-14.05	0.67133	0.00601		-14.05	0.67133	0.00148		-14.15	0.45833	0.00255
-13.5	1.92	1.29768e-08		-14.05	0.69231	0.00626		-14.05	0.69231	0.00153		-14.15	0.47917	0.00209
-13.5	1.94182	8.93802e-09		-14.05	0.71329	0.00633		-14.05	0.71329	0.00171		-14.15	0.5	0.00171
-13.5	1.96364	6.14022e-09		-14.05	0.73427	0.00625		-14.05	0.73427	0.00194		-14.15	0.52083	0.00148
-13.5	1.98546	4.20723e-09		-14.05	0.75525	0.00606		-14.05	0.75525	0.00216		-14.15	0.54167	0.00142
-13.5	2.00727	2.87525e-09		-14.05	0.77622	0.00578		-14.05	0.77622	0.00234		-14.15	0.5625	0.00152
-13.5	2.02909	1.95982e-09		-14.05	0.7972	0.00543		-14.05	0.7972	0.00245		-14.15	0.58333	0.00169
-13.5	2.05091	1.33233e-09		-14.05	0.81818	0.00504		-14.05	0.81818	0.00251		-14.15	0.60417	0.00188
-13.5	2.07273	9.03351e-10		-14.05	0.83916	0.00462		-14.05	0.83916	0.0025		-14.15	0.625	0.00206
-13.5	2.09455	6.10856e-10		-14.05	0.86014	0.00419		-14.05	0.86014	0.00243		-14.15	0.64583	0.0022
-13.5	2.11636	4.11954e-10		-14.05	0.88112	0.00377		-14.05	0.88112	0.00232		-14.15	0.66667	0.00228
-13.5	2.13818	2.77062e-10		-14.05	0.9021	0.00335		-14.05	0.9021	0.00217		-14.15	0.6875	0.00231
-13.5	2.16	1.85828e-10		-14.05	0.92308	0.00295		-14.05	0.92308	0.002		-14.15	0.70833	0.00227
-13.5	2.18182	1.24292e-10		-14.05	0.94406	0.00257		-14.05	0.94406	0.00181		-14.15	0.72917	0.00219
-13.5	2.20364	8.29007e-11		-14.05	0.96503	0.00222		-14.05	0.96503	0.00162		-14.15	0.75	0.00206
-13.5	2.22546	5.51377e-11		-14.05	0.98601	0.0019		-14.05	0.98601	0.00143		-14.15	0.77083	0.00191
-13.5	2.24727	3.65682e-11		-14.05	1.00699	0.00161		-14.05	1.00699	0.00124		-14.15	0.79167	0.00174
-13.5	2.26909	2.41831e-11		-14.05	1.02797	0.00136		-14.05	1.02797	0.00107		-14.15	0.8125	0.00157
-13.5	2.29091	1.59465e-11		-14.05	1.04895	0.00113		-14.05	1.04895	0.000911939		-14.15	0.83333	0.00139
-13.5	2.31273	1.04847e-11		-14.05	1.06993	0.000934589		-14.05	1.06993	0.000768527		-14.15	0.85417	0.00123
-13.5	2.33454	6.87338e-12		-14.05	1.09091	0.000766047		-14.05	1.09091	0.00064115		-14.15	0.875	0.00107
-13.5	2.35636	4.49266e-12		-14.05	1.11189	0.00062287		-14.05	1.11189	0.000529712		-14.15	0.89583	0.000931392
-13.5	2.37818	2.92783e-12		-14.05	1.13287	0.000502512		-14.05	1.13287	0.000433571		-14.15	0.91667	0.000804856
-13.5	2.4	1.90234e-12		-14.05	1.15385	0.00040235		-14.05	1.15385	0.000351696		-14.15	0.9375	0.000692018
-13.5	2.42182	1.23233e-12		-14.05	1.17483	0.000319799		-14.05	1.17483	0.000282816		-14.15	0.95833	0.000592064
-13.5	2.44364	7.95887e-13		-14.05	1.1958	0.000252391		-14.05	1.1958	0.000225529		-14.15	0.97917	0.000503962
-13.5	2.46546	5.12456e-13		-14.05	1.21678	0.000197834		-14.05	1.21678	0.000178399		-14.15	1	0.000426639
-13.5	2.48727	3.28955e-13		-14.05	1.23776	0.000154054		-14.05	1.23776	0.000140021		-14.15	1.02083	0.000359063
-13.5	2.50909	2.10516e-13		-14.05	1.25874	0.000119205		-14.05	1.25874	0.000109075		-14.15	1.04167	0.000300281
-13.5	2.53091	1.34306e-13		-14.05	1.27972	9.16812e-05		-14.05	1.27972	8.43528e-05		-14.15	1.0625	0.000249419
-13.5	2.55273	8.5421e-14		-14.05	1.3007	7.01021e-05		-14.05	1.3007	6.47774e-05		-14.15	1.08333	0.00020568
-13.5	2.57455	5.41611e-14		-14.05	1.32168	5.3303e-05		-14.05	1.32168	4.94081e-05		-14.15	1.10417	0.000168323
-13.5	2.59636	3.42342e-14		-14.05	1.34266	4.03123e-05		-14.05	1.34266	3.74388e-05		-14.15	1.125	0.000136658
-13.5	2.61818	2.15714e-14		-14.05	1.36364	3.03306e-05		-14.05	1.36364	2.81895e-05		-14.15	1.14583	0.000110036
-13.5	2.64	1.355e-14		-14.05	1.38461	2.27074e-05		-14.05	1.38461	2.10951e-05		-14.15	1.16667	8.78498e-05
-13.5	2.66182	8.48475e-15		-14.05	1.40559	1.6919e-05		-14.05	1.40559	1.56926e-05		-14.15	1.1875	6.95288e-05
-13.5	2.68364	5.29634e-15		-14.05	1.42657	1.2548e-05		-14.05	1.42657	1.16067e-05		-14.15	1.20833	5.45444e-05
-13.5	2.70546	3.2957e-15		-14.05	1.44755	9.26463e-06		-14.05	1.44755	8.53712e-06		-14.15	1.22917	4.241e-05
-13.5	2.72727	2.04433e-15		-14.05	1.46853	6.81077e-06		-14.05	1.46853	6.24575e-06		-14.15	1.25	3.26833e-05
-13.5	2.74909	1.26411e-15		-14.05	1.48951	4.98575e-06		-14.05	1.48951	4.54587e-06		-14.15	1.27083	2.49674e-05
-13.5	2.77091	7.79199e-16		-14.05	1.51049	3.63478e-06		-14.05	1.51049	3.2923e-06		-14.15	1.29167	1.89109e-05
-13.5	2.79273	4.78783e-16		-14.05	1.53147	2.63926e-06		-14.05	1.53147	2.37316e-06		-14.15	1.3125	1.42074e-05
-13.5	2.81454	2.93262e-16		-14.05	1.55245	1.9089e-06		-14.05	1.55245	1.70296e-06		-14.15	1.33333	1.05932e-05
-13.5	2.83636	1.79059e-16		-14.05	1.57343	1.37537e-06		-14.05	1.57343	1.21685e-06		-14.15	1.35417	7.84525e-06
-13.5	2.85818	1.08984e-16		-14.05	1.59441	9.87246e-07		-14.05	1.59441	8.66049e-07		-14.15	1.375	5.77716e-06
-13.5	2.88	6.61224e-17		-14.05	1.61539	7.06053e-07		-14.05	1.61539	6.14105e-07		-14.15	1.39583	4.23584e-06
-13.5	2.90182	3.99905e-17		-14.05	1.63636	5.0314e-07		-14.05	1.63636	4.33977e-07		-14.15	1.41667	3.09734e-06
-13.5	2.92364	2.41093e-17		-14.05	1.65734	3.57284e-07		-14.05	1.65734	3.05736e-07		-14.15	1.4375	2.26283e-06
-13.5	2.94545	1.44888e-17		-14.05	1.67832	2.52839e-07		-14.05	1.67832	2.1479e-07		-14.15	1.45833	1.65481e-06
-13.5	2.96727	8.67951e-18		-14.05	1.6993	1.78326e-07		-14.05	1.6993	1.50523e-07		-14.15	1.47917	1.21345e-06
-13.5	2.98909	5.18293e-18		-14.05	1.72028	1.25359e-07		-14.05	1.72028	1.05254e-07		-14.15	1.5	8.93371e-07
-13.5	3.01091	3.0851e-18		-14.05	1.74126	8.78404e-08		-14.05	1.74126	7.3457e-08		-14.15	1.52083	6.6079e-07
-13.5	3.03273	1.83053e-18		-14.05	1.76224	6.13568e-08		-14.05	1.76224	5.11782e-08		-14.15	1.54167	4.90994e-07
-13.5	3.05455	1.08267e-18		-14.05	1.78322	4.27253e-08		-14.05	1.78322	3.5602e-08		-14.15	1.5625	3.66212e-07
-13.5	3.07636	6.38299e-19		-14.05	1.8042	2.96609e-08		-14.05	1.8042	2.47318e-08		-14.15	1.58333	2.73828e-07
-13.5	3.09818	3.75111e-19		-14.05	1.82518	2.05297e-08		-14.05	1.82518	1.71577e-08		-14.15	1.60417	2.0495e-07
-13.5	3.12	2.19736e-19		-14.05	1.84615	1.41675e-08		-14.05	1.84615	1.18876e-08		-14.15	1.625	1.53312e-07
-13.5	3.14182	1.28306e-19		-14.05	1.86713	9.74841e-09		-14.05	1.86713	8.22502e-09		-14.15	1.64583	1.14459e-07
-13.5	3.16364	7.46785e-20		-14.05	1.88811	6.68826e-09		-14.05	1.88811	5.68264e-09		-14.15	1.66667	8.51869e-08
-13.5	3.18546	4.33254e-20		-14.05	1.90909	4.57549e-09		-14.05	1.90909	3.91991e-09		-14.15	1.6875	6.3146e-08
-13.5	3.20727	2.50546e-20		-14.05	1.93007	3.12114e-09		-14.05	1.93007	2.69924e-09		-14.15	1.70833	4.6589e-08
-13.5	3.22909	1.4442e-20		-14.05	1.95105	2.12295e-09		-14.05	1.95105	1.8551e-09		-14.15	1.72917	3.41969e-08
-13.5	3.25091	8.29773e-21		-14.05	1.97203	1.43985e-09		-14.05	1.97203	1.27224e-09		-14.15	1.75	2.4965e-08
-13.5	3.27273	4.75207e-21		-14.05	1.99301	9.73742e-10		-14.05	1.99301	8.70474e-10		-14.15	1.77083	1.81237e-08
-13.5	3.29454	2.71265e-21		-14.05	2.01399	6.5662e-10		-14.05	2.01399	5.94086e-10		-14.15	1.79167	1.30829e-08
-13.5	3.31636	1.54345e-21		-14.05	2.03497	4.41494e-10		-14.05	2.03497	4.04361e-10		-14.15	1.8125	9.39076e-09
-13.5	3.33818	8.75331e-22		-14.05	2.05594	2.95985e-10		-14.05	2.05594	2.74439e-10		-14.15	1.83333	6.70283e-09
-13.5	3.36	4.94805e-22		-14.05	2.07692	1.97853e-10		-14.05	2.07692	1.85701e-10		-14.15	1.85417	4.75785e-09
-13.5	3.38182	2.78789e-22		-14.05	2.0979	1.31869e-10		-14.05	2.0979	1.25262e-10		-14.15	1.875	3.35892e-09
-13.5	3.40364	1.56565e-22		-14.05	2.11888	8.7632e-11		-14.05	2.11888	8.42198e-11		-14.15	1.89583	2.3587e-09
-13.5	3.42545	8.76369e-23		-14.05	2.13986	5.80631e-11		-14.05	2.13986	5.64366e-11		-14.15	1.91667	1.64771e-09
-13.5	3.44727	4.88936e-23		-14.05	2.16084	3.83577e-11		-14.05	2.16084	3.76902e-11		-14.15	1.9375	1.14519e-09
-13.5	3.46909	2.71887e-23		-14.05	2.18182	2.5265e-11		-14.05	2.18182	2.50838e-11		-14.15	1.95833	7.91982e-10
-13.5	3.49091	1.50693e-23		-14.05	2.2028	1.65921e-11		-14.05	2.2028	1.66355e-11		-14.15	1.97917	5.45059e-10
-13.5	3.51273	8.32459e-24		-14.05	2.22378	1.08642e-11		-14.05	2.22378	1.09938e-11		-14.15	2	3.73348e-10
-13.5	3.53455	4.58351e-24		-14.05	2.24476	7.09265e-12		-14.05	2.24476	7.23961e-12		-14.15	2.02083	2.54552e-10
-13.5	3.55636	2.51534e-24		-14.05	2.26573	4.6168e-12		-14.05	2.26573	4.75051e-12		-14.15	2.04167	1.72773e-10
-13.5	3.57818	1.3758e-24		-14.05	2.28671	2.99637e-12		-14.05	2.28671	3.10615e-12		-14.15	2.0625	1.16752e-10
-13.5	3.6	7.50022e-25		-14.05	2.30769	1.93899e-12		-14.05	2.30769	2.02378e-12		-14.15	2.08333	7.85559e-11
-13.5	3.62182	4.07521e-25		-14.05	2.32867	1.25108e-12		-14.05	2.32867	1.31392e-12		-14.15	2.10417	5.26341e-11
-13.5	3.64364	2.2069e-25		-14.05	2.34965	8.0487e-13		-14.05	2.34965	8.50054e-13		-14.15	2.125	3.51212e-11
-13.5	3.66546	1.19116e-25		-14.05	2.37063	5.16302e-13		-14.05	2.37063	5.48031e-13		-14.15	2.14583	2.33412e-11
-13.5	3.68727	6.40784e-26		-14.05	2.39161	3.30233e-13		-14.05	2.39161	3.52091e-13		-14.15	2.16667	1.54514e-11
-13.5	3.70909	3.43562e-26		-14.05	2.41259	2.1061e-13		-14.05	2.41259	2.25427e-13		-14.15	2.1875	1.01892e-11
-13.5	3.73091	1.8359e-26		-14.05	2.43357	1.33931e-13		-14.05	2.43357	1.43837e-13		-14.15	2.20833	6.69371e-12
-13.5	3.75273	9.77784e-27		-14.05	2.45455	8.49235e-14		-14.05	2.45455	9.14661e-14		-14.15	2.22917	4.38112e-12
-13.5	3.77454	5.19022e-27		-14.05	2.47552	5.36931e-14		-14.05	2.47552	5.79677e-14		-14.15	2.25	2.85708e-12
-13.5	3.79636	2.74585e-27		-14.05	2.4965	3.38495e-14		-14.05	2.4965	3.66151e-14		-14.15	2.27083	1.85655e-12
-13.5	3.81818	1.44782e-27		-14.05	2.51748	2.12778e-14		-14.05	2.51748	2.30512e-14		-14.15	2.29167	1.20216e-12
-13.5	3.84	7.60846e-28		-14.05	2.53846	1.33365e-14		-14.05	2.53846	1.44643e-14		-14.15	2.3125	7.75727e-13
-13.5	3.86182	3.98497e-28		-14.05	2.55944	8.33477e-15		-14.05	2.55944	9.0465e-15		-14.15	2.33333	4.98851e-13
-13.5	3.88364	2.08017e-28		-14.05	2.58042	5.19369e-15		-14.05	2.58042	5.6397e-15		-14.15	2.35417	3.19716e-13
-13.5	3.90545	1.08222e-28		-14.05	2.6014	3.2269e-15		-14.05	2.6014	3.50455e-15		-14.15	2.375	2.04224e-13
-13.5	3.92727	5.61144e-29		-14.05	2.62238	1.99902e-15		-14.05	2.62238	2.17079e-15		-14.15	2.39583	1.3002e-13
-13.5	3.94909	2.89985e-29		-14.05	2.64336	1.2347e-15		-14.05	2.64336	1.34035e-15		-14.15	2.41667	8.25071e-14
-13.5	3.97091	1.49355e-29		-14.05	2.66434	7.60357e-16		-14.05	2.66434	8.24986e-16		-14.15	2.4375	5.21864e-14
-13.5	3.99273	7.66664e-30		-14.05	2.68532	4.66847e-16		-14.05	2.68532	5.06179e-16		-14.15	2.45833	3.29016e-14
-13.5	4.01455	3.92221e-30		-14.05	2.70629	2.85776e-16		-14.05	2.70629	3.09598e-16		-14.15	2.47917	2.06767e-14
-13.5	4.03636	1.99985e-30		-14.05	2.72727	1.74408e-16		-14.05	2.72727	1.8877e-16		-14.15	2.5	1.29525e-14
-13.5	4.05818	1.01626e-30		-14.05	2.74825	1.06117e-16		-14.05	2.74825	1.1474e-16		-14.15	2.52083	8.08797e-15
-13.5	4.08	5.14696e-31		-14.05	2.76923	6.43688e-17		-14.05	2.76923	6.95252e-17		-14.15	2.54167	5.03437e-15
-13.5	4.10182	2.59798e-31		-14.05	2.79021	3.89252e-17		-14.05	2.79021	4.19975e-17		-14.15	2.5625	3.12373e-15
-13.5	4.12364	1.30696e-31		-14.05	2.81119	2.34663e-17		-14.05	2.81119	2.52905e-17		-14.15	2.58333	1.93209e-15
-13.5	4.14546	6.55278e-32		-14.05	2.83217	1.41029e-17		-14.05	2.83217	1.51825e-17		-14.15	2.60417	1.19127e-15
-13.5	4.16727	3.27437e-32		-14.05	2.85315	8.44917e-18		-14.05	2.85315	9.08629e-18		-14.15	2.625	7.32187e-16
-13.5	4.18909	1.63068e-32		-14.05	2.87413	5.04611e-18		-14.05	2.87413	5.42105e-18		-14.15	2.64583	4.48609e-16
-13.5	4.21091	8.09374e-33		-14.05	2.89511	3.00419e-18		-14.05	2.89511	3.22429e-18		-14.15	2.66667	2.73999e-16
-13.5	4.23273	4.00375e-33		-14.05	2.91608	1.78288e-18		-14.05	2.91608	1.91178e-18		-14.15	2.6875	1.66828e-16
-13.5	4.25455	1.97389e-33		-14.05	2.93706	1.05471e-18		-14.05	2.93706	1.13003e-18		-14.15	2.70833	1.01257e-16
-13.5	4.27636	9.69878e-34		-14.05	2.95804	6.21949e-19		-14.05	2.95804	6.65875e-19		-14.15	2.72917	6.12668e-17
-13.5	4.29818	4.74952e-34		-14.05	2.97902	3.65579e-19		-14.05	2.97902	3.91147e-19		-14.15	2.75	3.69546e-17
-13.5	4.32	2.31803e-34		-14.05	3	2.14194e-19		-14.05	3	2.2905e-19		-14.15	2.77083	2.22207e-17
-13.5	4.34182	1.12753e-34		-14.05	3.02098	1.25092e-19		-14.05	3.02098	1.33709e-19		-14.15	2.79167	1.33198e-17
-13.5	4.36364	5.46604e-35		-14.05	3.04196	7.28182e-20		-14.05	3.04196	7.7808e-20		-14.15	2.8125	7.95952e-18
-13.5	4.38546	2.64093e-35		-14.05	3.06294	4.22509e-20		-14.05	3.06294	4.51357e-20		-14.15	2.83333	4.74167e-18
-13.5	4.40727	1.27168e-35		-14.05	3.08392	2.44351e-20		-14.05	3.08392	2.61002e-20		-14.15	2.85417	2.816e-18
-13.5	4.42909	6.10291e-36		-14.05	3.1049	1.40854e-20		-14.05	3.1049	1.5045e-20		-14.15	2.875	1.66722e-18
-13.5	4.45091	2.919e-36		-14.05	3.12587	8.09276e-21		-14.05	3.12587	8.64483e-21		-14.15	2.89583	9.84045e-19
-13.5	4.47273	1.39145e-36		-14.05	3.14685	4.63441e-21		-14.05	3.14685	4.95149e-21		-14.15	2.91667	5.79031e-19
-13.5	4.49454	6.61062e-37		-14.05	3.16783	2.64521e-21		-14.05	3.16783	2.827e-21		-14.15	2.9375	3.39668e-19
-13.5	4.51636	3.13006e-37		-14.05	3.18881	1.50483e-21		-14.05	3.18881	1.60887e-21		-14.15	2.95833	1.98644e-19
-13.5	4.53818	1.47707e-37		-14.05	3.20979	8.53253e-22		-14.05	3.20979	9.12673e-22		-14.15	2.97917	1.15815e-19
-13.5	4.56	6.94686e-38		-14.05	3.23077	4.82198e-22		-14.05	3.23077	5.16068e-22		-14.15	3	6.73174e-20
-13.5	4.58182	3.25622e-38		-14.05	3.25175	2.716e-22		-14.05	3.25175	2.90864e-22		-14.15	3.02083	3.90086e-20
-13.5	4.60364	1.52117e-38		-14.05	3.27273	1.52471e-22		-14.05	3.27273	1.63403e-22		-14.15	3.04167	2.25354e-20
-13.5	4.62545	7.08236e-39		-14.05	3.29371	8.53093e-23		-14.05	3.29371	9.14982e-23		-14.15	3.0625	1.2979e-20
-13.5	4.64727	3.28638e-39		-14.05	3.31468	4.75725e-23		-14.05	3.31468	5.10674e-23		-14.15	3.08333	7.45229e-21
-13.5	4.66909	1.51983e-39		-14.05	3.33566	2.64401e-23		-14.05	3.33566	2.84086e-23		-14.15	3.10417	4.26587e-21
-13.5	4.69091	7.00507e-40		-14.05	3.35664	1.4646e-23		-14.05	3.35664	1.57517e-23		-14.15	3.125	2.43441e-21
-13.5	4.71273	3.21786e-40		-14.05	3.37762	8.08571e-24		-14.05	3.37762	8.70507e-24		-14.15	3.14583	1.38499e-21
-13.5	4.73454	1.4732e-40		-14.05	3.3986	4.449e-24		-14.05	3.3986	4.79491e-24		-14.15	3.16667	7.85537e-22
-13.5	4.75636	6.7219e-41		-14.05	3.41958	2.43977e-24		-14.05	3.41958	2.63238e-24		-14.15	3.1875	4.44167e-22
-13.5	4.77818	3.05677e-41		-14.05	3.44056	1.33346e-24		-14.05	3.44056	1.44037e-24		-14.15	3.20833	2.50372e-22
-13.5	4.8	1.38539e-41		-14.05	3.46154	7.26355e-25		-14.05	3.46154	7.85512e-25		-14.15	3.22917	1.40695e-22
-13.5	4.82182	6.25777e-42		-14.05	3.48252	3.9433e-25		-14.05	3.48252	4.26956e-25		-14.15	3.25	7.88181e-23
-13.5	4.84364	2.81712e-42		-14.05	3.5035	2.13359e-25		-14.05	3.5035	2.31292e-25		-14.15	3.27083	4.4017e-23
-13.5	4.86545	1.26395e-42		-14.05	3.52448	1.15054e-25		-14.05	3.52448	1.24878e-25		-14.15	3.29167	2.45052e-23
-13.5	4.88727	5.6519e-43		-14.05	3.54546	6.18343e-26		-14.05	3.54546	6.71977e-26		-14.15	3.3125	1.35999e-23
-13.5	4.90909	2.51882e-43		-14.05	3.56643	3.31204e-26		-14.05	3.56643	3.60383e-26		-14.15	3.33333	7.52399e-24
-13.5	4.93091	1.11876e-43		-14.05	3.58741	1.76808e-26		-14.05	3.58741	1.92625e-26		-14.15	3.35417	4.14946e-24
-13.5	4.95273	4.95243e-44		-14.05	3.60839	9.40684e-27		-14.05	3.60839	1.02612e-26		-14.15	3.375	2.28119e-24
-13.5	4.97455	2.18493e-44		-14.05	3.62937	4.98797e-27		-14.05	3.62937	5.44782e-27		-14.15	3.39583	1.25012e-24
-13.5	4.99636	9.60715e-45		-14.05	3.65035	2.63598e-27		-14.05	3.65035	2.88257e-27		-14.15	3.41667	6.82905e-25
-13.5	5.01818	4.21008e-45		-14.05	3.67133	1.38834e-27		-14.05	3.67133	1.5201e-27		-14.15	3.4375	3.71862e-25
-13.5	5.04	1.83876e-45		-14.05	3.69231	7.28768e-28		-14.05	3.69231	7.98904e-28		-14.15	3.45833	2.01842e-25
-13.5	5.06182	8.00383e-46		-14.05	3.71329	3.81258e-28		-14.05	3.71329	4.18455e-28		-14.15	3.47917	1.09206e-25
-13.5	5.08364	3.47224e-46		-14.05	3.73427	1.98786e-28		-14.05	3.73427	2.1844e-28		-14.15	3.5	5.8895e-26
-13.5	5.10546	1.50127e-46		-14.05	3.75524	1.03298e-28		-14.05	3.75524	1.13644e-28		-14.15	3.52083	3.16598e-26
-13.5	5.12727	6.46916e-47		-14.05	3.77622	5.34974e-29		-14.05	3.77622	5.89235e-29		-14.15	3.54167	1.69641e-26
-13.5	5.14909	2.77827e-47		-14.05	3.7972	2.7613e-29		-14.05	3.7972	3.0448e-29		-14.15	3.5625	9.06027e-27
-13.5	5.17091	1.18916e-47		-14.05	3.81818	1.42047e-29		-14.05	3.81818	1.56804e-29		-14.15	3.58333	4.82321e-27
-13.5	5.19273	5.07274e-48		-14.05	3.83916	7.28263e-30		-14.05	3.83916	8.04788e-30		-14.15	3.60417	2.55926e-27
-13.5	5.21455	2.15667e-48		-14.05	3.86014	3.7212e-30		-14.05	3.86014	4.11655e-30		-14.15	3.625	1.35354e-27
-13.5	5.23636	9.13824e-49		-14.05	3.88112	1.89503e-30		-14.05	3.88112	2.09851e-30		-14.15	3.64583	7.13511e-28
-13.5	5.25818	3.85904e-49		-14.05	3.9021	9.61811e-31		-14.05	3.9021	1.06614e-30		-14.15	3.66667	3.74891e-28
-13.5	5.28	1.62418e-49		-14.05	3.92308	4.86522e-31		-14.05	3.92308	5.39818e-31		-14.15	3.6875	1.96326e-28
-13.5	5.30182	6.81278e-50		-14.05	3.94406	2.45275e-31		-14.05	3.94406	2.72398e-31		-14.15	3.70833	1.02476e-28
-13.5	5.32364	2.84809e-50		-14.05	3.96503	1.23238e-31		-14.05	3.96503	1.3699e-31		-14.15	3.72917	5.33122e-29
-13.5	5.34546	1.18664e-50		-14.05	3.98601	6.17131e-32		-14.05	3.98601	6.86589e-32		-14.15	3.75	2.76437e-29
-13.5	5.36727	4.92744e-51		-14.05	4.00699	3.07999e-32		-14.05	4.00699	3.42951e-32		-14.15	3.77083	1.42865e-29
-13.5	5.38909	2.0392e-51		-14.05	4.02797	1.53202e-32		-14.05	4.02797	1.70724e-32		-14.15	3.79167	7.35895e-30
-13.5	5.41091	8.41079e-52		-14.05	4.04895	7.59482e-33		-14.05	4.04895	8.47e-33		-14.15	3.8125	3.77801e-30
-13.5	5.43273	3.45739e-52		-14.05	4.06993	3.75244e-33		-14.05	4.06993	4.18793e-33		-14.15	3.83333	1.93315e-30
-13.5	5.45455	1.41644e-52		-14.05	4.09091	1.84778e-33		-14.05	4.09091	2.06368e-33		-14.15	3.85417	9.85874e-31
-13.5	5.47636	5.78338e-53		-14.05	4.11189	9.06841e-34		-14.05	4.11189	1.01347e-33		-14.15	3.875	5.01107e-31
-13.5	5.49818	2.35343e-53		-14.05	4.13287	4.43561e-34		-14.05	4.13287	4.9603e-34		-14.15	3.89583	2.53858e-31
-13.5	5.52	9.54458e-54		-14.05	4.15385	2.16231e-34		-14.05	4.15385	2.41954e-34		-14.15	3.91667	1.28174e-31
-13.5	5.54182	3.85787e-54		-14.05	4.17483	1.05057e-34		-14.05	4.17483	1.17621e-34		-14.15	3.9375	6.45002e-32
-13.5	5.56364	1.55408e-54		-14.05	4.1958	5.08717e-35		-14.05	4.1958	5.69857e-35		-14.15	3.95833	3.23496e-32
-13.5	5.58545	6.23926e-55		-14.05	4.21678	2.45511e-35		-14.05	4.21678	2.75154e-35		-14.15	3.97917	1.61705e-32
-13.5	5.60727	2.49648e-55		-14.05	4.23776	1.18089e-35		-14.05	4.23776	1.32408e-35		-14.15	4	8.05608e-33
-13.5	5.62909	9.95536e-56		-14.05	4.25874	5.66095e-36		-14.05	4.25874	6.35009e-36		-14.15	4.02083	4.00009e-33
-13.5	5.65091	3.95658e-56		-14.05	4.27972	2.70467e-36		-14.05	4.27972	3.03512e-36		-14.15	4.04167	1.97952e-33
-13.5	5.67273	1.56717e-56		-14.05	4.3007	1.28791e-36		-14.05	4.3007	1.44578e-36		-14.15	4.0625	9.76325e-34
-13.5	5.69454	6.18652e-57		-14.05	4.32168	6.11222e-37		-14.05	4.32168	6.86368e-37		-14.15	4.08333	4.79923e-34
-13.5	5.71636	2.43394e-57		-14.05	4.34266	2.89106e-37		-14.05	4.34266	3.24745e-37		-14.15	4.10417	2.35121e-34
-13.5	5.73818	9.54345e-58		-14.05	4.36364	1.36289e-37		-14.05	4.36364	1.53129e-37		-14.15	4.125	1.14803e-34
-13.5	5.76	3.72936e-58		-14.05	4.38462	6.40337e-38		-14.05	4.38462	7.19622e-38		-14.15	4.14583	5.58671e-35
-13.5	5.78182	1.45243e-58		-14.05	4.40559	2.99848e-38		-14.05	4.40559	3.3704e-38		-14.15	4.16667	2.70957e-35
-13.5	5.80364	5.63751e-59		-14.05	4.42657	1.39939e-38		-14.05	4.42657	1.57322e-38		-14.15	4.1875	1.30974e-35
-13.5	5.82545	2.18078e-59		-14.05	4.44755	6.50911e-39		-14.05	4.44755	7.31863e-39		-14.15	4.20833	6.3097e-36
-13.5	5.84727	8.40751e-60		-14.05	4.46853	3.01751e-39		-14.05	4.46853	3.39314e-39		-14.15	4.22917	3.02951e-36
-13.5	5.86909	3.23039e-60		-14.05	4.48951	1.39419e-39		-14.05	4.48951	1.56785e-39		-14.15	4.25	1.44969e-36
-13.5	5.89091	1.23701e-60		-14.05	4.51049	6.42006e-40		-14.05	4.51049	7.22004e-40		-14.15	4.27083	6.91377e-37
-13.5	5.91273	4.72085e-61		-14.05	4.53147	2.94646e-40		-14.05	4.53147	3.31365e-40		-14.15	4.29167	3.2862e-37
-13.5	5.93455	1.79555e-61		-14.05	4.55245	1.34775e-40		-14.05	4.55245	1.51568e-40		-14.15	4.3125	1.55672e-37
-13.5	5.95636	6.80623e-62		-14.05	4.57343	6.14413e-41		-14.05	4.57343	6.90938e-41		-14.15	4.33333	7.34964e-38
-13.5	5.97818	2.57125e-62		-14.05	4.59441	2.79163e-41		-14.05	4.59441	3.1391e-41		-14.15	4.35417	3.45826e-38
-13.5	6	9.68081e-63		-14.05	4.61538	1.26415e-41		-14.05	4.61538	1.42136e-41		-14.15	4.375	1.62176e-38
-13.45	0	0.00157		-14.05	4.63636	5.70537e-42		-14.05	4.63636	6.41407e-42		-14.15	4.39583	7.57968e-39
-13.45	0.02182	0.00328		-14.05	4.65734	2.56634e-42		-14.05	4.65734	2.88469e-42		-14.15	4.41667	3.53063e-39
-13.45	0.04364	0.00468		-14.05	4.67832	1.1505e-42		-14.05	4.67832	1.29299e-42		-14.15	4.4375	1.63904e-39
-13.45	0.06545	0.00591		-14.05	4.6993	5.14051e-43		-14.05	4.6993	5.77601e-43		-14.15	4.45833	7.58335e-40
-13.45	0.08727	0.00721		-14.05	4.72028	2.28912e-43		-14.05	4.72028	2.57154e-43		-14.15	4.47917	3.49679e-40
-13.45	0.10909	0.00858		-14.05	4.74126	1.01595e-43		-14.05	4.74126	1.14102e-43		-14.15	4.5	1.60698e-40
-13.45	0.13091	0.00984		-14.05	4.76224	4.49388e-44		-14.05	4.76224	5.04573e-44		-14.15	4.52083	7.36019e-41
-13.45	0.15273	0.01073		-14.05	4.78322	1.98113e-44		-14.05	4.78322	2.22377e-44		-14.15	4.54167	3.3597e-41
-13.45	0.17455	0.01102		-14.05	4.8042	8.70456e-45		-14.05	4.8042	9.76767e-45		-14.15	4.5625	1.52843e-41
-13.45	0.19636	0.01059		-14.05	4.82517	3.81174e-45		-14.05	4.82517	4.27588e-45		-14.15	4.58333	6.92989e-42
-13.45	0.21818	0.00945		-14.05	4.84615	1.66357e-45		-14.05	4.84615	1.86549e-45		-14.15	4.60417	3.13141e-42
-13.45	0.24	0.00776		-14.05	4.86713	7.23606e-46		-14.05	4.86713	8.11141e-46		-14.15	4.625	1.41022e-42
-13.45	0.26182	0.00581		-14.05	4.88811	3.13692e-46		-14.05	4.88811	3.51506e-46		-14.15	4.64583	6.32946e-43
-13.45	0.28364	0.00408		-14.05	4.90909	1.35534e-46		-14.05	4.90909	1.51811e-46		-14.15	4.66667	2.83125e-43
-13.45	0.30545	0.00326		-14.05	4.93007	5.8362e-47		-14.05	4.93007	6.53445e-47		-14.15	4.6875	1.26219e-43
-13.45	0.32727	0.00357		-14.05	4.95105	2.50469e-47		-14.05	4.95105	2.80316e-47		-14.15	4.70833	5.60791e-44
-13.45	0.34909	0.00423		-14.05	4.97203	1.07132e-47		-14.05	4.97203	1.19846e-47		-14.15	4.72917	2.48319e-44
-13.45	0.37091	0.00465		-14.05	4.99301	4.5669e-48		-14.05	4.99301	5.10657e-48		-14.15	4.75	1.09585e-44
-13.45	0.39273	0.00466		-14.05	5.01399	1.94028e-48		-14.05	5.01399	2.16856e-48		-14.15	4.77083	4.81975e-45
-13.45	0.41455	0.00429		-14.05	5.03496	8.21573e-49		-14.05	5.03496	9.17797e-49		-14.15	4.79167	2.11265e-45
-13.45	0.43636	0.00364		-14.05	5.05594	3.4671e-49		-14.05	5.05594	3.8713e-49		-14.15	4.8125	9.22918e-46
-13.45	0.45818	0.00285		-14.05	5.07692	1.45822e-49		-14.05	5.07692	1.62742e-49		-14.15	4.83333	4.01817e-46
-13.45	0.48	0.00201		-14.05	5.0979	6.11251e-50		-14.05	5.0979	6.81833e-50		-14.15	4.85417	1.74351e-46
-13.45	0.50182	0.00121		-14.05	5.11888	2.5536e-50		-14.05	5.11888	2.84701e-50		-14.15	4.875	7.53964e-47
-13.45	0.52364	0.000676356		-14.05	5.13986	1.06322e-50		-14.05	5.13986	1.18477e-50		-14.15	4.89583	3.24943e-47
-13.45	0.54546	0.000982847		-14.05	5.16084	4.41191e-51		-14.05	5.16084	4.91375e-51		-14.15	4.91667	1.3957e-47
-13.45	0.56727	0.00172		-14.05	5.18182	1.8246e-51		-14.05	5.18182	2.03107e-51		-14.15	4.9375	5.9746e-48
-13.45	0.58909	0.0025		-14.05	5.2028	7.52047e-52		-14.05	5.2028	8.36703e-52		-14.15	4.95833	2.5489e-48
-13.45	0.61091	0.00326		-14.05	5.22378	3.08928e-52		-14.05	5.22378	3.43518e-52		-14.15	4.97917	1.08375e-48
-13.45	0.63273	0.00395		-14.05	5.24475	1.26474e-52		-14.05	5.24475	1.4056e-52		-14.15	5	4.59229e-49
-13.45	0.65455	0.00453		-14.05	5.26573	5.1604e-53		-14.05	5.26573	5.73201e-53		-14.15	5.02083	1.93937e-49
-13.45	0.67636	0.00499		-14.05	5.28671	2.09844e-53		-14.05	5.28671	2.32962e-53		-14.15	5.04167	8.16244e-50
-13.45	0.69818	0.00531		-14.05	5.30769	8.5044e-54		-14.05	5.30769	9.43617e-54		-14.15	5.0625	3.42379e-50
-13.45	0.72	0.00551		-14.05	5.32867	3.43497e-54		-14.05	5.32867	3.80924e-54		-14.15	5.08333	1.43127e-50
-13.45	0.74182	0.00559		-14.05	5.34965	1.38272e-54		-14.05	5.34965	1.53255e-54		-14.15	5.10417	5.96301e-51
-13.45	0.76364	0.00557		-14.05	5.37063	5.54726e-55		-14.05	5.37063	6.145e-55		-14.15	5.125	2.47591e-51
-13.45	0.78546	0.00545		-14.05	5.39161	2.21796e-55		-14.05	5.39161	2.45562e-55		-14.15	5.14583	1.02455e-51
-13.45	0.80727	0.00526		-14.05	5.41259	8.83811e-56		-14.05	5.41259	9.77987e-56		-14.15	5.16667	4.22529e-52
-13.45	0.82909	0.00501		-14.05	5.43357	3.50991e-56		-14.05	5.43357	3.88182e-56		-14.15	5.1875	1.73663e-52
-13.45	0.85091	0.00472		-14.05	5.45455	1.38919e-56		-14.05	5.45455	1.53557e-56		-14.15	5.20833	7.11352e-53
-13.45	0.87273	0.00438		-14.05	5.47552	5.47973e-57		-14.05	5.47552	6.05391e-57		-14.15	5.22917	2.90394e-53
-13.45	0.89455	0.00402		-14.05	5.4965	2.15419e-57		-14.05	5.4965	2.37866e-57		-14.15	5.25	1.18145e-53
-13.45	0.91636	0.00365		-14.05	5.51748	8.43992e-58		-14.05	5.51748	9.3145e-58		-14.15	5.27083	4.7904e-54
-13.45	0.93818	0.00328		-14.05	5.53846	3.2955e-58		-14.05	5.53846	3.63511e-58		-14.15	5.29167	1.93576e-54
-13.45	0.96	0.00291		-14.05	5.55944	1.28243e-58		-14.05	5.55944	1.41386e-58		-14.15	5.3125	7.79574e-55
-13.45	0.98182	0.00256		-14.05	5.58042	4.97359e-59		-14.05	5.58042	5.48054e-59		-14.15	5.33333	3.12887e-55
-13.45	1.00364	0.00223		-14.05	5.6014	1.92237e-59		-14.05	5.6014	2.11724e-59		-14.15	5.35417	1.25153e-55
-13.45	1.02546	0.00192		-14.05	5.62238	7.40506e-60		-14.05	5.62238	8.1517e-60		-14.15	5.375	4.98911e-56
-13.45	1.04727	0.00163		-14.05	5.64336	2.84281e-60		-14.05	5.64336	3.12792e-60		-14.15	5.39583	1.98211e-56
-13.45	1.06909	0.00138		-14.05	5.66434	1.08766e-60		-14.05	5.66434	1.19616e-60		-14.15	5.41667	7.84793e-57
-13.45	1.09091	0.00115		-14.05	5.68532	4.14728e-61		-14.05	5.68532	4.55885e-61		-14.15	5.4375	3.09676e-57
-13.45	1.11273	0.000956795		-14.05	5.70629	1.57601e-61		-14.05	5.70629	1.7316e-61		-14.15	5.45833	1.21782e-57
-13.45	1.13454	0.000786418		-14.05	5.72727	5.9687e-62		-14.05	5.72727	6.55495e-62		-14.15	5.47917	4.7729e-58
-13.45	1.15636	0.000640921		-14.05	5.74825	2.25282e-62		-14.05	5.74825	2.47297e-62		-14.15	5.5	1.86425e-58
-13.45	1.17818	0.000518066		-14.05	5.76923	8.47414e-63		-14.05	5.76923	9.29812e-63		-14.15	5.52083	7.25689e-59
-13.45	1.2	0.000415441		-14.05	5.79021	3.1768e-63		-14.05	5.79021	3.48417e-63		-14.15	5.54167	2.81526e-59
-13.45	1.22182	0.000330592		-14.05	5.81119	1.18688e-63		-14.05	5.81119	1.30116e-63		-14.15	5.5625	1.08845e-59
-13.45	1.24364	0.000261126		-14.05	5.83217	4.41925e-64		-14.05	5.83217	4.84272e-64		-14.15	5.58333	4.19394e-60
-13.45	1.26546	0.000204785		-14.05	5.85315	1.63988e-64		-14.05	5.85315	1.79628e-64		-14.15	5.60417	1.61049e-60
-13.45	1.28727	0.000159498		-14.05	5.87413	6.06456e-65		-14.05	5.87413	6.64027e-65		-14.15	5.625	6.16333e-61
-13.45	1.30909	0.000123405		-14.05	5.89511	2.23516e-65		-14.05	5.89511	2.44638e-65		-14.15	5.64583	2.35069e-61
-13.45	1.33091	9.48744e-05		-14.05	5.91608	8.20993e-66		-14.05	5.91608	8.98228e-66		-14.15	5.66667	8.93501e-62
-13.45	1.35273	7.24958e-05		-14.05	5.93706	3.00533e-66		-14.05	5.93706	3.28681e-66		-14.15	5.6875	3.38468e-62
-13.45	1.37454	5.50721e-05		-14.05	5.95804	1.0964e-66		-14.05	5.95804	1.19864e-66		-14.15	5.70833	1.27779e-62
-13.45	1.39636	4.16016e-05		-14.05	5.97902	3.98624e-67		-14.05	5.97902	4.35641e-67		-14.15	5.72917	4.80756e-63
-13.45	1.41818	3.12569e-05		-14.05	6	1.44438e-67		-14.05	6	1.57795e-67		-14.15	5.75	1.80264e-63
-13.45	1.44	2.33634e-05		-14	0	0.00356		-14	0	0.000805939		-14.15	5.77083	6.7362e-64
-13.45	1.46182	1.73768e-05		-14	0.02098	0.00729		-14	0.02098	0.00195		-14.15	5.79167	2.50865e-64
-13.45	1.48364	1.28627e-05		-14	0.04196	0.01023		-14	0.04196	0.00371		-14.15	5.8125	9.31079e-65
-13.45	1.50546	9.47768e-06		-14	0.06294	0.01224		-14	0.06294	0.00572		-14.15	5.83333	3.44391e-65
-13.45	1.52727	6.95278e-06		-14	0.08392	0.01345		-14	0.08392	0.00766		-14.15	5.85417	1.26951e-65
-13.45	1.54909	5.07893e-06		-14	0.1049	0.01379		-14	0.1049	0.00923		-14.15	5.875	4.66383e-66
-13.45	1.57091	3.69498e-06		-14	0.12587	0.01322		-14	0.12587	0.01021		-14.15	5.89583	1.70753e-66
-13.45	1.59273	2.67759e-06		-14	0.14685	0.0118		-14	0.14685	0.01052		-14.15	5.91667	6.23034e-67
-13.45	1.61454	1.93299e-06		-14	0.16783	0.0098		-14	0.16783	0.01017		-14.15	5.9375	2.26555e-67
-13.45	1.63636	1.39036e-06		-14	0.18881	0.00764		-14	0.18881	0.00932		-14.15	5.95833	8.21025e-68
-13.45	1.65818	9.96536e-07		-14	0.20979	0.00606		-14	0.20979	0.00824		-14.15	5.97917	2.96522e-68
-13.45	1.68	7.11838e-07		-14	0.23077	0.00572		-14	0.23077	0.00728		-14.15	6	1.06727e-68
-13.45	1.70182	5.06806e-07		-14	0.25175	0.00639		-14	0.25175	0.00668		-14.1	0	0.00275
-13.45	1.72364	3.59685e-07		-14	0.27273	0.00717		-14	0.27273	0.00645		-14.1	0.02083	0.00557
-13.45	1.74546	2.54487e-07		-14	0.29371	0.00749		-14	0.29371	0.00632		-14.1	0.04167	0.00766
-13.45	1.76727	1.79521e-07		-14	0.31468	0.00717		-14	0.31468	0.00597		-14.1	0.0625	0.00903
-13.45	1.78909	1.26271e-07		-14	0.33566	0.00627		-14	0.33566	0.00525		-14.1	0.08333	0.00997
-13.45	1.81091	8.85657e-08		-14	0.35664	0.00499		-14	0.35664	0.00414		-14.1	0.10417	0.01066
-13.45	1.83273	6.19483e-08		-14	0.37762	0.00363		-14	0.37762	0.00271		-14.1	0.125	0.01118
-13.45	1.85455	4.32134e-08		-14	0.3986	0.00257		-14	0.3986	0.00114		-14.1	0.14583	0.01151
-13.45	1.87636	3.00643e-08		-14	0.41958	0.00218		-14	0.41958	0.000422335		-14.1	0.16667	0.01159
-13.45	1.89818	2.08615e-08		-14	0.44056	0.00228		-14	0.44056	0.0018		-14.1	0.1875	0.01133
-13.45	1.92	1.44381e-08		-14	0.46154	0.00233		-14	0.46154	0.00288		-14.1	0.20833	0.01068
-13.45	1.94182	9.96668e-09		-14	0.48252	0.00207		-14	0.48252	0.00362		-14.1	0.22917	0.00965
-13.45	1.96364	6.86236e-09		-14	0.5035	0.00144		-14	0.5035	0.00399		-14.1	0.25	0.00835
-13.45	1.98546	4.7128e-09		-14	0.52448	0.000532648		-14	0.52448	0.00404		-14.1	0.27083	0.00694
-13.45	2.00727	3.22822e-09		-14	0.54546	0.000673346		-14	0.54546	0.00383		-14.1	0.29167	0.00564
-13.45	2.02909	2.20557e-09		-14	0.56643	0.00186		-14	0.56643	0.00344		-14.1	0.3125	0.00466
-13.45	2.05091	1.50296e-09		-14	0.58741	0.00303		-14	0.58741	0.00296		-14.1	0.33333	0.00412
-13.45	2.07273	1.02149e-09		-14	0.60839	0.00409		-14	0.60839	0.00245		-14.1	0.35417	0.00393
-13.45	2.09455	6.92424e-10		-14	0.62937	0.00497		-14	0.62937	0.00199		-14.1	0.375	0.00385
-13.45	2.11636	4.68112e-10		-14	0.65035	0.00564		-14	0.65035	0.00165		-14.1	0.39583	0.00372
-13.45	2.13818	3.15615e-10		-14	0.67133	0.0061		-14	0.67133	0.00149		-14.1	0.41667	0.00344
-13.45	2.16	2.12219e-10		-14	0.69231	0.00636		-14	0.69231	0.00154		-14.1	0.4375	0.00305
-13.45	2.18182	1.42305e-10		-14	0.71329	0.00644		-14	0.71329	0.00173		-14.1	0.45833	0.00258
-13.45	2.20364	9.51598e-11		-14	0.73427	0.00636		-14	0.73427	0.00196		-14.1	0.47917	0.00212
-13.45	2.22546	6.34562e-11		-14	0.75525	0.00617		-14	0.75525	0.00219		-14.1	0.5	0.00173
-13.45	2.24727	4.21959e-11		-14	0.77622	0.00589		-14	0.77622	0.00238		-14.1	0.52083	0.0015
-13.45	2.26909	2.79791e-11		-14	0.7972	0.00554		-14	0.7972	0.0025		-14.1	0.54167	0.00144
-13.45	2.29091	1.84992e-11		-14	0.81818	0.00515		-14	0.81818	0.00256		-14.1	0.5625	0.00154
-13.45	2.31273	1.21961e-11		-14	0.83916	0.00473		-14	0.83916	0.00255		-14.1	0.58333	0.00171
-13.45	2.33454	8.01726e-12		-14	0.86014	0.0043		-14	0.86014	0.00249		-14.1	0.60417	0.00191
-13.45	2.35636	5.25485e-12		-14	0.88112	0.00386		-14	0.88112	0.00238		-14.1	0.625	0.00209
-13.45	2.37818	3.43413e-12		-14	0.9021	0.00344		-14	0.9021	0.00223		-14.1	0.64583	0.00223
-13.45	2.4	2.23762e-12		-14	0.92308	0.00303		-14	0.92308	0.00205		-14.1	0.66667	0.00232
-13.45	2.42182	1.45366e-12		-14	0.94406	0.00265		-14	0.94406	0.00186		-14.1	0.6875	0.00234
-13.45	2.44364	9.41533e-13		-14	0.96503	0.00229		-14	0.96503	0.00167		-14.1	0.70833	0.00231
-13.45	2.46546	6.07997e-13		-14	0.98601	0.00196		-14	0.98601	0.00147		-14.1	0.72917	0.00223
-13.45	2.48727	3.9143e-13		-14	1.00699	0.00167		-14	1.00699	0.00129		-14.1	0.75	0.0021
-13.45	2.50909	2.51238e-13		-14	1.02797	0.0014		-14	1.02797	0.00111		-14.1	0.77083	0.00195
-13.45	2.53091	1.60765e-13		-14	1.04895	0.00117		-14	1.04895	0.000945394		-14.1	0.79167	0.00178
-13.45	2.55273	1.02558e-13		-14	1.06993	0.000969972		-14	1.06993	0.000797884		-14.1	0.8125	0.0016
-13.45	2.57455	6.52243e-14		-14	1.09091	0.000796197		-14	1.09091	0.000666625		-14.1	0.83333	0.00142
-13.45	2.59636	4.13534e-14		-14	1.11189	0.000648332		-14	1.11189	0.000551585		-14.1	0.85417	0.00126
-13.45	2.61818	2.61379e-14		-14	1.13287	0.000523828		-14	1.13287	0.000452159		-14.1	0.875	0.0011
-13.45	2.64	1.64696e-14		-14	1.15385	0.000420047		-14	1.15385	0.000367338		-14.1	0.89583	0.000956116
-13.45	2.66182	1.03454e-14		-14	1.17483	0.000334372		-14	1.17483	0.000295853		-14.1	0.91667	0.000827118
-13.45	2.68364	6.47826e-15		-14	1.1958	0.000264297		-14	1.1958	0.000236296		-14.1	0.9375	0.000711966
-13.45	2.70546	4.04404e-15		-14	1.21678	0.000207489		-14	1.21678	0.000187213		-14.1	0.95833	0.000609854
-13.45	2.72727	2.51661e-15		-14	1.23776	0.000161825		-14	1.23776	0.000147175		-14.1	0.97917	0.000519749
-13.45	2.74909	1.5612e-15		-14	1.25874	0.000125417		-14	1.25874	0.000114834		-14.1	1	0.000440573
-13.45	2.77091	9.65473e-16		-14	1.27972	9.6613e-05		-14	1.27972	8.89526e-05		-14.1	1.02083	0.000371288
-13.45	2.79273	5.95197e-16		-14	1.3007	7.39927e-05		-14	1.3007	6.8423e-05		-14.1	1.04167	0.000310935
-13.45	2.81454	3.65779e-16		-14	1.32168	5.63532e-05		-14	1.32168	5.22762e-05		-14.1	1.0625	0.000258639
-13.45	2.83636	2.24085e-16		-14	1.34266	4.26896e-05		-14	1.34266	3.96791e-05		-14.1	1.08333	0.000213597
-13.45	2.85818	1.36848e-16		-14	1.36364	3.21729e-05		-14	1.36364	2.99273e-05		-14.1	1.10417	0.000175066
-13.45	2.88	8.33108e-17		-14	1.38461	2.41274e-05		-14	1.38461	2.24342e-05		-14.1	1.125	0.000142351
-13.45	2.90182	5.05586e-17		-14	1.40559	1.80077e-05		-14	1.40559	1.67178e-05		-14.1	1.14583	0.0001148
-13.45	2.92364	3.05858e-17		-14	1.42657	1.33785e-05		-14	1.42657	1.23867e-05		-14.1	1.16667	9.17991e-05
-13.45	2.94545	1.84448e-17		-14	1.44755	9.89507e-06		-14	1.44755	9.12687e-06		-14.1	1.1875	7.27717e-05
-13.45	2.96727	1.10881e-17		-14	1.46853	7.28709e-06		-14	1.46853	6.68908e-06		-14.1	1.20833	5.71814e-05
-13.45	2.98909	6.64458e-18		-14	1.48951	5.34398e-06		-14	1.48951	4.87725e-06		-14.1	1.22917	4.45332e-05
-13.45	3.01091	3.9692e-18		-14	1.51049	3.90299e-06		-14	1.51049	3.53865e-06		-14.1	1.25	3.43758e-05
-13.45	3.03273	2.36354e-18		-14	1.53147	2.8392e-06		-14	1.53147	2.55534e-06		-14.1	1.27083	2.63032e-05
-13.45	3.05455	1.40296e-18		-14	1.55245	2.05731e-06		-14	1.55245	1.83701e-06		-14.1	1.29167	1.99549e-05
-13.45	3.07636	8.30138e-19		-14	1.57343	1.48508e-06		-14	1.57343	1.31503e-06		-14.1	1.3125	1.50155e-05
-13.45	3.09818	4.89636e-19		-14	1.59441	1.06801e-06		-14	1.59441	9.37627e-07		-14.1	1.33333	1.12131e-05
-13.45	3.12	2.87881e-19		-14	1.61539	7.65275e-07		-14	1.61539	6.66075e-07		-14.1	1.35417	8.31672e-06
-13.45	3.14182	1.68721e-19		-14	1.63636	5.46397e-07		-14	1.63636	4.71564e-07		-14.1	1.375	6.13309e-06
-13.45	3.16364	9.85683e-20		-14	1.65734	3.88759e-07		-14	1.65734	3.32824e-07		-14.1	1.39583	4.5029e-06
-13.45	3.18546	5.74006e-20		-14	1.67832	2.75657e-07		-14	1.67832	2.34251e-07		-14.1	1.41667	3.29682e-06
-13.45	3.20727	3.332e-20		-14	1.6993	1.94807e-07		-14	1.6993	1.64464e-07		-14.1	1.4375	2.41149e-06
-13.45	3.22909	1.92797e-20		-14	1.72028	1.3722e-07		-14	1.72028	1.15215e-07		-14.1	1.45833	1.76559e-06
-13.45	3.25091	1.11199e-20		-14	1.74126	9.63478e-08		-14	1.74126	8.05594e-08		-14.1	1.47917	1.2962e-06
-13.45	3.27273	6.39294e-21		-14	1.76224	6.74377e-08		-14	1.76224	5.62326e-08		-14.1	1.5	9.55465e-07
-13.45	3.29454	3.66354e-21		-14	1.78322	4.70573e-08		-14	1.78322	3.91929e-08		-14.1	1.52083	7.07659e-07
-13.45	3.31636	2.09266e-21		-14	1.8042	3.2737e-08		-14	1.8042	2.72792e-08		-14.1	1.54167	5.26595e-07
-13.45	3.33818	1.1915e-21		-14	1.82518	2.27069e-08		-14	1.82518	1.89625e-08		-14.1	1.5625	3.9341e-07
-13.45	3.36	6.76206e-22		-14	1.84615	1.57037e-08		-14	1.84615	1.31645e-08		-14.1	1.58333	2.94697e-07
-13.45	3.38182	3.82521e-22		-14	1.86713	1.08289e-08		-14	1.86713	9.12734e-09		-14.1	1.60417	2.21003e-07
-13.45	3.40364	2.15685e-22		-14	1.88811	7.4459e-09		-14	1.88811	6.31936e-09		-14.1	1.625	1.65664e-07
-13.45	3.42545	1.21219e-22		-14	1.90909	5.10513e-09		-14	1.90909	4.36852e-09		-14.1	1.64583	1.23952e-07
-13.45	3.44727	6.79057e-23		-14	1.93007	3.49026e-09		-14	1.93007	3.01479e-09		-14.1	1.66667	9.24596e-08
-13.45	3.46909	3.7916e-23		-14	1.95105	2.37942e-09		-14	1.95105	2.07664e-09		-14.1	1.6875	6.86951e-08
-13.45	3.49091	2.11018e-23		-14	1.97203	1.61751e-09		-14	1.97203	1.42744e-09		-14.1	1.70833	5.08018e-08
-13.45	3.51273	1.17056e-23		-14	1.99301	1.09643e-09		-14	1.99301	9.7896e-10		-14.1	1.72917	3.73773e-08
-13.45	3.53455	6.47208e-24		-14	2.01399	7.41095e-10		-14	2.01399	6.69722e-10		-14.1	1.75	2.73518e-08
-13.45	3.55636	3.56671e-24		-14	2.03497	4.99478e-10		-14	2.03497	4.5695e-10		-14.1	1.77083	1.99039e-08
-13.45	3.57818	1.95914e-24		-14	2.05594	3.35664e-10		-14	2.05594	3.10896e-10		-14.1	1.79167	1.44024e-08
-13.45	3.6	1.07259e-24		-14	2.07692	2.24923e-10		-14	2.07692	2.10896e-10		-14.1	1.8125	1.03628e-08
-13.45	3.62182	5.85287e-25		-14	2.0979	1.50279e-10		-14	2.0979	1.42618e-10		-14.1	1.83333	7.41445e-09
-13.45	3.64364	3.18326e-25		-14	2.11888	1.00114e-10		-14	2.11888	9.61349e-11		-14.1	1.85417	5.27569e-09
-13.45	3.66546	1.72561e-25		-14	2.13986	6.64996e-11		-14	2.13986	6.45881e-11		-14.1	1.875	3.73354e-09
-13.45	3.68727	9.32347e-26		-14	2.16084	4.40422e-11		-14	2.16084	4.32471e-11		-14.1	1.89583	2.62814e-09
-13.45	3.70909	5.02083e-26		-14	2.18182	2.90833e-11		-14	2.18182	2.88582e-11		-14.1	1.91667	1.84042e-09
-13.45	3.73091	2.69486e-26		-14	2.2028	1.91489e-11		-14	2.2028	1.91898e-11		-14.1	1.9375	1.28226e-09
-13.45	3.75273	1.44164e-26		-14	2.22378	1.25709e-11		-14	2.22378	1.27159e-11		-14.1	1.95833	8.8896e-10
-13.45	3.77454	7.68668e-27		-14	2.24476	8.22846e-12		-14	2.24476	8.39641e-12		-14.1	1.97917	6.13314e-10
-13.45	3.79636	4.08488e-27		-14	2.26573	5.3703e-12		-14	2.26573	5.52465e-12		-14.1	2	4.21144e-10
-13.45	3.81818	2.1636e-27		-14	2.28671	3.49471e-12		-14	2.28671	3.62228e-12		-14.1	2.02083	2.87856e-10
-13.45	3.84	1.14217e-27		-14	2.30769	2.26757e-12		-14	2.30769	2.36661e-12		-14.1	2.04167	1.95869e-10
-13.45	3.86182	6.00958e-28		-14	2.32867	1.46706e-12		-14	2.32867	1.5408e-12		-14.1	2.0625	1.32692e-10
-13.45	3.88364	3.15146e-28		-14	2.34965	9.46408e-13		-14	2.34965	9.99642e-13		-14.1	2.08333	8.95081e-11
-13.45	3.90545	1.64715e-28		-14	2.37063	6.08774e-13		-14	2.37063	6.46299e-13		-14.1	2.10417	6.01254e-11
-13.45	3.92727	8.58043e-29		-14	2.39161	3.90465e-13		-14	2.39161	4.1641e-13		-14.1	2.125	4.02229e-11
-13.45	3.94909	4.4549e-29		-14	2.41259	2.49725e-13		-14	2.41259	2.67374e-13		-14.1	2.14583	2.68008e-11
-13.45	3.97091	2.30526e-29		-14	2.43357	1.59255e-13		-14	2.43357	1.71096e-13		-14.1	2.16667	1.77877e-11
-13.45	3.99273	1.18893e-29		-14	2.45455	1.0127e-13		-14	2.45455	1.09117e-13		-14.1	2.1875	1.17605e-11
-13.45	4.01455	6.11142e-30		-14	2.47552	6.42132e-14		-14	2.47552	6.93572e-14		-14.1	2.20833	7.74633e-12
-13.45	4.03636	3.13098e-30		-14	2.4965	4.05996e-14		-14	2.4965	4.39387e-14		-14.1	2.22917	5.08352e-12
-13.45	4.05818	1.59871e-30		-14	2.51748	2.5596e-14		-14	2.51748	2.77441e-14		-14.1	2.25	3.324e-12
-13.45	4.08	8.13598e-31		-14	2.53846	1.60906e-14		-14	2.53846	1.74612e-14		-14.1	2.27083	2.16576e-12
-13.45	4.10182	4.12667e-31		-14	2.55944	1.0086e-14		-14	2.55944	1.09538e-14		-14.1	2.29167	1.40618e-12
-13.45	4.12364	2.08613e-31		-14	2.58042	6.30394e-15		-14	2.58042	6.84951e-15		-14.1	2.3125	9.09853e-13
-13.45	4.14546	1.05107e-31		-14	2.6014	3.92864e-15		-14	2.6014	4.26936e-15		-14.1	2.33333	5.86713e-13
-13.45	4.16727	5.27803e-32		-14	2.62238	2.44121e-15		-14	2.62238	2.65268e-15		-14.1	2.35417	3.77069e-13
-13.45	4.18909	2.64157e-32		-14	2.64336	1.5125e-15		-14	2.64336	1.64298e-15		-14.1	2.375	2.41532e-13
-13.45	4.21091	1.31765e-32		-14	2.66434	9.34343e-16		-14	2.66434	1.01442e-15		-14.1	2.39583	1.54206e-13
-13.45	4.23273	6.55074e-33		-14	2.68532	5.75481e-16		-14	2.68532	6.24367e-16		-14.1	2.41667	9.81322e-14
-13.45	4.25455	3.24584e-33		-14	2.70629	3.53396e-16		-14	2.70629	3.83098e-16		-14.1	2.4375	6.22469e-14
-13.45	4.27636	1.60293e-33		-14	2.72727	2.16368e-16		-14	2.72727	2.34332e-16		-14.1	2.45833	3.93577e-14
-13.45	4.29818	7.88951e-34		-14	2.74825	1.32073e-16		-14	2.74825	1.42892e-16		-14.1	2.47917	2.48058e-14
-13.45	4.32	3.87021e-34		-14	2.76923	8.03749e-17		-14	2.76923	8.6865e-17		-14.1	2.5	1.55847e-14
-13.45	4.34182	1.8922e-34		-14	2.79021	4.87644e-17		-14	2.79021	5.26433e-17		-14.1	2.52083	9.76035e-15
-13.45	4.36364	9.22041e-35		-14	2.81119	2.94954e-17		-14	2.81119	3.18057e-17		-14.1	2.54167	6.09345e-15
-13.45	4.38546	4.47797e-35		-14	2.83217	1.77856e-17		-14	2.83217	1.91572e-17		-14.1	2.5625	3.79222e-15
-13.45	4.40727	2.16751e-35		-14	2.85315	1.06915e-17		-14	2.85315	1.15034e-17		-14.1	2.58333	2.35267e-15
-13.45	4.42909	1.04566e-35		-14	2.87413	6.40697e-18		-14	2.87413	6.88625e-18		-14.1	2.60417	1.45501e-15
-13.45	4.45091	5.02767e-36		-14	2.89511	3.82745e-18		-14	2.89511	4.10966e-18		-14.1	2.625	8.97043e-16
-13.45	4.47273	2.40931e-36		-14	2.91608	2.27929e-18		-14	2.91608	2.44508e-18		-14.1	2.64583	5.51319e-16
-13.45	4.49454	1.15072e-36		-14	2.93706	1.35307e-18		-14	2.93706	1.45024e-18		-14.1	2.66667	3.37784e-16
-13.45	4.51636	5.47762e-37		-14	2.95804	8.00683e-19		-14	2.95804	8.57528e-19		-14.1	2.6875	2.06311e-16
-13.45	4.53818	2.59875e-37		-14	2.97902	4.72301e-19		-14	2.97902	5.05491e-19		-14.1	2.70833	1.25619e-16
-13.45	4.56	1.22882e-37		-14	3	2.77707e-19		-14	3	2.97052e-19		-14.1	2.72917	7.625e-17
-13.45	4.58182	5.79106e-38		-14	3.02098	1.62766e-19		-14	3.02098	1.74021e-19		-14.1	2.75	4.61402e-17
-13.45	4.60364	2.72006e-38		-14	3.04196	9.50908e-20		-14	3.04196	1.01629e-19		-14.1	2.77083	2.78339e-17
-13.45	4.62545	1.27335e-38		-14	3.06294	5.53746e-20		-14	3.06294	5.91667e-20		-14.1	2.79167	1.6739e-17
-13.45	4.64727	5.94109e-39		-14	3.08392	3.21422e-20		-14	3.08392	3.43381e-20		-14.1	2.8125	1.00356e-17
-13.45	4.66909	2.7627e-39		-14	3.1049	1.85964e-20		-14	3.1049	1.98659e-20		-14.1	2.83333	5.99826e-18
-13.45	4.69091	1.28042e-39		-14	3.12587	1.07242e-20		-14	3.12587	1.14571e-20		-14.1	2.85417	3.57415e-18
-13.45	4.71273	5.9145e-40		-14	3.14685	6.16432e-21		-14	3.14685	6.58661e-21		-14.1	2.875	2.1232e-18
-13.45	4.73454	2.72291e-40		-14	3.16783	3.53168e-21		-14	3.16783	3.77461e-21		-14.1	2.89583	1.25742e-18
-13.45	4.75636	1.24939e-40		-14	3.18881	2.01675e-21		-14	3.18881	2.15625e-21		-14.1	2.91667	7.42408e-19
-13.45	4.77818	5.71366e-41		-14	3.20979	1.14788e-21		-14	3.20979	1.22783e-21		-14.1	2.9375	4.37001e-19
-13.45	4.8	2.60423e-41		-14	3.23077	6.5119e-22		-14	3.23077	6.96925e-22		-14.1	2.95833	2.56449e-19
-13.45	4.82182	1.18302e-41		-14	3.25175	3.68202e-22		-14	3.25175	3.94308e-22		-14.1	2.97917	1.50037e-19
-13.45	4.84364	5.35621e-42		-14	3.27273	2.07506e-22		-14	3.27273	2.22374e-22		-14.1	3	8.75145e-20
-13.45	4.86545	2.41697e-42		-14	3.29371	1.16557e-22		-14	3.29371	1.25005e-22		-14.1	3.02083	5.08911e-20
-13.45	4.88727	1.08701e-42		-14	3.31468	6.52535e-23		-14	3.31468	7.00424e-23		-14.1	3.04167	2.95044e-20
-13.45	4.90909	4.87245e-43		-14	3.33566	3.64108e-23		-14	3.33566	3.91183e-23		-14.1	3.0625	1.70535e-20
-13.45	4.93091	2.17676e-43		-14	3.35664	2.02495e-23		-14	3.35664	2.17762e-23		-14.1	3.08333	9.82706e-21
-13.45	4.95273	9.69221e-44		-14	3.37762	1.12241e-23		-14	3.37762	1.20826e-23		-14.1	3.10417	5.64566e-21
-13.45	4.97455	4.30116e-44		-14	3.3986	6.2008e-24		-14	3.3986	6.68215e-24		-14.1	3.125	3.23359e-21
-13.45	4.99636	1.90238e-44		-14	3.41958	3.41426e-24		-14	3.41958	3.68334e-24		-14.1	3.14583	1.84643e-21
-13.45	5.01818	8.38607e-45		-14	3.44056	1.87369e-24		-14	3.44056	2.02365e-24		-14.1	3.16667	1.05113e-21
-13.45	5.04	3.68442e-45		-14	3.46154	1.02483e-24		-14	3.46154	1.10814e-24		-14.1	3.1875	5.96563e-22
-13.45	5.06182	1.61336e-45		-14	3.48252	5.58668e-25		-14	3.48252	6.04807e-25		-14.1	3.20833	3.37539e-22
-13.45	5.08364	7.0411e-46		-14	3.5035	3.03534e-25		-14	3.5035	3.29001e-25		-14.1	3.22917	1.90396e-22
-13.45	5.10546	3.06267e-46		-14	3.52448	1.64366e-25		-14	3.52448	1.78376e-25		-14.1	3.25	1.07067e-22
-13.45	5.12727	1.32773e-46		-14	3.54546	8.87085e-26		-14	3.54546	9.63891e-26		-14.1	3.27083	6.00225e-23
-13.45	5.14909	5.73677e-47		-14	3.56643	4.77164e-26		-14	3.56643	5.19126e-26		-14.1	3.29167	3.35449e-23
-13.45	5.17091	2.47045e-47		-14	3.58741	2.5581e-26		-14	3.58741	2.78656e-26		-14.1	3.3125	1.86892e-23
-13.45	5.19273	1.06031e-47		-14	3.60839	1.36684e-26		-14	3.60839	1.49077e-26		-14.1	3.33333	1.03801e-23
-13.45	5.21455	4.53563e-48		-14	3.62937	7.27887e-27		-14	3.62937	7.94882e-27		-14.1	3.35417	5.74715e-24
-13.45	5.23636	1.93371e-48		-14	3.65035	3.8633e-27		-14	3.65035	4.22415e-27		-14.1	3.375	3.17207e-24
-13.45	5.25818	8.21667e-49		-14	3.67133	2.04363e-27		-14	3.67133	2.23727e-27		-14.1	3.39583	1.74528e-24
-13.45	5.28	3.47975e-49		-14	3.69231	1.07744e-27		-14	3.69231	1.18098e-27		-14.1	3.41667	9.57234e-25
-13.45	5.30182	1.46875e-49		-14	3.71329	5.66149e-28		-14	3.71329	6.21308e-28		-14.1	3.4375	5.23353e-25
-13.45	5.32364	6.1787e-50		-14	3.73427	2.96495e-28		-14	3.73427	3.25771e-28		-14.1	3.45833	2.85227e-25
-13.45	5.34546	2.59056e-50		-14	3.75524	1.54757e-28		-14	3.75524	1.70239e-28		-14.1	3.47917	1.54954e-25
-13.45	5.36727	1.08253e-50		-14	3.77622	8.05071e-29		-14	3.77622	8.86632e-29		-14.1	3.5	8.39122e-26
-13.45	5.38909	4.50849e-51		-14	3.7972	4.17412e-29		-14	3.7972	4.60222e-29		-14.1	3.52083	4.52956e-26
-13.45	5.41091	1.87142e-51		-14	3.81818	2.15697e-29		-14	3.81818	2.38083e-29		-14.1	3.54167	2.43719e-26
-13.45	5.43273	7.74211e-52		-14	3.83916	1.11089e-29		-14	3.83916	1.22752e-29		-14.1	3.5625	1.30714e-26
-13.45	5.45455	3.19223e-52		-14	3.86014	5.70229e-30		-14	3.86014	6.30761e-30		-14.1	3.58333	6.98801e-27
-13.45	5.47636	1.31183e-52		-14	3.88112	2.91727e-30		-14	3.88112	3.23027e-30		-14.1	3.60417	3.72371e-27
-13.45	5.49818	5.37285e-53		-14	3.9021	1.48748e-30		-14	3.9021	1.64873e-30		-14.1	3.625	1.97783e-27
-13.45	5.52	2.19321e-53		-14	3.92308	7.55922e-31		-14	3.92308	8.38683e-31		-14.1	3.64583	1.0471e-27
-13.45	5.54182	8.92281e-54		-14	3.94406	3.82871e-31		-14	3.94406	4.25189e-31		-14.1	3.66667	5.52547e-28
-13.45	5.56364	3.61801e-54		-14	3.96503	1.93276e-31		-14	3.96503	2.14834e-31		-14.1	3.6875	2.90625e-28
-13.45	5.58545	1.46212e-54		-14	3.98601	9.72423e-32		-14	3.98601	1.08183e-31		-14.1	3.70833	1.52361e-28
-13.45	5.60727	5.889e-55		-14	4.00699	4.87622e-32		-14	4.00699	5.42944e-32		-14.1	3.72917	7.96147e-29
-13.45	5.62909	2.36399e-55		-14	4.02797	2.43704e-32		-14	4.02797	2.71573e-32		-14.1	3.75	4.14653e-29
-13.45	5.65091	9.45792e-56		-14	4.04895	1.21393e-32		-14	4.04895	1.3538e-32		-14.1	3.77083	2.15253e-29
-13.45	5.67273	3.77129e-56		-14	4.06993	6.02663e-33		-14	4.06993	6.72607e-33		-14.1	3.79167	1.11374e-29
-13.45	5.69454	1.49875e-56		-14	4.09091	2.98201e-33		-14	4.09091	3.33046e-33		-14.1	3.8125	5.7436e-30
-13.45	5.71636	5.93624e-57		-14	4.11189	1.47061e-33		-14	4.11189	1.64356e-33		-14.1	3.83333	2.95224e-30
-13.45	5.73818	2.34336e-57		-14	4.13287	7.22831e-34		-14	4.13287	8.08359e-34		-14.1	3.85417	1.51246e-30
-13.45	5.76	9.21953e-58		-14	4.15385	3.54103e-34		-14	4.15385	3.96242e-34		-14.1	3.875	7.72291e-31
-13.45	5.78182	3.61512e-58		-14	4.17483	1.72892e-34		-14	4.17483	1.93578e-34		-14.1	3.89583	3.93042e-31
-13.45	5.80364	1.4128e-58		-14	4.1958	8.41349e-35		-14	4.1958	9.42519e-35		-14.1	3.91667	1.99369e-31
-13.45	5.82545	5.50275e-59		-14	4.21678	4.08066e-35		-14	4.21678	4.57365e-35		-14.1	3.9375	1.00795e-31
-13.45	5.84727	2.1361e-59		-14	4.23776	1.9726e-35		-14	4.23776	2.21195e-35		-14.1	3.95833	5.07896e-32
-13.45	5.86909	8.26432e-60		-14	4.25874	9.50387e-36		-14	4.25874	1.06617e-35		-14.1	3.97917	2.55076e-32
-13.45	5.89091	3.18665e-60		-14	4.27972	4.5637e-36		-14	4.27972	5.12174e-36		-14.1	4	1.2768e-32
-13.45	5.91273	1.22462e-60		-14	4.3007	2.18418e-36		-14	4.3007	2.45216e-36		-14.1	4.02083	6.36986e-33
-13.45	5.93455	4.69042e-61		-14	4.32168	1.04187e-36		-14	4.32168	1.17009e-36		-14.1	4.04167	3.16733e-33
-13.45	5.95636	1.79045e-61		-14	4.34266	4.95333e-37		-14	4.34266	5.56458e-37		-14.1	4.0625	1.56968e-33
-13.45	5.97818	6.81167e-62		-14	4.36364	2.34711e-37		-14	4.36364	2.63746e-37		-14.1	4.08333	7.75321e-34
-13.45	6	2.58277e-62		-14	4.38462	1.10847e-37		-14	4.38462	1.24589e-37		-14.1	4.10417	3.81685e-34
-13.4	0	0.00157		-14	4.40559	5.21763e-38		-14	4.40559	5.86563e-38		-14.1	4.125	1.87276e-34
-13.4	0.02182	0.00328		-14	4.42657	2.4478e-38		-14	4.42657	2.75227e-38		-14.1	4.14583	9.15821e-35
-13.4	0.04364	0.00468		-14	4.44755	1.14455e-38		-14	4.44755	1.28709e-38		-14.1	4.16667	4.46365e-35
-13.4	0.06545	0.00591		-14	4.46853	5.33393e-39		-14	4.46853	5.9989e-39		-14.1	4.1875	2.16831e-35
-13.4	0.08727	0.00721		-14	4.48951	2.47752e-39		-14	4.48951	2.7866e-39		-14.1	4.20833	1.04979e-35
-13.4	0.10909	0.00858		-14	4.51049	1.14694e-39		-14	4.51049	1.29009e-39		-14.1	4.22917	5.06563e-36
-13.4	0.13091	0.00984		-14	4.53147	5.29203e-40		-14	4.53147	5.95263e-40		-14.1	4.25	2.43621e-36
-13.4	0.15273	0.01074		-14	4.55245	2.43365e-40		-14	4.55245	2.73742e-40		-14.1	4.27083	1.16774e-36
-13.4	0.17455	0.01104		-14	4.57343	1.11545e-40		-14	4.57343	1.25463e-40		-14.1	4.29167	5.57858e-37
-13.4	0.19636	0.01061		-14	4.59441	5.09561e-41		-14	4.59441	5.73104e-41		-14.1	4.3125	2.65614e-37
-13.4	0.21818	0.00947		-14	4.61538	2.32005e-41		-14	4.61538	2.60912e-41		-14.1	4.33333	1.26045e-37
-13.4	0.24	0.00778		-14	4.63636	1.05282e-41		-14	4.63636	1.18386e-41		-14.1	4.35417	5.96141e-38
-13.4	0.26182	0.00583		-14	4.65734	4.76174e-42		-14	4.65734	5.35364e-42		-14.1	4.375	2.81008e-38
-13.4	0.28364	0.0041		-14	4.67832	2.14651e-42		-14	4.67832	2.41291e-42		-14.1	4.39583	1.32019e-38
-13.4	0.30545	0.00328		-14	4.6993	9.64392e-43		-14	4.6993	1.08387e-42		-14.1	4.41667	6.18159e-39
-13.4	0.32727	0.00359		-14	4.72028	4.31846e-43		-14	4.72028	4.85243e-43		-14.1	4.4375	2.88477e-39
-13.4	0.34909	0.00426		-14	4.74126	1.92734e-43		-14	4.74126	2.16513e-43		-14.1	4.45833	1.34174e-39
-13.4	0.37091	0.00467		-14	4.76224	8.57318e-44		-14	4.76224	9.62841e-44		-14.1	4.47917	6.21971e-40
-13.4	0.39273	0.00468		-14	4.78322	3.80083e-44		-14	4.78322	4.26745e-44		-14.1	4.5	2.87354e-40
-13.4	0.41455	0.00431		-14	4.8042	1.67946e-44		-14	4.8042	1.88507e-44		-14.1	4.52083	1.32316e-40
-13.4	0.43636	0.00367		-14	4.82517	7.39627e-45		-14	4.82517	8.29909e-45		-14.1	4.54167	6.07225e-41
-13.4	0.45818	0.00287		-14	4.84615	3.24645e-45		-14	4.84615	3.64149e-45		-14.1	4.5625	2.77736e-41
-13.4	0.48	0.00203		-14	4.86713	1.42023e-45		-14	4.86713	1.59247e-45		-14.1	4.58333	1.26608e-41
-13.4	0.50182	0.00122		-14	4.88811	6.1924e-46		-14	4.88811	6.94079e-46		-14.1	4.60417	5.75217e-42
-13.4	0.52364	0.000673688		-14	4.90909	2.69099e-46		-14	4.90909	3.01502e-46		-14.1	4.625	2.60464e-42
-13.4	0.54546	0.000982894		-14	4.93007	1.16551e-46		-14	4.93007	1.30532e-46		-14.1	4.64583	1.17546e-42
-13.4	0.56727	0.00173		-14	4.95105	5.03119e-47		-14	4.95105	5.63235e-47		-14.1	4.66667	5.28699e-43
-13.4	0.58909	0.00253		-14	4.97203	2.1646e-47		-14	4.97203	2.42218e-47		-14.1	4.6875	2.37003e-43
-13.4	0.61091	0.0033		-14	4.99301	9.28182e-48		-14	4.99301	1.03817e-47		-14.1	4.70833	1.05887e-43
-13.4	0.63273	0.004		-14	5.01399	3.96679e-48		-14	5.01399	4.43479e-48		-14.1	4.72917	4.71491e-44
-13.4	0.65455	0.00459		-14	5.03496	1.68964e-48		-14	5.03496	1.88809e-48		-14.1	4.75	2.09241e-44
-13.4	0.67636	0.00506		-14	5.05594	7.17299e-49		-14	5.05594	8.01159e-49		-14.1	4.77083	9.2547e-45
-13.4	0.69818	0.00539		-14	5.07692	3.03496e-49		-14	5.07692	3.38812e-49		-14.1	4.79167	4.07962e-45
-13.4	0.72	0.0056		-14	5.0979	1.27984e-49		-14	5.0979	1.42805e-49		-14.1	4.8125	1.79233e-45
-13.4	0.74182	0.00569		-14	5.11888	5.37905e-50		-14	5.11888	5.9989e-50		-14.1	4.83333	7.84799e-46
-13.4	0.76364	0.00567		-14	5.13986	2.25321e-50		-14	5.13986	2.51157e-50		-14.1	4.85417	3.42484e-46
-13.4	0.78546	0.00556		-14	5.16084	9.4069e-51		-14	5.16084	1.048e-50		-14.1	4.875	1.48957e-46
-13.4	0.80727	0.00537		-14	5.18182	3.91415e-51		-14	5.18182	4.35836e-51		-14.1	4.89583	6.45691e-47
-13.4	0.82909	0.00512		-14	5.2028	1.62321e-51		-14	5.2028	1.80646e-51		-14.1	4.91667	2.78951e-47
-13.4	0.85091	0.00482		-14	5.22378	6.70899e-52		-14	5.22378	7.4624e-52		-14.1	4.9375	1.20108e-47
-13.4	0.87273	0.00449		-14	5.24475	2.76366e-52		-14	5.24475	3.07236e-52		-14.1	4.95833	5.15411e-48
-13.4	0.89455	0.00413		-14	5.26573	1.13464e-52		-14	5.26573	1.26069e-52		-14.1	4.97917	2.20433e-48
-13.4	0.91636	0.00375		-14	5.28671	4.64274e-53		-14	5.28671	5.15572e-53		-14.1	5	9.3959e-49
-13.4	0.93818	0.00337		-14	5.30769	1.89337e-53		-14	5.30769	2.10142e-53		-14.1	5.02083	3.99153e-49
-13.4	0.96	0.003		-14	5.32867	7.69554e-54		-14	5.32867	8.5365e-54		-14.1	5.04167	1.68997e-49
-13.4	0.98182	0.00264		-14	5.34965	3.11736e-54		-14	5.34965	3.45613e-54		-14.1	5.0625	7.13112e-50
-13.4	1.00364	0.0023		-14	5.37063	1.25857e-54		-14	5.37063	1.39458e-54		-14.1	5.08333	2.99899e-50
-13.4	1.02546	0.00198		-14	5.39161	5.06417e-55		-14	5.39161	5.60839e-55		-14.1	5.10417	1.25698e-50
-13.4	1.04727	0.00169		-14	5.41259	2.03087e-55		-14	5.41259	2.2479e-55		-14.1	5.125	5.25077e-51
-13.4	1.06909	0.00143		-14	5.43357	8.11702e-56		-14	5.43357	8.97959e-56		-14.1	5.14583	2.18602e-51
-13.4	1.09091	0.0012		-14	5.45455	3.23335e-56		-14	5.45455	3.57502e-56		-14.1	5.16667	9.07031e-52
-13.4	1.11273	0.000994539		-14	5.47552	1.28366e-56		-14	5.47552	1.41854e-56		-14.1	5.1875	3.75083e-52
-13.4	1.13454	0.000818675		-14	5.4965	5.07908e-57		-14	5.4965	5.60981e-57		-14.1	5.20833	1.54586e-52
-13.4	1.15636	0.000668231		-14	5.51748	2.00291e-57		-14	5.51748	2.21104e-57		-14.1	5.22917	6.34964e-53
-13.4	1.17818	0.000540978		-14	5.53846	7.87183e-58		-14	5.53846	8.68529e-58		-14.1	5.25	2.59935e-53
-13.4	1.2	0.000434494		-14	5.55944	3.0834e-58		-14	5.55944	3.40027e-58		-14.1	5.27083	1.06052e-53
-13.4	1.22182	0.000346302		-14	5.58042	1.20371e-58		-14	5.58042	1.32673e-58		-14.1	5.29167	4.31226e-54
-13.4	1.24364	0.000273972		-14	5.6014	4.68329e-59		-14	5.6014	5.15934e-59		-14.1	5.3125	1.74755e-54
-13.4	1.26546	0.000215208		-14	5.62238	1.81601e-59		-14	5.62238	1.99961e-59		-14.1	5.33333	7.05811e-55
-13.4	1.28727	0.000167889		-14	5.64336	7.01817e-60		-14	5.64336	7.72388e-60		-14.1	5.35417	2.84108e-55
-13.4	1.30909	0.000130112		-14	5.66434	2.70312e-60		-14	5.66434	2.97349e-60		-14.1	5.375	1.13976e-55
-13.4	1.33091	0.000100198		-14	5.68532	1.03763e-60		-14	5.68532	1.14087e-60		-14.1	5.39583	4.557e-56
-13.4	1.35273	7.66923e-05		-14	5.70629	3.9697e-61		-14	5.70629	4.3626e-61		-14.1	5.41667	1.81584e-56
-13.4	1.37454	5.8359e-05		-14	5.72727	1.51359e-61		-14	5.72727	1.66262e-61		-14.1	5.4375	7.21129e-57
-13.4	1.39636	4.41601e-05		-14	5.74825	5.75166e-62		-14	5.74825	6.31511e-62		-14.1	5.45833	2.85418e-57
-13.4	1.41818	3.32368e-05		-14	5.76923	2.17828e-62		-14	5.76923	2.3906e-62		-14.1	5.47917	1.12586e-57
-13.4	1.44	2.48867e-05		-14	5.79021	8.22184e-63		-14	5.79021	9.01923e-63		-14.1	5.5	4.42609e-58
[truncated: 247,986+ more rows]

## Sheet: Figure 3a
Potential (V vs.RHE)	FeSA-2DNPC	FeSA/FeAC-2DNPC	FeSA/FeNP-2DNPC	Pt/C
1.05	0.02209	-0.08917	-0.01764	0.04148
1.049	0.0218	-0.08634	-0.01832	0.03907
1.048	0.02192	-0.08458	-0.01569	0.03824
1.047	0.01804	-0.08167	-0.0161	0.03538
1.046	0.02056	-0.07653	-0.01676	0.03491
1.045	0.01982	-0.07602	-0.01513	0.03347
1.044	0.0192	-0.07514	-0.01335	0.03277
1.043	0.01895	-0.07153	-0.01423	0.02976
1.042	0.01829	-0.06856	-0.01361	0.02916
1.041	0.01677	-0.06667	-0.0124	0.02806
1.04	0.01545	-0.06431	-0.01323	0.02579
1.039	0.01615	-0.06162	-0.01327	0.0249
1.038	0.0147	-0.06069	-0.01063	0.02437
1.037	0.01408	-0.05986	-0.01251	0.02101
1.036	0.01569	-0.05773	-0.01055	0.02049
1.035	0.01549	-0.055	-0.01045	0.01872
1.034	0.01507	-0.05282	-0.01062	0.01806
1.033	0.01256	-0.05324	-0.01056	0.01625
1.032	0.01239	-0.04991	-0.00869	0.01452
1.031	0.01227	-0.04833	-0.00855	0.01334
1.03	0.01272	-0.04676	-0.00927	0.01215
1.029	0.01177	-0.04363	-0.00881	0.01098
1.028	0.01082	-0.04286	-0.00885	0.0086
1.027	0.01173	-0.04337	-0.00836	0.00711
1.026	0.01037	-0.04201	-0.00735	0.00609
1.025	0.01173	-0.04006	-0.00678	0.00389
1.024	0.00921	-0.03769	-0.00568	0.00209
1.023	0.00983	-0.03574	-0.0066	0.000484868
1.022	0.01033	-0.03556	-0.00533	2.42861e-17
1.021	0.00996	-0.03283	-0.00577	-0.00269
1.02	0.00822	-0.03279	-0.0046	-0.00447
1.019	0.00942	-0.03073	-0.00516	-0.00549
1.018	0.01004	-0.03098	-0.00464	-0.0071
1.017	0.00864	-0.02912	-0.00396	-0.00874
1.016	0.00954	-0.0291	-0.00366	-0.01088
1.015	0.00806	-0.02708	-0.00447	-0.01289
1.014	0.00897	-0.02758	-0.00216	-0.0154
1.013	0.00773	-0.02491	-0.00365	-0.01588
1.012	0.00794	-0.02381	-0.00335	-0.01927
1.011	0.00707	-0.02418	-0.00105	-0.02133
1.01	0.00851	-0.022	-0.00171	-0.02214
1.009	0.00773	-0.02248	-0.00239	-0.02437
1.008	0.00752	-0.02016	-0.000935258	-0.02772
1.007	0.00645	-0.01973	-0.00101	-0.03034
1.006	0.00629	-0.01866	-0.000381781	-0.0321
1.005	0.00839	-0.01769	-0.00144	-0.03411
1.004	0.00806	-0.0164	-0.000253095	-0.03716
1.003	0.00686	-0.01823	-0.000377506	-0.03857
1.002	0.00662	-0.01616	0.000819223	-0.04205
1.001	0.0062	-0.0159	0.00154	-0.04514
1	0.00538	-0.01444	0.000265964	-0.04694
0.999	0.00847	-0.01332	0.00119	-0.05033
0.998	0.00591	-0.01265	0.00231	-0.05312
0.997	0.00546	-0.01551	0.00115	-0.0557
0.996	0.00678	-0.01068	0.00218	-0.05926
0.995	0.00645	-0.01051	0.0028	-0.06256
0.994	0.00637	-0.00984	0.0029	-0.06509
0.993	0.00414	-0.01117	0.00236	-0.06844
0.992	0.00711	-0.00781	0.00305	-0.07252
0.991	0.00616	-0.00916	0.00357	-0.07608
0.99	0.0062	-0.00887	0.00476	-0.08037
0.989	0.00426	-0.00901	0.00222	-0.08337
0.988	0.00686	-0.00997	0.00441	-0.08783
0.987	0.00575	-0.00542	0.0026	-0.09212
0.986	0.00666	-0.00714	0.0042	-0.09534
0.985	0.00459	-0.00616	0.00416	-0.10053
0.984	0.00385	-0.0057	0.00435	-0.10448
0.983	0.00472	-0.00402	0.00513	-0.10942
0.982	0.00501	-0.00561	0.00531	-0.11397
0.981	0.00468	-0.00467	0.00461	-0.11736
0.98	0.00496	-0.00505	0.00515	-0.12362
0.979	0.00439	-0.00355	0.0042	-0.12894
0.978	0.00579	-0.0032	0.00647	-0.13396
0.977	0.00307	-0.00332	0.00524	-0.1401
0.976	0.00567	-0.00227	0.00551	-0.14529
0.975	0.00253	-0.00394	0.00588	-0.15057
0.974	0.00529	-0.00157	0.00489	-0.15709
0.973	0.00307	-0.00265	0.0061	-0.16284
0.972	0.00447	-0.000532405	0.00517	-0.16953
0.971	0.00381	-0.0016	0.0061	-0.17494
0.97	0.00204	-0.00124	0.00627	-0.18219
0.969	0.00389	-0.00343	0.00561	-0.18914
0.968	0.00224	-0.00181	0.00666	-0.19596
0.967	0.00558	-0.00277	0.00527	-0.20352
0.966	0.00113	-0.000764812	0.00499	-0.21068
0.965	0.00331	-0.00148	0.0065	-0.21746
0.964	0.00179	-0.00192	0.00666	-0.226
0.963	0.0034	-0.00126	0.00536	-0.23368
0.962	0.00154	-0.00166	0.00478	-0.24256
0.961	0.00261	0.000282267	0.0072	-0.25132
0.96	0.00307	-0.00118	0.00571	-0.26011
0.959	0.00179	-0.00164	0.00561	-0.26736
0.958	0.000384563	-0.00244	0.00542	-0.27826
0.957	0.00013699	-0.00056435	0.00432	-0.2865
0.956	-0.000193107	-0.0015	0.00516	-0.29577
0.955	0.00113	-0.00366	0.00377	-0.30761
0.954	0.000260777	-0.00211	0.00542	-0.31632
0.953	-0.000770777	-0.00175	0.00368	-0.32714
0.952	0.00137	-0.00299	0.00377	-0.33868
0.951	-0.0018	-0.00274	0.00443	-0.34928
0.95	-0.00205	-0.00516	0.0038	-0.36082
0.949	-0.00139	-0.00361	0.0038	-0.37228
0.948	-0.00321	-0.00519	0.00491	-0.38463
0.947	-0.00491	-0.00475	0.000875059	-0.39776
0.946	-0.00316	-0.00586	0.00205	-0.40973
0.945	-0.00544	-0.00637	0.00143	-0.42347
0.944	-0.00445	-0.00686	0.00288	-0.43591
0.943	-0.00478	-0.00658	0.00222	-0.4505
0.942	-0.00644	-0.00666	7.72547e-05	-0.46466
0.941	-0.00632	-0.00992	0.000956633	-0.47839
0.94	-0.00662	-0.00853	-0.000265964	-0.49298
0.939	-0.00748	-0.01016	-0.000755098	-0.50842
0.938	-0.00736	-0.01012	-0.000909521	-0.5243
0.937	-0.0087	-0.01378	-0.00214	-0.54018
0.936	-0.00904	-0.01265	-0.00335	-0.5552
0.935	-0.01229	-0.0125	-0.00429	-0.57236
0.934	-0.01108	-0.01362	-0.00357	-0.59038
0.933	-0.01162	-0.01622	-0.00524	-0.60669
0.932	-0.01292	-0.01777	-0.00574	-0.62599
0.931	-0.01474	-0.01764	-0.00669	-0.64316
0.93	-0.01352	-0.02038	-0.0067	-0.66247
0.929	-0.01678	-0.01975	-0.00665	-0.68178
0.928	-0.01714	-0.02239	-0.00919	-0.70151
0.927	-0.01733	-0.02396	-0.00947	-0.72168
0.926	-0.01991	-0.02476	-0.01051	-0.74271
0.925	-0.02004	-0.02601	-0.01136	-0.76244
0.924	-0.02028	-0.02875	-0.01303	-0.78519
0.923	-0.0242	-0.03069	-0.01497	-0.80621
0.922	-0.02436	-0.03184	-0.01541	-0.82938
0.921	-0.02473	-0.03438	-0.01703	-0.85169
0.92	-0.02799	-0.03457	-0.01714	-0.87486
0.919	-0.0271	-0.03677	-0.02131	-0.89804
0.918	-0.03062	-0.0398	-0.02144	-0.92206
0.917	-0.03255	-0.04131	-0.02172	-0.94738
0.916	-0.0343	-0.04485	-0.02373	-0.9727
0.915	-0.03451	-0.04667	-0.0256	-0.99801
0.914	-0.03836	-0.04991	-0.02813	-1.02547
0.913	-0.03918	-0.05264	-0.02944	-1.05165
0.912	-0.04183	-0.05393	-0.03043	-1.07911
0.911	-0.04471	-0.05847	-0.03337	-1.10571
0.91	-0.04775	-0.06088	-0.03618	-1.13532
0.909	-0.04658	-0.06523	-0.03667	-1.16321
0.908	-0.05192	-0.06648	-0.03961	-1.19325
0.907	-0.05378	-0.07181	-0.042	-1.22285
0.906	-0.05626	-0.07329	-0.04484	-1.25332
0.905	-0.05867	-0.07806	-0.04716	-1.28421
0.904	-0.06283	-0.08046	-0.05003	-1.31554
0.903	-0.06467	-0.0869	-0.05187	-1.346
0.902	-0.0684	-0.09106	-0.05566	-1.3799
0.901	-0.07041	-0.09542	-0.05872	-1.41165
0.9	-0.07492	-0.09778	-0.05994	-1.44598
0.899	-0.07944	-0.1031	-0.06508	-1.47902
0.898	-0.08124	-0.10907	-0.06792	-1.51249
0.897	-0.08701	-0.1156	-0.07202	-1.54681
0.896	-0.09118	-0.11727	-0.07612	-1.58243
0.895	-0.0934	-0.12407	-0.07843	-1.61761
0.894	-0.09889	-0.13023	-0.08358	-1.6528
0.893	-0.10314	-0.13532	-0.08633	-1.69056
0.892	-0.10595	-0.14329	-0.09069	-1.72574
0.891	-0.11271	-0.14972	-0.09553	-1.76393
0.89	-0.11882	-0.15565	-0.10029	-1.80083
0.889	-0.12311	-0.16278	-0.10504	-1.83859
0.888	-0.12996	-0.17042	-0.11036	-1.87764
0.887	-0.1338	-0.17667	-0.11407	-1.91583
0.886	-0.14003	-0.18495	-0.12044	-1.95573
0.885	-0.14539	-0.19338	-0.12629	-1.99564
0.884	-0.15167	-0.20361	-0.13257	-2.03383
0.883	-0.16058	-0.20949	-0.13963	-2.07459
0.882	-0.16664	-0.21884	-0.14282	-2.11407
0.881	-0.17457	-0.22977	-0.15015	-2.15397
0.88	-0.18191	-0.23685	-0.1583	-2.19602
0.879	-0.18843	-0.24815	-0.1638	-2.23593
0.878	-0.19573	-0.25995	-0.17143	-2.27884
0.877	-0.20415	-0.27171	-0.18046	-2.31917
0.876	-0.21513	-0.28366	-0.18635	-2.36079
0.875	-0.22309	-0.2918	-0.19617	-2.40284
0.874	-0.23143	-0.30551	-0.20354	-2.44532
0.873	-0.24129	-0.32018	-0.21222	-2.48737
0.872	-0.25016	-0.33194	-0.22212	-2.53028
0.871	-0.26146	-0.34773	-0.23072	-2.57104
0.87	-0.2731	-0.35815	-0.24053	-2.61438
0.869	-0.28263	-0.37426	-0.25113	-2.65643
0.868	-0.29526	-0.38884	-0.26195	-2.69848
0.867	-0.30615	-0.40588	-0.27168	-2.74053
0.866	-0.31787	-0.42092	-0.28315	-2.78387
0.865	-0.33409	-0.43861	-0.2958	-2.82549
0.864	-0.34597	-0.45676	-0.3074	-2.86969
0.863	-0.35847	-0.47454	-0.32062	-2.91088
0.862	-0.37485	-0.49259	-0.33305	-2.95379
0.861	-0.38777	-0.51157	-0.34627	-2.99584
0.86	-0.40398	-0.53194	-0.36137	-3.03789
0.859	-0.41805	-0.55	-0.37594	-3.07994
0.858	-0.43728	-0.57546	-0.3912	-3.12199
0.857	-0.45358	-0.59815	-0.40529	-3.16404
0.856	-0.47029	-0.61991	-0.42121	-3.20609
0.855	-0.48886	-0.64305	-0.43884	-3.24685
0.854	-0.50702	-0.66713	-0.45367	-3.28719
0.853	-0.52558	-0.69074	-0.47199	-3.32667
0.852	-0.54704	-0.71759	-0.49206	-3.367
0.851	-0.56561	-0.74352	-0.50863	-3.40648
0.85	-0.58706	-0.77176	-0.52914	-3.44552
0.849	-0.60935	-0.8	-0.54789	-3.48414
0.848	-0.63287	-0.8287	-0.56883	-3.52362
0.847	-0.65432	-0.85926	-0.58933	-3.56138
0.846	-0.67949	-0.8875	-0.61027	-3.59871
0.845	-0.70219	-0.9199	-0.63427	-3.63732
0.844	-0.72736	-0.95231	-0.65564	-3.67508
0.843	-0.75583	-0.98611	-0.6805	-3.71156
0.842	-0.78141	-1.01851	-0.70362	-3.74717
0.841	-0.80905	-1.05416	-0.72718	-3.78278
0.84	-0.83588	-1.09166	-0.75248	-3.81883
0.839	-0.86393	-1.125	-0.77822	-3.85358
0.838	-0.89529	-1.16435	-0.80701	-3.88619
0.837	-0.92335	-1.20324	-0.83144	-3.92009
0.836	-0.9543	-1.23981	-0.85979	-3.9527
0.835	-0.9902	-1.2824	-0.88945	-3.98531
0.834	-1.01908	-1.31851	-0.91519	-4.01749
0.833	-1.05374	-1.36203	-0.94922	-4.0501
0.832	-1.08716	-1.40509	-0.97583	-4.07971
0.831	-1.12182	-1.44722	-1.0068	-4.11061
0.83	-1.15813	-1.49027	-1.03951	-4.14064
0.829	-1.19486	-1.53749	-1.07092	-4.17197
0.828	-1.22993	-1.58194	-1.10277	-4.19857
0.827	-1.26706	-1.62731	-1.13679	-4.22646
0.826	-1.30461	-1.67453	-1.16994	-4.25392
0.825	-1.34588	-1.7236	-1.20528	-4.27881
0.824	-1.3859	-1.76897	-1.2393	-4.30455
0.823	-1.42345	-1.82036	-1.27551	-4.3303
0.822	-1.46719	-1.86805	-1.31084	-4.35604
0.821	-1.50638	-1.91944	-1.34749	-4.3775
0.82	-1.55177	-1.9699	-1.38544	-4.40324
0.819	-1.59221	-2.02314	-1.41903	-4.42899
0.818	-1.63801	-2.07499	-1.46047	-4.45044
0.817	-1.6801	-2.12453	-1.49711	-4.46761
0.816	-1.72507	-2.18008	-1.53506	-4.48906
0.815	-1.77088	-2.22962	-1.57301	-4.51051
0.814	-1.81626	-2.28425	-1.61489	-4.53197
0.813	-1.86165	-2.33934	-1.65197	-4.55342
0.812	-1.9091	-2.39258	-1.69254	-4.57488
0.811	-1.95738	-2.44906	-1.73398	-4.59633
0.81	-2.00359	-2.50092	-1.77542	-4.6135
0.809	-2.0527	-2.55786	-1.81424	-4.63066
0.808	-2.1018	-2.61295	-1.85612	-4.64782
0.807	-2.14842	-2.6699	-1.89756	-4.66928
0.806	-2.19753	-2.7236	-1.939	-4.68215
0.805	-2.2491	-2.77869	-1.98044	-4.69931
0.804	-2.29655	-2.83332	-2.02101	-4.71219
0.803	-2.34689	-2.89073	-2.06681	-4.72506
0.802	-2.3993	-2.94536	-2.10695	-4.73793
0.801	-2.44964	-3.00323	-2.14664	-4.7508
0.8	-2.49833	-3.05786	-2.19201	-4.76797
0.799	-2.5499	-3.11249	-2.23345	-4.78513
0.798	-2.59983	-3.1648	-2.27576	-4.798
0.797	-2.651	-3.22221	-2.31633	-4.81088
0.796	-2.70175	-3.27499	-2.3617	-4.82804
0.795	-2.75085	-3.33101	-2.40052	-4.84091
0.794	-2.8049	-3.38749	-2.44676	-4.85378
0.793	-2.85607	-3.4398	-2.4882	-4.86666
0.792	-2.90682	-3.49813	-2.52965	-4.87524
0.791	-2.95634	-3.54628	-2.57327	-4.8924
0.79	-3.01039	-3.59675	-2.61384	-4.90527
0.789	-3.06032	-3.65137	-2.65571	-4.91815
0.788	-3.10694	-3.70415	-2.69759	-4.92673
0.787	-3.16265	-3.75323	-2.73772	-4.9396
0.786	-3.20969	-3.80554	-2.78047	-4.95676
0.785	-3.2625	-3.85461	-2.8206	-4.96106
0.784	-3.3116	-3.90508	-2.86074	-4.96535
0.783	-3.36029	-3.95184	-2.90043	-4.96964
0.782	-3.41105	-4.00137	-2.94275	-4.98251
0.781	-3.45932	-4.04767	-2.98113	-4.99538
0.78	-3.50925	-4.09582	-3.02127	-5.00396
0.779	-3.55629	-4.13934	-3.06053	-5.01684
0.778	-3.60456	-4.18378	-3.09717	-5.02542
0.777	-3.65367	-4.23054	-3.13817	-5.034
0.776	-3.70071	-4.27267	-3.17612	-5.04258
0.775	-3.74939	-4.31387	-3.21364	-5.05116
0.774	-3.79107	-4.35832	-3.25246	-5.05975
0.773	-3.8377	-4.39859	-3.28911	-5.07262
0.772	-3.88597	-4.43795	-3.32575	-5.08549
0.771	-3.92888	-4.47452	-3.35977	-5.09407
0.77	-3.9751	-4.51619	-3.39772	-5.10265
0.769	-4.01719	-4.55137	-3.43393	-5.10695
0.768	-4.05927	-4.58841	-3.46796	-5.11553
0.767	-4.1059	-4.62452	-3.50155	-5.12411
0.766	-4.14675	-4.65739	-3.53644	-5.1284
0.765	-4.1876	-4.69443	-3.5696	-5.13269
0.764	-4.22886	-4.72683	-3.60188	-5.14127
0.763	-4.27012	-4.75461	-3.63503	-5.14985
0.762	-4.31138	-4.78702	-3.66949	-5.15844
0.761	-4.34852	-4.8148	-3.69872	-5.16273
0.76	-4.38566	-4.84257	-3.73013	-5.17131
0.759	-4.42279	-4.87035	-3.76241	-5.17989
0.758	-4.45993	-4.89813	-3.78945	-5.18847
0.757	-4.49706	-4.92128	-3.81999	-5.19276
0.756	-4.53007	-4.94443	-3.85139	-5.19705
0.755	-4.56721	-4.96757	-3.87931	-5.20563
0.754	-4.60022	-4.99072	-3.90505	-5.20993
0.753	-4.63323	-5.01387	-3.93515	-5.21422
0.752	-4.66624	-5.03239	-3.96132	-5.2228
0.751	-4.69512	-5.05554	-3.98662	-5.22709
0.75	-4.72813	-5.06942	-4.01454	-5.23567
0.749	-4.75702	-5.09257	-4.03941	-5.23996
0.748	-4.79003	-5.10646	-4.0634	-5.24425
0.747	-4.81891	-5.12035	-4.0887	-5.23996
0.746	-4.84367	-5.13887	-4.11095	-5.25713
0.745	-4.87255	-5.14813	-4.13537	-5.27429
0.744	-4.89731	-5.16665	-4.15675	-5.27429
0.743	-4.92206	-5.17591	-4.17987	-5.27429
0.742	-4.94682	-5.18517	-4.19863	-5.27858
0.741	-4.97158	-5.19905	-4.22305	-5.28287
0.74	-4.99221	-5.20831	-4.24399	-5.29145
0.739	-5.01697	-5.21294	-4.26188	-5.29574
0.738	-5.03347	-5.2222	-4.27802	-5.30003
0.737	-5.0541	-5.23146	-4.30506	-5.30432
0.736	-5.07473	-5.23609	-4.32033	-5.30862
0.735	-5.09537	-5.24535	-4.33778	-5.30862
0.734	-5.11187	-5.24998	-4.35523	-5.32149
0.733	-5.12838	-5.25461	-4.3753	-5.3172
0.732	-5.14488	-5.25924	-4.38838	-5.32149
0.731	-5.15726	-5.26387	-4.40583	-5.33436
0.73	-5.17376	-5.2685	-4.42328	-5.33007
0.729	-5.19027	-5.2685	-4.44073	-5.33436
0.728	-5.20265	-5.27313	-4.44945	-5.34723
0.727	-5.21503	-5.27776	-4.4669	-5.34723
0.726	-5.22328	-5.27776	-4.47999	-5.34723
0.725	-5.23566	-5.27776	-4.49308	-5.35152
0.724	-5.24804	-5.28239	-4.51052	-5.34723
0.723	-5.25629	-5.28239	-4.52361	-5.35152
0.722	-5.26454	-5.28239	-4.53234	-5.3644
0.721	-5.27279	-5.28702	-4.54978	-5.35582
0.72	-5.28517	-5.28239	-4.55851	-5.3644
0.719	-5.2893	-5.27776	-4.5716	-5.37727
0.718	-5.29755	-5.28239	-4.58468	-5.38156
0.717	-5.30168	-5.27776	-4.59341	-5.38585
0.716	-5.3058	-5.28239	-4.60213	-5.39014
0.715	-5.30993	-5.28239	-4.61522	-5.39443
0.714	-5.31405	-5.28239	-4.62394	-5.40301
0.713	-5.31818	-5.27313	-4.63267	-5.40301
0.712	-5.32231	-5.27776	-4.64575	-5.39872
0.711	-5.32643	-5.27313	-4.65448	-5.39872
0.71	-5.32643	-5.27313	-4.65884	-5.40731
0.709	-5.32643	-5.27776	-4.67193	-5.4116
0.708	-5.33469	-5.27313	-4.67629	-5.40731
0.707	-5.33056	-5.27313	-4.68938	-5.40731
0.706	-5.33469	-5.27313	-4.69374	-5.41589
0.705	-5.33469	-5.27313	-4.6981	-5.42018
0.704	-5.33881	-5.2685	-4.71119	-5.42447
0.703	-5.33056	-5.2685	-4.71555	-5.42447
0.702	-5.33469	-5.2685	-4.72427	-5.42876
0.701	-5.33056	-5.26387	-4.733	-5.42876
[truncated: 601 more rows]

## Sheet: Figure 3b
H2O2%						n
[truncated: 602 more rows]

[truncated: 44 more sheets: Figure 3c, Figure 3d, Figure 3e, Figure 3f, Figure 3g, Figure 3h, Figure 3i, Figure 4a, Figure 4b, Figure 4c, Figure 4d, Figure 4e, Figure 4f, Figure 5c, Figure 5d, Supplementary Figure 2, Supplementary Figure 4, Supplementary Figure 5, Supplementary Figure 6, Supplementary Figure 7 …]
